# Supplementary material for: Data of pre-IPO or listing firm characteristics and post-listing stock returns of Chinese listed firms
Source: Data Brief. 2020 Jan 31;29:105226. doi: 10.1016/j.dib.2020.105226 (PMC7066056; doi:10.1016/j.dib.2020.105226)
Supplement: Multimedia component 1 [file mmc1.xlsx]

## Sheet: first6months
stockcode	hightech	listingyear	excessre	globalex	chinaex	revgrow	leverage	roa	size	stockturnover	capgdp	gdpgrow	expgdp	stateownedshares	overseas	listing form	listing location
100	1	2004	-5.34992	-0.196667	-3.85684	34.7	0.667	9.33	9.61579	67.69	33.87	12.4	0.73	40.9742	0	1	0
875	0	2002	-2.02824	0.318333	-0.010693	-4.05	0.211	6.11	7.49559	81.38	41.64	9.3	0.0597	35	0	1	0
2001	0	2004	-6.12902	1.74167	-2.68874	28.2	0.627	10	7.00309	75.48	30.96	14.7	0.3786	0	0	1	0
2002	0	2004	-8.94672	1.74167	-2.68874	6.99	0.48	15.2	5.52149	75.48	30.96	13.6	0.3964	13.89	0	1	0
2003	0	2004	-5.26357	1.74167	-2.68874	24.3	0.545	14.5	5.39359	75.48	30.96	14.7	0.3786	0	0	1	0
2004	1	2004	-10.4517	1.74167	-2.68874	17.2	0.348	20.4	5.43809	75.48	30.96	11.5	0.0482	0	0	1	0
2005	0	2004	-8.15544	1.74167	-2.68874	47	0.714	9.34	6.81349	75.48	30.96	14.8	0.803	0	0	1	0
2006	1	2004	-7.76234	1.74167	-2.68874	38.1	0.583	14.6	5.48069	75.48	30.96	14.7	0.3786	0	0	1	0
2007	1	2004	-3.13048	1.74167	-2.68874	36.7	0.629	12	5.85789	75.48	30.96	10.7	0.0401	0	0	1	0
2008	1	2004	-7.5729	1.74167	-2.68874	46.7	0.435	17	5.43809	75.48	30.96	14.8	0.803	13	0	1	0
2009	1	2004	-7.68402	1.74167	-2.68874	38.3	0.704	12.6	5.59839	75.48	30.96	13.6	0.3964	7	0	1	0
2010	0	2004	-5.05106	1.74167	-2.68874	22.4	0.364	25	5.39359	75.48	30.96	14.7	0.3786	5	0	1	0
2011	0	2004	-9.57769	2.05333	-0.628295	34.7	0.5	18.6	5.39359	75.48	30.96	14.7	0.3786	10	0	1	0
2012	0	2004	-1.90224	2.05333	-0.628295	17.8	0.531	17.5	5.76829	75.48	30.96	14.7	0.3786	1.84105	0	1	0
2013	0	2004	-8.20984	2.05333	-0.628295	42.7	0.479	10	4.94169	75.48	30.96	9.7	0.0446	91	0	1	0
2014	0	2004	-4.69016	2.05333	-0.628295	27.1	0.44	20	5.52149	75.48	30.96	9.4	0.0584	1.5	0	1	0
2015	0	2004	-6.02147	2.05333	-0.628295	32.2	0.7	10	5.70379	75.48	30.96	13.6	0.3964	0	0	1	0
2016	1	2004	-5.92885	2.05333	-0.628295	18.9	0.409	13.6	4.70049	75.48	30.96	14.8	0.803	5	0	1	0
2017	0	2004	-6.4538	2.05333	-0.628295	-4.77	0.615	11.3	5.96619	75.48	30.96	14.8	0.803	85.33	0	1	0
2018	0	2004	-8.38845	2.05333	-0.628295	25.5	0.5	18.2	5.13579	75.48	30.96	9.4	0.0584	6.66667	0	1	0
2019	0	2004	0.178027	2.05333	-0.628295	34.1	0.5	16	5.29829	75.48	30.96	14.7	0.3786	0	0	1	0
2020	1	2004	-6.20818	2.05333	-0.628295	13.3	0.654	12.7	5.56069	75.48	30.96	14.7	0.3786	4.03572	0	1	0
2021	1	2004	-6.26779	2.05333	-0.628295	23.8	0.667	11	6.04029	75.48	30.96	14.7	0.3786	0	0	1	0
2022	1	2004	-2.21962	2.05333	-0.628295	26.3	0.342	23.3	5.48069	75.48	30.96	12.3	0.5667	0	0	1	0
2023	0	2004	-0.823781	2.05333	-0.628295	17.2	0.414	14.8	5.66989	75.48	30.96	11.3	0.047	0	0	1	0
2024	0	2004	4.92023	2.05333	-0.628295	63.1	0.645	22.4	6.63329	75.48	30.96	13.6	0.3964	0	0	1	0
2025	1	2004	1.07191	2.05333	-0.628295	42.5	0.327	16.7	5.01059	75.48	30.96	10.1	0.0471	89.8711	0	1	0
2026	0	2004	-7.12523	2.05333	-0.628295	40.1	0.483	15.9	5.66989	75.48	30.96	13.4	0.1898	0	0	1	0
2027	1	2004	-0.469293	2.48833	-2.97029	34.7	0.543	14.6	6.13119	75.48	30.96	14.8	0.803	0	0	1	0
2028	0	2004	4.83474	2.48833	-2.97029	17.8	0.294	29.4	5.07519	75.48	30.96	12.3	0.5667	6	0	1	0
2029	0	2004	-1.75747	2.48833	-2.97029	29.4	0.526	18.9	5.24699	75.48	30.96	11.5	0.3898	0	0	1	0
2030	1	2004	0.062892	2.48833	-2.97029	29.5	0.467	15.6	5.19299	75.48	30.96	14.8	0.803	53.2	0	1	0
2031	1	2004	2.17238	2.48833	-2.97029	16.3	0.441	14.1	5.82899	75.48	30.96	14.8	0.803	0	0	1	0
2032	0	2004	-0.245034	2.48833	-2.97029	29	0.632	19.3	6.34559	75.48	30.96	14.7	0.3786	0	0	1	0
2033	0	2004	4.10083	2.48833	-2.97029	2.52	0.329	20.6	5.13579	75.48	30.96	8.8	0.0476	40	0	1	0
2034	0	2004	0.695256	2.48833	-2.97029	35.6	0.674	8.14	6.06379	75.48	30.96	14.7	0.3786	0	0	1	0
2035	0	2004	-2.04725	1.79667	-2.35428	20.3	0.621	14.8	5.66989	75.48	30.96	14.8	0.803	0	0	1	0
2036	0	2004	-6.09926	1.79667	-2.35428	12.1	0.478	18.3	5.43809	75.48	30.96	14.7	0.3786	0	0	1	0
2037	0	2004	-5.94493	1.79667	-2.35428	40.9	0.515	12.7	5.79909	75.48	30.96	10.1	0.0471	100	0	1	0
2038	1	2004	-4.44486	1.79667	-2.35428	39.8	0.247	22	5.01059	75.48	30.96	11	0.1646	45	0	1	0
2039	0	2005	-0.47532	1.115	-0.783923	16.4	0.882	3.12	7.43839	75.48	30.96	10.1	0.0471	72.0174	0	1	0
2040	0	2005	-1.28742	1.115	-0.783923	11.2	0.313	27.8	5.76829	67.69	25.3	14.8	0.4857	100	0	1	0
2041	0	2005	1.2772	1.10167	0.793504	22.8	0.404	17.4	6.15269	67.69	25.3	15.4	0.2048	6.41333	0	1	0
2042	0	2005	1.12149	1.10167	0.793504	13.6	0.681	5.32	6.15269	67.69	25.3	13.3	0.0619	100	0	1	0
2043	0	2005	-1.5824	1.35	1.40019	11.8	0.585	9.02	6.01619	67.69	25.3	14.5	0.4345	2.4	0	1	0
2044	0	2005	0.967909	1.35	1.40019	24.9	0.429	10	5.63479	67.69	25.3	14.8	0.4857	3	0	1	0
2045	1	2005	-2.39658	1.35	1.40019	4.23	0.533	9.33	6.39689	67.69	25.3	14.8	0.8442	0	0	1	0
2046	0	2005	4.66483	1.35	1.40019	21.8	0.406	12.4	5.13579	67.69	25.3	13.7	0.0426	70.875	0	1	0
2047	0	2005	-5.38432	1.35	1.40019	19.5	0.429	14.3	6.55109	67.69	25.3	14.8	0.8442	0	0	1	0
2048	0	2005	-0.403291	2.77667	3.28131	27.5	0.511	11.1	6.15269	67.69	25.3	14.5	0.4345	0	0	1	0
2049	1	2005	-3.44959	1.57667	2.71845	17.8	0.5	12.5	5.29829	67.69	25.3	12.9	0.0948	0	0	1	0
2050	0	2005	-5.17032	1.57667	2.71845	50.9	0.571	14.6	5.85789	67.69	25.3	14.5	0.4345	0	0	1	0
2051	0	2006	-2.30407	1.67	9.28668	12.3	0.636	7.36	7.00309	89.42	19.19	11.8	0.2163	100	0	1	0
2052	1	2006	-10.9794	1.67	9.28668	45.5	0.656	12.5	6.41349	89.42	19.19	13.8	0.8753	2	0	1	0
2053	0	2006	-2.1825	1.67	9.28668	26.5	0.667	8	7.31319	89.42	19.19	9	0.0565	93.8283	0	1	0
2054	0	2006	2.67017	1.86667	9.4564	18.9	0.453	10	6.27289	89.42	19.19	13.8	0.8753	0	0	1	0
2055	1	2006	0.070459	1.86667	9.4564	34.7	0.682	6.36	6.08679	89.42	19.19	13.8	0.8753	0	0	1	0
2056	1	2006	6.8677	1.40667	10.2255	16.2	0.655	10.9	7.00309	89.42	19.19	12.8	0.498	0	0	1	0
2057	1	2006	1.79938	1.40667	10.2255	47	0.5	7.5	5.29829	89.42	19.19	11.6	0.0778	78.75	0	1	0
2058	1	2006	-1.85373	1.40667	10.2255	13.1	0.444	9.44	5.19299	89.42	19.19	11.1	0.7671	0	0	1	0
2059	0	2006	2.57646	1.40667	10.2255	68.6	0.177	4.46	6.32789	89.42	19.19	9	0.0565	84.025	0	1	0
2060	0	2006	1.2966	1.40667	10.2255	13.4	0.7	5.31	7.17009	89.42	19.19	13.8	0.8753	80.6449	0	1	0
2061	0	2006	5.42989	1.40667	10.2255	34	0.662	6.88	6.64639	89.42	19.19	12.8	0.498	53.9125	0	1	0
2062	0	2006	2.02308	1.40667	10.2255	12.3	0.691	8.73	7.00309	89.42	19.19	12.8	0.498	0	0	1	0
2063	1	2006	-0.442624	1.40667	10.2255	23.1	0.247	18.2	5.13579	89.42	19.19	13.8	0.8753	38	0	1	0
2064	0	2006	17.4173	1.40667	10.2255	0	0.474	6.91	6.87729	89.42	19.19	12.8	0.498	0	0	1	0
2065	1	2006	2.40628	1.40667	10.2255	36.9	0.565	13.5	6.13119	89.42	19.19	11.8	0.2163	0	0	1	0
2066	0	2006	-0.807745	1.40667	10.2255	29	0.5	6.82	5.39359	89.42	19.19	11.8	0.2163	18.314	0	1	0
2067	0	2006	9.40306	1.60167	12.4754	12.5	0.682	6.91	7.00309	89.42	19.19	12.8	0.498	0	0	1	0
2068	0	2006	7.87981	1.60167	12.4754	46.6	0.747	4.14	6.76849	89.42	19.19	12.8	0.0536	94.3946	0	1	0
2069	0	2006	4.0591	1.60167	12.4754	29.2	0.581	20.3	6.60669	89.42	19.19	12.3	0.2512	0	0	1	0
2070	0	2006	9.48069	1.66667	11.3585	17.1	0.618	7.64	6.30989	89.42	19.19	11.6	0.4493	0	0	1	0
2071	0	2006	6.41321	1.66667	11.3585	11.6	0.605	7.67	6.06379	89.42	19.19	14.5	0.5489	0	0	1	0
2072	0	2006	11.3956	1.66667	11.3585	-9.48	0.704	4.32	6.69699	89.42	19.19	15.2	0.2129	98.1467	0	1	0
2073	1	2006	5.72091	1.66667	11.3585	29	0.557	13	6.41349	89.42	19.19	15.2	0.2129	8	0	1	0
2074	0	2006	5.51904	1.66667	11.3585	13.6	0.633	6.33	5.70379	89.42	19.19	14.5	0.5489	0	0	1	0
2075	0	2006	14.36	1.66667	11.3585	39.1	0.783	4.08	7.09009	89.42	19.19	14.5	0.5489	55	0	1	0
2076	1	2006	3.62806	1.66667	11.3585	50.4	0.415	18.5	5.29829	89.42	19.19	13.8	0.8753	0	0	1	0
2077	0	2006	10.2351	1.69833	6.17258	17.5	0.617	9.26	6.69699	89.42	19.19	14.5	0.5489	88.1401	0	1	0
2078	0	2006	10.5831	1.69833	6.17258	32.7	0.7	8	8.51719	89.42	19.19	15.2	0.2129	0	0	1	0
2079	1	2006	4.48424	1.69833	6.17258	7.05	0.324	11.7	5.66989	89.42	19.19	14.5	0.5489	0	0	1	0
2080	0	2006	7.29786	1.69833	6.17258	32	0.594	8.13	6.46149	89.42	19.19	14.5	0.5489	73.1534	0	1	0
2081	0	2006	7.84943	1.69833	6.17258	32.4	0.833	6.42	7.09009	89.42	19.19	14.5	0.5489	0	0	1	0
2082	0	2006	6.02623	1.69833	6.17258	79.9	0.773	4.09	6.49229	89.42	19.19	12.8	0.498	0	0	1	0
2083	0	2006	10.3588	1.69833	6.17258	35.2	0.868	2.47	8.24279	89.42	19.19	15.2	0.2129	0	0	1	0
2084	0	2006	10.2826	1.69833	6.17258	49.6	0.615	11.4	6.47699	89.42	19.19	13.8	0.8753	0	0	1	0
2085	0	2006	4.00385	1.69833	6.17258	31.7	0.68	6	6.90779	89.42	19.19	12.8	0.498	0	0	1	0
2086	0	2006	3.41892	1.69833	6.17258	55.2	0.676	8.24	5.82899	89.42	19.19	15.2	0.2129	0	0	1	0
2087	0	2006	6.30719	1.69833	6.17258	16.7	0.621	5.29	7.24419	89.42	19.19	14.2	0.0434	71.3098	0	1	0
2088	0	2006	2.06075	1.69833	6.17258	36	0.62	15.2	6.21459	89.42	19.19	15.2	0.2129	0	0	1	0
2089	1	2006	1.44714	1.69833	6.17258	12.1	0.423	11.9	5.56069	89.42	19.19	14.5	0.5489	25.55	0	1	0
2090	1	2006	-4.09146	1.26	8.08064	14.4	0.533	15	5.70379	89.42	19.19	14.5	0.5489	0	0	1	0
2091	0	2006	-0.685333	1.26	8.08064	8.02	0.616	12.7	6.59309	89.42	19.19	14.5	0.5489	45	0	1	0
2092	0	2006	10.4892	1.26	8.08064	47.1	0.688	7.5	7.37779	89.42	19.19	10.9	0.1571	0	0	1	0
2093	1	2006	18.8918	1.26	8.08064	19	0.385	15	5.56069	89.42	19.19	11.6	0.4493	0	0	1	0
2094	0	2006	9.00415	1.26	8.08064	16.6	0.632	7.89	5.94019	89.42	19.19	15.2	0.2129	17.5	0	1	0
2095	1	2006	2.68078	1.26	8.08064	28.8	0.3	21.3	5.01059	89.42	19.19	12.8	0.498	0	0	1	0
2096	0	2006	9.92899	1.26	8.08064	27.3	0.433	16.7	5.19299	89.42	19.19	11.6	0.0479	98.1717	0	1	0
2097	1	2006	13.1279	1.26	8.08064	36.1	0.553	11.1	5.94019	89.42	19.19	11.6	0.0479	0	0	1	0
2098	0	2006	6.8632	1.26	8.08064	17.8	0.655	7.07	6.36299	89.42	19.19	11.6	0.4493	0	0	1	0
2099	1	2006	-5.16064	1.26	8.08064	31.2	0.672	12.8	6.36299	89.42	19.19	12.8	0.498	0	0	1	0
2100	0	2006	-0.679981	1.26	8.08064	21.6	0.583	7.5	5.88609	89.42	19.19	10.9	0.1571	0	0	1	0
2101	0	2006	0.625364	1.26	8.08064	28.4	0.581	14.5	5.73659	89.42	19.19	13.8	0.8753	100	0	1	0
2102	0	2006	8.49376	1.26	8.08064	34.7	0.457	12.6	5.85789	89.42	19.19	11.6	0.4493	0	0	1	0
2103	0	2007	-0.835417	0.71	10.1089	14.1	0.549	10.6	6.23439	89.42	19.19	12.8	0.498	0	0	1	0
2104	0	2007	7.04749	0.71	10.1089	32.9	0.423	21.9	5.56069	89.42	19.19	14.5	0.5489	0	0	1	0
2105	0	2007	2.88474	0.71	10.1089	17.2	0.627	4.53	6.62009	89.42	19.19	13.8	0.8753	0	0	1	0
2106	1	2007	-1.55874	0.71	10.1089	47.8	0.169	41.5	6.47699	89.42	19.19	13.8	0.8753	53.082	0	1	0
2107	1	2007	5.67402	0.71	10.1089	19.1	0.442	18.4	5.24699	89.42	19.19	15.2	0.2129	0	0	1	0
2108	0	2007	3.48134	0.71	10.1089	29.1	0.606	10	5.79909	89.42	19.19	13.4	0.0985	0	0	1	0
2109	0	2007	2.02596	0.71	10.1089	16.8	0.538	15.2	6.47699	89.42	19.19	12.6	0.08	62.4375	0	1	0
2110	0	2007	5.33177	0.71	10.1089	25.5	0.61	4.15	8.31879	89.42	19.19	11.6	0.4493	0	0	1	0
2111	1	2007	2.79056	0.71	10.1089	42.8	0.64	10.8	5.52149	89.42	19.19	15.2	0.2129	0	0	1	0
2112	0	2007	3.61432	0.608333	9.33336	26.3	0.712	7.5	6.25379	89.42	19.19	12.8	0.498	0	0	1	0
2113	0	2007	3.8456	0.608333	9.33336	18.1	0.521	6.88	6.17379	89.42	19.19	11.6	0.0479	0	0	1	0
2114	0	2007	2.90663	0.608333	9.33336	32	0.591	9.77	6.08679	89.42	19.19	9	0.0565	0	0	1	0
2115	1	2007	4.53798	0.608333	9.33336	15.3	0.538	11.5	5.56069	89.42	19.19	12.8	0.498	20	0	1	0
2116	1	2007	2.96574	0.608333	9.33336	19.9	0.474	10	5.94019	89.42	19.19	11.1	0.7671	75.7692	0	1	0
2117	0	2007	0.650538	1.05333	7.55028	19.7	0.444	16.9	5.88609	89.42	19.19	15.2	0.2129	0	0	1	0
2118	1	2007	2.85987	1.05333	7.55028	16.1	0.388	24.7	5.13579	89.42	19.19	12.1	0.0626	0	0	1	0
2119	1	2007	0.236712	1.05333	7.55028	38.8	0.679	10	6.32789	146.82	28.68	13.6	0.5457	0	0	1	0
2120	0	2007	-7.52675	1.05333	7.55028	25.8	0.694	8.16	6.19439	146.82	28.68	13.6	0.5457	0	0	1	0
2121	0	2007	2.06437	1.05333	7.55028	30.3	0.414	13.4	5.66989	146.82	28.68	14.1	0.9159	0	0	1	0
2122	0	2007	12.0499	1.05333	7.55028	45.8	0.563	24	6.86689	146.82	28.68	13.6	0.5457	0	0	1	0
2123	1	2007	7.36511	1.05333	7.55028	52.8	0.423	20.8	5.56069	146.82	28.68	13.8	0.2431	24.2436	0	1	0
2124	0	2007	1.42753	0.963333	3.03402	44.8	0.586	9.66	5.66989	89.42	19.19	12.8	0.498	0	0	1	0
2125	0	2007	-1.86953	0.963333	3.03402	1.45	0.62	5.8	6.21459	146.82	28.68	12.1	0.0537	91.1429	0	1	0
2126	0	2007	-3.5204	0.963333	3.03402	21.9	0.732	6.48	6.56529	146.82	28.68	13.6	0.5457	0	0	1	0
2127	0	2007	-3.38653	0.963333	3.03402	18.5	0.676	8.38	6.60669	146.82	28.68	14.9	0.5976	0	0	1	0
2128	0	2007	9.86323	0.963333	3.03402	38.5	0.633	15.7	8.00639	146.82	28.68	12.1	0.0434	89.7851	0	1	0
2129	1	2007	2.18879	0.963333	3.03402	39.2	0.55	11	6.90779	146.82	28.68	14.4	0.584	97.8734	0	1	0
2130	0	2007	-0.303598	0.963333	3.03402	39	0.538	15.4	5.56069	146.82	28.68	14.1	0.9159	0	0	1	0
2131	0	2007	0.406348	0.963333	3.03402	46.6	0.647	15	5.82899	146.82	28.68	13.6	0.5457	0	0	1	0
2132	0	2007	5.61383	0.963333	3.03402	29.2	0.561	11.6	6.34559	146.82	28.68	14.1	0.0464	0	0	1	0
2133	0	2007	2.1289	0.963333	3.03402	2.22	0.792	5.83	7.78319	146.82	28.68	13.6	0.5457	0	0	1	0
2134	1	2007	-5.21155	-0.228333	5.58911	19.5	0.442	14.4	6.06379	146.82	28.68	14.4	0.584	71.83	0	1	0
2135	0	2007	-8.25355	-0.228333	5.58911	43.5	0.765	8.24	7.43839	146.82	28.68	13.6	0.5457	0	0	1	0
2136	0	2007	-7.05559	-0.228333	5.58911	26.2	0.619	15.2	5.34709	146.82	28.68	12.9	0.0862	56.5	0	1	0
2137	0	2007	-5.78515	-0.356667	-0.052534	28.8	0.61	12.2	6.01619	146.82	28.68	14.1	0.9159	0	0	1	0
2138	1	2007	-1.90446	-0.356667	-0.052534	21.5	0.458	20	5.48069	146.82	28.68	14.1	0.9159	20	0	1	0
2139	1	2007	-10.9614	-0.356667	-0.052534	12.1	0.724	6.21	5.66989	146.82	28.68	14.1	0.9159	21.1842	0	1	0
2140	1	2007	3.99937	-1.27	-2.59318	18.9	0.697	8.18	6.49229	146.82	28.68	12.9	0.0862	82.0761	0	1	0
2141	1	2007	-7.60396	-1.27	-2.59318	41.5	0.576	8.48	5.79909	146.82	28.68	14.1	0.9159	20	0	1	0
2142	0	2007	-7.90511	-1.27	-2.59318	23.5	0.93	1.42	10.9508	146.82	28.68	13.6	0.5457	23.8088	0	1	0
2143	0	2007	-6.71087	-1.27	-2.59318	6.68	0.683	5.87	6.44569	146.82	28.68	13.3	0.0521	0	0	1	0
2144	0	2007	-4.53989	-1.08667	-7.10406	26.5	0.611	8.33	5.88609	146.82	28.68	13.6	0.5457	0	0	1	0
2145	0	2007	-8.67719	-1.08667	-7.10406	34.7	0.65	4.3	6.90779	146.82	28.68	11.4	0.0563	69.84	0	1	0
2146	0	2007	-0.034784	-1.08667	-7.10406	31.9	0.739	11.3	7.74069	146.82	28.68	13.2	0.1056	0	0	1	0
2147	0	2007	-1.26233	-1.08667	-7.10406	31	0.453	27.3	5.01059	146.82	28.68	12.9	0.0862	0	0	1	0
2148	1	2007	-4.64156	-1.08667	-7.10406	18.5	0.2	25.4	4.86749	146.82	28.68	12	0.2449	0	0	1	0
2149	0	2007	-0.416438	-1.08667	-7.10406	40.5	0.595	9.05	6.04029	146.82	28.68	12.7	0.0738	73.6919	0	1	0
2150	0	2007	-2.03794	-1.08667	-7.10406	18.9	0.478	20.9	5.43809	146.82	28.68	14.9	0.5976	0	0	1	0
2151	1	2007	-0.657261	-1.08667	-7.10406	41	0.45	21.7	4.78749	146.82	28.68	12	0.2449	0	0	1	0
2152	1	2007	2.85304	-1.08667	-7.10406	39.9	0.6	16.7	6.39689	146.82	28.68	14.1	0.9159	67.1935	0	1	0
2153	1	2007	13.6508	-1.08667	-7.10406	27.3	0.343	27	5.43809	146.82	28.68	12	0.2449	0	0	1	0
2154	0	2007	0.387179	-1.08667	-7.10406	7.95	0.4	18	5.70379	146.82	28.68	13.6	0.5457	0	0	1	0
2155	0	2007	-5.62188	-1.08667	-7.10406	43	0.445	19.1	7.00309	146.82	28.68	12.1	0.0537	60.3683	0	1	0
2156	1	2007	-4.55569	-1.08667	-7.10406	27.2	0.786	7.14	7.24419	146.82	28.68	14.9	0.5976	0	0	1	0
2157	0	2007	-3.1358	-1.08667	-7.10406	25.5	0.636	9.09	6.08679	146.82	28.68	12.3	0.0654	0	0	1	0
2158	0	2007	-4.99144	-1.08667	-7.10406	15	0.367	20	5.48069	146.82	28.68	12	0.818	0	0	1	0
2159	0	2007	-2.91787	-1.08667	-7.10406	5.89	0.547	6.04	6.27289	146.82	28.68	12.1	0.0617	29.3572	0	1	0
2160	0	2007	-9.57571	-1.08667	-7.10406	21	0.629	6.52	6.79119	146.82	28.68	14.9	0.5976	14.4	0	1	0
2161	1	2007	0.779506	-1.08667	-7.10406	17.8	0.245	18	5.29829	146.82	28.68	14.1	0.9159	0	0	1	0
2162	0	2007	-3.31326	-1.08667	-7.10406	5.27	0.573	7.45	7.00309	146.82	28.68	12	0.818	0	0	1	0
2163	0	2007	-0.77331	-1.08667	-7.10406	10.4	0.6	7.67	6.39689	146.82	28.68	14.1	0.9159	37.3071	0	1	0
2164	0	2007	-3.62299	-1.08667	-7.10406	21.9	0.622	10.7	6.10929	146.82	28.68	13.6	0.5457	0	0	1	0
2165	0	2007	-1.62842	-2.03333	-7.25662	49	0.605	11.3	5.94019	146.82	28.68	14.9	0.5976	20.2407	0	1	0
2166	1	2007	-7.04662	-2.03333	-7.25662	18.5	0.529	14.1	5.13579	146.82	28.68	13.5	0.0644	0	0	1	0
2167	0	2007	-5.28577	-2.03333	-7.25662	20.7	0.406	12.9	5.13579	146.82	28.68	14.1	0.9159	0	0	1	0
2168	1	2007	0.011776	-2.03333	-7.25662	9.12	0.271	16.1	5.63479	146.82	28.68	14.1	0.9159	0	0	1	0
2169	0	2007	-4.18845	-2.03333	-7.25662	39.4	0.577	10.4	5.56069	146.82	28.68	14.1	0.9159	0	0	1	0
2170	0	2007	1.7315	-2.03333	-7.25662	42.2	0.553	10	6.15269	146.82	28.68	14.1	0.9159	0	0	1	0
2171	0	2007	-9.01193	-2.03333	-7.25662	65.2	0.738	13	6.41349	146.82	28.68	12.9	0.0862	0	0	1	0
2172	0	2007	-1.97415	-2.03333	-7.25662	24.9	0.623	11.5	7.17009	146.82	28.68	14.9	0.5976	0	0	1	0
2173	0	2007	-5.6846	-2.03333	-7.25662	23.5	0.632	10.8	5.94019	146.82	28.68	13.6	0.5457	0	0	1	0
2174	0	2007	1.24133	-2.03333	-7.25662	32.1	0.506	12.9	5.13579	146.82	28.68	13.4	0.4386	0	0	1	0
2175	1	2007	-6.74005	-1.74333	-4.96495	17.8	0.5	11.4	5.39359	146.82	28.68	13.5	0.0644	4.7134	0	1	0
2176	0	2007	-7.61267	-1.74333	-4.96495	24.9	0.571	12.9	5.63479	146.82	28.68	12.3	0.0654	20.0199	0	1	0
2177	1	2007	-19.2242	-0.66	-10.146	44.9	0.522	17.4	5.43809	146.82	28.68	14.1	0.9159	0	0	1	0
2178	1	2007	-4.93314	-0.66	-10.146	30.7	0.447	15.8	5.24699	146.82	28.68	12	0.818	0	0	1	0
2179	1	2007	-9.76185	-0.66	-10.146	40.8	0.468	12.4	6.42969	146.82	28.68	14.1	0.0464	98.427	0	1	0
2180	0	2007	-10.0199	-0.66	-10.146	30.3	0.382	22.9	5.13579	146.82	28.68	14.1	0.9159	0	0	1	0
2181	1	2007	-8.68216	-0.66	-10.146	1.49	0.291	7.64	7.00309	146.82	28.68	14.1	0.9159	39.9255	0	1	0
2182	0	2007	4.15241	-0.66	-10.146	37.5	0.574	14.6	6.41349	146.82	28.68	14.9	0.5976	0	0	1	0
2183	0	2007	-16.0169	-0.66	-10.146	31.2	0.939	3.64	8.10169	146.82	28.68	14.1	0.9159	0	0	1	0
2184	1	2007	1.41261	-0.66	-10.146	19.9	0.474	15	5.94019	146.82	28.68	12	0.818	0	0	1	0
2185	1	2007	-10.5232	-0.66	-10.146	44.4	0.571	8.89	6.44569	146.82	28.68	11.4	0.0563	0	0	1	0
2186	0	2007	4.3672	-0.66	-10.146	21	0.588	12.6	6.52209	146.82	28.68	12	0.2449	71.3405	0	1	0
2187	0	2007	-4.91487	-0.66	-10.146	14.4	0.67	11	6.81349	146.82	28.68	14.1	0.9159	86	0	1	0
2188	1	2007	-4.2764	-0.66	-10.146	23.8	0.621	13.8	5.66989	146.82	28.68	13.6	0.5457	8.6	0	1	0
2189	1	2007	-13.0316	-1.74167	-6.81362	17.1	0.548	8.57	6.04029	146.82	28.68	14.1	0.0464	72.48	0	1	0
2190	1	2007	-14.0499	-1.74167	-6.81362	3.03	0.228	11.9	5.76829	146.82	28.68	13.3	0.0521	97.0153	0	1	0
2191	0	2007	-19.2145	-1.74167	-6.81362	17.3	0.625	13.1	7.37779	146.82	28.68	14.1	0.9159	0	0	1	0
2192	0	2007	-11.9163	-1.74167	-6.81362	34.7	0.48	16.7	5.01059	146.82	28.68	14.1	0.9159	0	0	1	0
2193	0	2007	-21.013	-1.74167	-6.81362	2.33	0.578	8.91	6.46149	146.82	28.68	14.7	0.2197	36.9843	0	1	0
2194	1	2007	-15.9584	-1.74167	-6.81362	48.6	0.486	27	6.60669	146.82	28.68	12.1	0.0617	0	0	1	0
2195	1	2007	-13.8038	-1.74167	-6.81362	29.1	0.27	23	4.60519	146.82	28.68	12	0.818	25	0	1	0
2196	0	2007	-11.4632	-1.74167	-6.81362	24.6	0.658	6.84	5.94019	146.82	28.68	13.6	0.5457	0	0	1	0
2197	1	2007	-8.09979	-1.74167	-6.81362	52.9	0.386	30.7	4.94169	146.82	28.68	14.1	0.9159	0	0	1	0
2198	1	2007	-12.845	-1.74167	-6.81362	26.6	0.308	20.8	4.78749	146.82	28.68	14.1	0.9159	0	0	1	0
2199	1	2007	-11.692	-1.74167	-6.81362	18.7	0.6	11.2	5.52149	146.82	28.68	13.6	0.5457	0	0	1	0
2200	0	2007	-1.41915	-1.74167	-6.81362	11.8	0.278	13.3	5.88609	146.82	28.68	11.9	0.0612	18.1524	0	1	0
2201	0	2007	-20.3467	-1.74167	-6.81362	17.1	0.711	7.78	6.10929	146.82	28.68	14.9	0.5976	3.78633	0	1	0
2203	0	2008	-6.88499	-0.898333	-9.27855	61.8	0.714	7.62	7.64969	146.82	28.68	13.6	0.5457	0	0	1	0
2204	0	2008	-7.01604	-0.898333	-9.27855	34.7	0.731	13.3	6.25379	146.82	28.68	13.8	0.2431	90	0	1	0
2205	0	2008	-7.71779	-0.898333	-9.27855	3.23	0.639	4.44	5.88609	146.82	28.68	11	0.1835	51.0667	0	1	0
2206	0	2008	-8.66723	-0.898333	-9.27855	24.6	0.571	14.4	6.44569	146.82	28.68	13.6	0.5457	0	0	1	0
2207	0	2008	-8.32597	-0.898333	-9.27855	16.4	0.5	10.3	5.70379	146.82	28.68	11	0.1835	7.23	0	1	0
2208	0	2008	-13.6137	-0.898333	-9.27855	0.6278	0.554	12	6.72139	146.82	28.68	12.9	0.0862	88.25	0	1	0
2209	1	2008	-12.3362	-0.898333	-9.27855	13.7	0.708	6.46	6.17379	146.82	28.68	14.1	0.9159	14.9	0	1	0
2210	0	2008	-12.9215	-0.898333	-9.27855	70.7	0.607	15.7	5.63479	146.82	28.68	14.1	0.9159	0	0	1	0
2211	0	2008	-19.6725	-1.24167	-6.52494	29.2	0.593	11.5	6.29159	146.82	28.68	14.9	0.5976	0	0	1	0
2212	0	2008	-15.6516	-1.24167	-6.52494	39.4	0.515	18.2	6.49229	146.82	28.68	14.1	0.9159	0	0	1	0
2213	0	2008	-12.8167	-1.24167	-6.52494	8.93	0.433	12.7	5.01059	146.82	28.68	14.1	0.9159	0	0	1	0
2214	1	2008	-17.0879	-1.24167	-6.52494	42.6	0.52	9.2	5.52149	146.82	28.68	13.6	0.5457	16.4086	0	1	0
2215	0	2008	-6.99423	-1.24167	-6.52494	59.7	0.464	12.9	5.63479	146.82	28.68	14.1	0.9159	0	0	1	0
2216	0	2008	-7.46305	-1.24167	-6.52494	23.6	0.735	8.55	6.72139	146.82	28.68	14.1	0.0464	0	0	1	0
2217	0	2008	-7.93071	-1.24167	-6.52494	26.3	0.643	14	6.04029	146.82	28.68	14.7	0.2197	0	0	1	0
2218	1	2008	-18.311	-1.24167	-6.52494	52.1	0.211	40	5.19299	146.82	28.68	14.1	0.9159	0	0	1	0
2219	1	2008	-7.8268	-3.07667	-12.449	34.7	0.392	16.7	5.48069	221.43	80.17	12.3	0.0474	0	0	1	0
2220	0	2008	-11.9041	-1.24167	-6.52494	86.2	0.778	5.56	6.10929	146.82	28.68	13.8	0.2431	1.63767	0	1	0
2221	0	2008	-19.3636	-3.07667	-12.449	19.4	0.726	5.48	6.42969	146.82	28.68	14.9	0.5976	0	0	1	0
2222	1	2008	-16.4737	-3.07667	-12.449	12.1	0.204	26.7	5.59839	146.82	28.68	13.4	0.4386	58.4958	0	1	0
2223	1	2008	-5.52636	-7.14833	-10.0833	16.1	0.481	21.1	5.59839	221.43	80.17	14.9	0.607	0	0	1	0
2224	0	2008	-18.6963	-7.14833	-10.0833	22.1	0.571	9.14	5.85789	221.43	80.17	14.7	0.5555	0	0	1	0
2225	0	2008	-19.2246	-7.14833	-10.0833	23.5	0.512	13.1	6.73339	221.43	80.17	14.6	0.0461	0	0	1	0
2226	0	2008	-9.114	-8.54333	-6.84297	26.1	0.333	21.3	5.01059	221.43	80.17	14.2	0.0876	0	0	1	0
2227	0	2008	-9.66292	-8.54333	-6.84297	19	0.381	23.5	5.56069	221.43	80.17	14.9	0.8936	0	0	1	0
2228	0	2008	-9.47054	-8.54333	-6.84297	46.9	0.641	10.5	5.96619	221.43	80.17	15.2	0.4042	0	0	1	0
2229	0	2008	-13.3436	-8.54333	-6.84297	22.8	0.314	25	5.39359	221.43	80.17	15.2	0.4042	0	0	1	0
2230	1	2008	-11.6944	-8.54333	-6.84297	47	0.367	20.4	5.59839	221.43	80.17	14.2	0.0876	8.04818	0	1	0
2231	1	2008	-14.6712	-8.54333	-6.84297	25.5	0.4	16.7	5.48069	221.43	80.17	15	0.2428	0	0	1	0
2232	1	2008	-4.87933	-8.54333	-6.84297	11.3	0.484	16.1	5.73659	221.43	80.17	16.1	0.0581	78.259	0	1	0
2233	0	2008	-10.4948	-8.54333	-6.84297	20.3	0.72	8.8	7.82409	221.43	80.17	14.9	0.8936	0	0	1	0
2234	0	2008	-13.7079	-8.54333	-6.84297	15.6	0.53	13.8	6.49229	221.43	80.17	14.2	0.2308	0	0	1	0
2235	0	2008	-10.8696	-8.54333	-6.84297	23.5	0.5	17.7	5.70379	221.43	80.17	15.2	0.4042	0	0	1	0
2236	1	2008	-7.68333	-8.54333	-6.84297	17.3	0.395	25.5	5.94019	221.43	80.17	14.7	0.5555	0	0	1	0
2237	0	2008	-16.3478	-8.54333	-6.84297	27.5	0.681	13.2	6.81349	221.43	80.17	14.2	0.2308	0	0	1	0
2238	1	2008	-8.00975	-8.54333	-6.84297	23	0.55	5.79	7.24419	221.43	80.17	14.9	0.8936	100	0	1	0
2239	0	2008	-12.8528	-8.54333	-6.84297	39	0.394	23.3	5.79909	221.43	80.17	14.9	0.607	0	0	1	0
2240	0	2008	-17.7861	-8.54333	-6.84297	31.4	0.714	8.1	7.64969	221.43	80.17	14.9	0.8936	0	0	1	0
2241	1	2008	-8.03302	-8.54333	-6.84297	92.8	0.712	14.5	6.49229	221.43	80.17	14.2	0.2308	0	0	1	0
2242	0	2008	-3.3503	-8.54333	-6.84297	46.5	0.627	38.2	7.00309	221.43	80.17	14.2	0.2308	0	0	1	0
2243	0	2008	-10.9765	-8.54333	-6.84297	20.8	0.674	10.9	6.06379	221.43	80.17	14.9	0.8936	72.15	0	1	0
2244	0	2008	-18.2414	-8.54333	-6.84297	50.9	0.841	8.66	9.01189	221.43	80.17	14.7	0.5555	0	0	1	0
2245	0	2008	-0.270353	-6.46333	-5.77984	31.1	0.69	9.76	6.04029	221.43	80.17	14.9	0.607	0	0	1	0
2246	0	2008	-8.19461	-6.46333	-5.77984	6.55	0.478	13.3	6.13119	221.43	80.17	14.5	0.0527	98.1382	0	1	0
2247	0	2008	-3.26188	-6.46333	-5.77984	21.5	0.363	20.5	5.24699	221.43	80.17	14.7	0.5555	0	0	1	0
2248	0	2008	3.81386	-6.46333	-5.77984	23.5	0.583	10	6.17379	221.43	80.17	14.2	0.2308	35.0873	0	1	0
2249	0	2008	-4.26036	-6.46333	-5.77984	37.2	0.724	20.7	6.76849	221.43	80.17	14.9	0.8936	0	0	1	0
2250	0	2008	-3.81233	-6.46333	-5.77984	13.2	0.684	10.3	6.67199	221.43	80.17	14.7	0.5555	0	0	1	0
2251	0	2008	-2.61489	-6.46333	-5.77984	34.7	0.733	11.3	7.31319	221.43	80.17	15	0.0531	0	0	1	0
2252	1	2008	-0.006197	-6.46333	-5.77984	1.64	0.452	31.6	5.73659	221.43	80.17	15.2	0.8358	0	0	1	0
2253	1	2008	1.89934	-6.46333	-5.77984	14.9	0.338	11.2	5.56069	221.43	80.17	14.5	0.0527	15	0	1	0
2254	0	2008	-1.44294	-6.46333	-5.77984	38.7	0.293	33.3	7.31319	221.43	80.17	14.2	0.2308	51.8717	0	1	0
2255	0	2008	-2.86212	-6.46333	-5.77984	25	0.722	13.9	6.57929	221.43	80.17	14.9	0.607	0	0	1	0
2256	0	2008	-4.6996	-6.46333	-5.77984	25.5	0.475	23.5	5.29829	221.43	80.17	14.9	0.8936	0	0	1	0
2258	0	2008	-0.725616	-7.42167	-2.66945	28.4	0.215	40.7	5.59839	221.43	80.17	14.5	0.0527	49.55	0	1	0
2259	0	2008	-6.90244	-7.42167	-2.66945	18.7	0.709	5.12	6.75689	221.43	80.17	14.5	0.0527	0	0	1	0
2260	0	2008	-5.70015	-7.42167	-2.66945	17.2	0.717	8.68	6.27289	221.43	80.17	14.9	0.8936	0	0	1	0
2261	1	2008	-2.10647	-7.42167	-2.66945	24.8	0.188	35.8	5.48069	221.43	80.17	15	0.0531	0	0	1	0
2262	0	2008	0.806438	-7.42167	-2.66945	11.2	0.733	6.5	6.39689	221.43	80.17	14.9	0.607	0	0	1	0
2263	0	2008	-6.47159	-7.42167	-2.66945	30.5	0.706	4.76	7.43839	221.43	80.17	14.7	0.5555	4.65486	0	1	0
2264	0	2008	-9.65379	-7.42167	-2.66945	37.9	0.673	17.9	6.25379	221.43	80.17	15.2	0.4042	0	0	1	0
2265	0	2008	3.71222	-8.725	0.308107	35.9	0.444	5.93	6.29159	221.43	80.17	12.2	0.0683	99.59	0	1	0
2266	0	2008	4.33145	-8.725	0.308107	79.4	0.693	12.1	6.62009	221.43	80.17	14.7	0.5555	0	0	1	0
2267	0	2008	-3.59988	-8.725	0.308107	18.7	0.579	16.3	7.54959	221.43	80.17	15.8	0.0705	92.47	0	1	0
2268	1	2008	0.644704	-8.725	0.308107	29.9	0.4	16.8	5.52149	221.43	80.17	14.5	0.0527	50.0416	0	1	0
2269	0	2008	-1.65158	-8.725	0.308107	62.3	0.632	22.6	7.54959	221.43	80.17	15.2	0.8358	0	0	1	0
2270	0	2008	8.48189	-5.46833	5.76457	27.5	0.568	15.1	5.91349	221.43	80.17	14.2	0.2308	0	0	1	0
2271	0	2008	14.5025	-5.46833	5.76457	51.9	0.528	15.6	5.88609	221.43	80.17	14.5	0.2335	0	0	1	0
2272	1	2008	-0.611223	-5.46833	5.76457	21.2	0.6	15.1	5.85789	221.43	80.17	14.5	0.0527	0	0	1	0
2273	1	2008	-0.166524	-5.46833	5.76457	65.4	0.524	26.2	5.34709	221.43	80.17	14.7	0.5555	0	0	1	0
2274	0	2008	3.42392	-5.46833	5.76457	36.9	0.731	6.92	7.86329	221.43	80.17	14.9	0.607	27.8801	0	1	0
2275	1	2009	-3.95062	1.35167	2.06629	10.7	0.317	27.5	7.09009	111.92	75.88	12.8	0.0677	0	0	1	0
2276	0	2009	-1.64203	1.35167	2.06629	32.2	0.715	6.54	7.17009	111.92	75.88	10.1	0.544	0	0	1	0
2277	0	2009	-1.10128	1.35167	2.06629	12.9	0.733	10.7	7.31319	111.92	75.88	13.9	0.053	0	0	1	0
2278	1	2009	0.786172	0.906667	1.69375	34.7	0.548	17.7	6.42969	111.92	75.88	9.7	0.7924	0	0	1	0
2279	1	2009	2.94034	0.906667	1.69375	25.5	0.191	22.6	5.43809	111.92	75.88	9.1	0.217	0	0	1	0
2280	1	2009	4.47158	0.906667	1.69375	3.004	0.194	25	5.07519	111.92	75.88	10.1	0.544	0	0	1	0
2281	1	2009	4.89179	0.906667	1.69375	23	0.527	15.6	6.30989	111.92	75.88	13.4	0.0702	65	0	1	0
2282	0	2009	1.73927	0.906667	1.69375	16.6	0.405	15.7	6.04029	111.92	75.88	10.1	0.1264	0	0	1	0
2283	0	2009	2.31601	0.906667	1.69375	25.7	0.571	8.57	7.24419	111.92	75.88	12	0.2171	0	0	1	0
2284	0	2009	9.81202	0.906667	1.69375	16.8	0.6	5.4	6.90779	111.92	75.88	10.1	0.544	8.57143	0	1	0
2285	0	2009	8.56697	0.906667	1.69375	20.3	0.361	30.6	5.88609	111.92	75.88	10.4	0.7765	0	0	1	0
2286	0	2009	5.6738	0.906667	1.69375	36.5	0.689	7.16	6.60669	111.92	75.88	12	0.2171	0	0	1	0
2287	1	2009	1.38002	0.906667	1.69375	20.9	0.157	22.2	6.44569	111.92	75.88	10.1	0.0577	0	0	1	0
2288	1	2009	6.51777	1.20833	-0.895859	14.4	0.364	10.9	5.79909	111.92	75.88	10.4	0.7765	0	0	1	0
2289	1	2009	7.25257	1.20833	-0.895859	54.9	0.515	11.8	5.79909	111.92	75.88	10.4	0.7765	3.63636	0	1	0
2290	0	2009	1.19406	1.20833	-0.895859	56.4	0.462	20	5.96619	111.92	75.88	12.7	0.5499	0	0	1	0
2291	0	2009	2.14946	1.20833	-0.895859	35.3	0.541	16.2	6.60669	111.92	75.88	10.4	0.7765	0	0	1	0
2292	0	2009	3.24237	1.20833	-0.895859	25.5	0.488	16	6.06379	111.92	75.88	10.4	0.7765	0	0	1	0
2293	0	2009	7.4264	1.20833	-0.895859	24.6	0.348	30.4	6.13119	111.92	75.88	12.7	0.5499	0	0	1	0
2294	1	2009	9.45493	1.20833	-0.895859	48.7	0.366	31.7	6.01619	111.92	75.88	10.4	0.7765	0	0	1	0
2295	0	2009	2.70857	1.20833	-0.895859	11.8	0.321	13.2	6.27289	111.92	75.88	10.4	0.7765	0	0	1	0
2296	1	2009	16.2788	1.20833	-0.895859	15.2	0.385	16.2	5.56069	111.92	75.88	12.1	0.0479	0	0	1	0
2297	0	2009	4.1027	1.20833	-0.895859	23.5	0.413	6.52	6.13119	111.92	75.88	13.9	0.053	71.655	0	1	0
2298	1	2009	7.1005	1.20833	-0.895859	24	0.71	5.32	6.42969	111.92	75.88	12.7	0.0844	22.0423	0	1	0
2299	0	2009	3.79088	1.64333	-3.66801	40.4	0.533	12	7.31319	111.92	75.88	13	0.3591	0	0	1	0
2300	1	2009	-9.79833	1.64333	-3.66801	26.3	0.639	8.67	6.72139	111.92	75.88	13	0.3591	32.9022	0	1	0
2301	0	2009	-1.03808	1.64333	-3.66801	29.4	0.396	14.4	6.17379	111.92	75.88	10.4	0.7765	0	0	1	0
2302	0	2009	-1.84634	-0.551667	-5.38887	32.2	0.486	11.4	6.60669	111.92	75.88	11	0.3069	87.3164	0	1	0
2303	0	2009	-0.420977	-0.551667	-5.38887	46.2	0.404	25.5	6.15269	111.92	75.88	10.4	0.7765	0	0	1	0
2304	0	2009	3.83342	-0.551667	-5.38887	44.9	0.364	45	7.69619	111.92	75.88	12.7	0.5499	55.3626	0	1	0
2305	0	2009	-10.5959	-0.551667	-5.38887	2.8	0.647	12.9	7.43839	111.92	75.88	13.4	0.0702	0	0	1	0
2306	0	2009	-7.55716	-0.551667	-5.38887	30.7	0.366	22	6.01619	111.92	75.88	9.1	0.217	0	0	1	0
2307	0	2009	1.41877	-0.551667	-5.38887	37.9	0.792	3.92	7.09009	111.92	75.88	11	0.3069	78.7949	0	1	0
2308	1	2009	-11.848	-0.551667	-5.38887	22.9	0.3	32.5	5.99149	111.92	75.88	10.4	0.7765	0	0	1	0
2309	0	2009	-14.4416	-0.551667	-5.38887	9.71	0.573	15.5	7.00309	111.92	75.88	12.7	0.5499	0	0	1	0
2310	0	2009	4.58633	-0.551667	-5.38887	32.3	0.561	18	6.01619	111.92	75.88	9.1	0.217	0	0	1	0
2311	0	2009	-3.83138	-0.551667	-5.38887	54.9	0.583	14.2	7.09009	111.92	75.88	10.4	0.7765	0	0	1	0
2312	1	2009	-13.8272	-1.39833	-2.23544	47.4	0.467	13.7	5.70379	111.92	75.88	11	0.0588	0	0	1	0
2313	1	2009	-3.02002	-1.39833	-2.23544	15.2	0.568	8.64	6.08679	111.92	75.88	10.4	0.7765	0	0	1	0
2314	0	2009	-9.22813	-1.39833	-2.23544	28.5	0.667	10	7.64969	111.92	75.88	10.4	0.7765	0	0	1	0
2315	1	2009	-0.9861	-1.39833	-2.23544	67.6	0.304	30	5.63479	111.92	75.88	12.7	0.5499	0	0	1	0
2316	1	2009	-9.46493	-1.39833	-2.23544	1.8079	0.323	14.3	5.70379	111.92	75.88	10.4	0.7765	0	0	1	0
2317	1	2009	-12.0751	-1.39833	-2.23544	18.7	0.452	27.4	5.73659	111.92	75.88	10.4	0.7765	0	0	1	0
2318	0	2009	-10.5778	-1.39833	-2.23544	32.3	0.662	7.15	7.17009	111.92	75.88	10.1	0.544	0	0	1	0
2319	0	2009	-6.76585	-1.39833	-2.23544	22.8	0.409	15.7	5.43809	111.92	75.88	10.4	0.7765	0	0	1	0
2320	0	2009	-5.62359	-1.39833	-2.23544	20.3	0.283	34.8	6.13119	111.92	75.88	10.3	0.077	98.9548	0	1	0
2321	0	2009	-8.40968	-1.39833	-2.23544	20.3	0.708	4.25	7.09009	111.92	75.88	12.1	0.0479	75	0	1	0
2322	0	2009	4.84546	-1.39833	-2.23544	8.39	0.309	22.2	5.43809	111.92	75.88	10.1	0.544	0	0	1	0
2323	1	2009	-6.62942	-1.39833	-2.23544	16.8	0.2	31.9	5.34709	111.92	75.88	12.7	0.5499	0	0	1	0
2324	0	2009	-4.11389	-1.39833	-2.23544	16.3	0.369	17.3	5.56069	111.92	75.88	9.7	0.7924	0	0	1	0
2325	0	2009	-3.272	-1.39833	-2.23544	19.1	0.558	14.2	6.06379	111.92	75.88	10.4	0.7765	0	0	1	0
2326	0	2009	7.02835	-1.39833	-2.23544	20.3	0.609	10.4	6.13119	111.92	75.88	10.1	0.544	0	0	1	0
2327	0	2009	1.27625	-1.39833	-2.23544	24.1	0.56	15.8	6.21459	111.92	75.88	10.4	0.7765	0	0	1	0
2328	0	2009	-8.90485	-1.39833	-2.23544	12.1	0.291	24.4	6.75689	111.92	75.88	9.7	0.7924	0	0	1	0
2329	0	2010	1.74905	0.593333	-2.49493	27.5	0.484	12.3	5.73659	111.92	75.88	12.8	0.0677	0	0	1	0
2330	0	2010	-0.10797	0.593333	-2.49493	24.9	0.349	14	6.44569	111.92	75.88	12	0.2171	3	0	1	0
2331	1	2010	-7.00596	0.593333	-2.49493	34.7	0.493	20	5.01059	111.92	75.88	12.7	0.0844	0	0	1	0
2332	1	2010	-1.25403	0.593333	-2.49493	17.8	0.625	6.92	7.09009	111.92	75.88	10.1	0.544	32	0	1	0
2333	0	2010	-9.91316	0.593333	-2.49493	11	0.489	13.4	6.15269	111.92	75.88	12.7	0.5499	0	0	1	0
2334	0	2010	2.73284	0.593333	-2.49493	39	0.356	26.1	5.19299	111.92	75.88	10.4	0.7765	0	0	1	0
2335	0	2010	3.09907	0.593333	-2.49493	33.5	0.469	15.6	5.76829	111.92	75.88	13	0.3591	0	0	1	0
2336	0	2010	-2.36704	0.593333	-2.49493	24.7	0.714	11.1	7.93739	111.92	75.88	10.4	0.7765	0	0	1	0
2337	1	2010	-1.85609	0.593333	-2.49493	6.36	0.741	12.3	6.69699	111.92	75.88	16.5	0.4291	0	0	1	0
2338	1	2010	-3.51363	0.593333	-2.49493	17.4	0.358	17.9	5.48069	111.92	75.88	16	0.0532	64.4333	0	1	0
2339	1	2010	0.594771	0.593333	-2.49493	23.1	0.462	10.5	5.96619	111.92	75.88	12	0.2171	0	0	1	0
2340	0	2010	-2.19887	0.593333	-2.49493	54.9	0.521	8.96	6.17379	111.92	75.88	10.4	0.7765	29.7368	0	1	0
2341	0	2010	6.02376	0.593333	-2.49493	40.5	0.458	14.2	5.48069	111.92	75.88	10.4	0.7765	0	0	1	0
2342	0	2010	-7.02154	0.593333	-2.49493	31.9	0.632	11.1	7.54959	111.92	75.88	10.1	0.1264	8.57143	0	1	0
2343	0	2010	-2.25163	0.593333	-2.49493	-12.23	0.474	9.74	6.63329	111.92	75.88	10.1	0.544	0	0	1	0
2344	0	2010	8.51226	0.593333	-2.49493	19.5	0.664	9.29	7.24419	111.92	75.88	10.1	0.544	81.965	0	1	0
2345	0	2010	-1.85973	0.593333	-2.49493	31.4	0.357	13.6	6.04029	111.92	75.88	10.4	0.7765	0	0	1	0
2346	0	2010	-3.61872	0.593333	-2.49493	22.6	0.469	20	5.76829	111.92	75.88	9.7	0.7924	0	0	1	0
2347	0	2010	-1.42657	0.593333	-2.49493	41	0.628	16.7	6.06379	111.92	75.88	12.7	0.0844	6.41026	0	1	0
2348	0	2010	-0.869257	-0.273333	-2.72383	21.1	0.258	21.5	5.56069	111.92	75.88	10.4	0.7765	0	0	1	0
2349	1	2010	0.859624	-0.273333	-2.72383	4.55	0.385	16	5.29829	111.92	75.88	12.7	0.5499	0	0	1	0
2350	0	2010	-2.56682	-0.273333	-2.72383	17.2	0.391	15.9	6.13119	111.92	75.88	9.1	0.217	0	0	1	0
2351	1	2010	-1.11598	-0.273333	-2.72383	17.4	0.395	22.1	5.94019	111.92	75.88	10.4	0.7765	0	0	1	0
2352	0	2010	-0.392986	-0.273333	-2.72383	63.3	0.519	16.7	5.59839	111.92	75.88	12.7	0.0844	0	0	1	0
2353	0	2010	2.05416	-0.273333	-2.72383	44.7	0.545	25	6.08679	111.92	75.88	12	0.2171	0	0	1	0
2354	0	2010	3.90481	-0.273333	-2.72383	13.8	0.483	12.4	5.66989	111.92	75.88	13.4	0.2143	0	0	1	0
2355	0	2010	-0.648911	-0.273333	-2.72383	27.1	0.516	11.1	6.46149	111.92	75.88	12	0.2171	0	0	1	0
2356	1	2010	-2.04951	-0.273333	-2.72383	7.71	0.432	14.6	5.91349	111.92	75.88	10.4	0.7765	0	0	1	0
2357	0	2010	-0.668156	-0.273333	-2.72383	3.71	0.563	11.9	5.76829	111.92	75.88	11	0.0588	0	0	1	0
2358	0	2010	6.29198	-0.273333	-2.72383	30.3	0.526	16.1	5.94019	111.92	75.88	13.9	0.053	0	0	1	0
2359	0	2010	2.56913	-0.273333	-2.72383	57.4	0.576	12.7	5.79909	111.92	75.88	12	0.2171	0	0	1	0
2360	0	2010	-3.51994	0.326667	0.727251	4.55	0.321	19.3	5.63479	286.2	53.54	5.4	0.038	0	0	1	0
2361	0	2010	-4.56777	0.326667	0.727251	5.13	0.467	15	5.70379	286.2	53.54	12.9	0.0572	0	0	1	0
2362	1	2010	-6.26348	0.326667	0.727251	46.2	0.607	15.2	6.41349	286.2	53.54	10.2	0.1639	0	0	1	0
2363	0	2010	-5.03266	0.326667	0.727251	16.5	0.626	9.56	6.81349	286.2	53.54	12.2	0.1666	0	0	1	0
2364	0	2010	-4.89979	0.326667	0.727251	6.13	0.367	16	5.70379	286.2	53.54	8.9	0.4388	0	0	1	0
2365	1	2010	-4.52048	0.326667	0.727251	-0.75	0.179	19.2	5.96619	286.2	53.54	13.5	0.0497	0	0	1	0
2366	0	2010	-5.61856	0.326667	0.727251	-4	0.457	18.5	6.13119	286.2	53.54	14.5	0.0556	0	0	1	0
2367	0	2010	-4.29492	0.326667	0.727251	21.8	0.649	10.4	6.84589	286.2	53.54	12.4	0.4111	5	0	1	0
2368	1	2010	-4.1228	0.326667	0.727251	17.4	0.747	7.68	6.85649	286.2	53.54	10.2	0.1639	62.0541	0	1	0
2369	1	2010	-3.93645	0.326667	0.727251	22.7	0.654	10.4	6.25379	286.2	53.54	9.7	0.627	0	0	1	0
2370	1	2010	-3.83661	0.326667	0.727251	11.7	0.477	13	6.08679	286.2	53.54	8.9	0.4388	0	0	1	0
2371	1	2010	1.6069	0.326667	0.727251	5.36	0.65	7.3	6.90779	286.2	53.54	10.2	0.1639	82.8241	0	1	0
2372	0	2010	-6.29545	0.326667	0.727251	14.2	0.538	24.6	6.47699	286.2	53.54	8.9	0.4388	0	0	1	0
2373	1	2010	-9.70161	0.326667	0.727251	13.9	0.6	12.8	5.99149	286.2	53.54	10.2	0.1639	29	0	1	0
2374	0	2010	-3.63261	0.326667	0.727251	5.09	0.441	13.2	5.82899	286.2	53.54	12.2	0.1666	0	0	1	0
2375	0	2010	8.20285	0.326667	0.727251	32.7	0.688	11.3	7.37779	286.2	53.54	8.9	0.4388	0	0	1	0
2376	1	2010	-0.52212	0.326667	0.727251	21.9	0.491	17.9	6.27289	286.2	53.54	12.2	0.1666	0	0	1	0
2377	0	2010	-6.0281	0.326667	0.727251	13	0.707	6.72	6.36299	286.2	53.54	13.5	0.0497	0	0	1	0
2378	0	2010	1.42055	0.326667	0.727251	10	0.557	10	7.24419	286.2	53.54	13.1	0.0675	0	0	1	0
2379	0	2010	-3.71726	0.326667	0.727251	2.63	0.769	3.38	7.17009	286.2	53.54	12.2	0.1666	0	0	1	0
2380	0	2010	-8.32345	0.326667	0.727251	8.59	0.375	18.8	5.76829	286.2	53.54	12.4	0.4111	0	0	1	0
2381	0	2010	-1.60609	0.901667	1.63568	6.79	0.491	13.2	6.34559	286.2	53.54	8.9	0.4388	0	0	1	0
2382	0	2010	-1.46287	0.901667	1.63568	7.88	0.474	21.3	5.94019	286.2	53.54	12.2	0.1666	0	0	1	0
2383	1	2010	-2.64815	0.901667	1.63568	-7.54	0.213	19.8	6.15269	286.2	53.54	10.2	0.1639	0	0	1	0
2384	0	2010	1.16339	0.901667	1.63568	22	0.471	13.7	6.52209	286.2	53.54	12.4	0.4111	0	0	1	0
2385	0	2010	0.04157	0.901667	1.63568	27.7	0.526	17.4	7.54959	286.2	53.54	10.2	0.1639	0	0	1	0
2386	0	2010	-0.518634	0.901667	1.63568	7.26	0.62	3.1	8.86789	286.2	53.54	14.5	0.0556	0	0	1	0
2387	0	2010	-2.71782	0.901667	1.63568	27.6	0.5	15.7	6.32789	286.2	53.54	9.7	0.627	0	0	1	0
2388	1	2010	-4.10759	0.901667	1.63568	10.5	0.326	17	5.43809	286.2	53.54	9.7	0.627	0	0	1	0
2389	1	2010	-1.34373	0.901667	1.63568	-2.33	0.282	18.9	5.63479	286.2	53.54	8.9	0.4388	0	0	1	0
2390	1	2010	-3.17801	0.901667	1.63568	21.8	0.468	11.5	6.15269	286.2	53.54	11.4	0.0267	0	0	1	0
2391	0	2010	-8.10627	0.901667	1.63568	25.3	0.455	21.8	6.30989	286.2	53.54	12.4	0.4111	0	0	1	0
2392	0	2010	-1.06045	0.901667	1.63568	17.6	0.361	19.7	6.41349	286.2	53.54	10.2	0.1639	0	0	1	0
2393	1	2010	-1.66257	0.901667	1.63568	21.5	0.466	22.7	6.77989	286.2	53.54	16.5	0.2758	0	0	1	0
2394	0	2010	-0.272751	0.901667	1.63568	11.2	0.562	17.7	7.17009	286.2	53.54	12.4	0.4111	0	0	1	0
2395	0	2010	-2.22654	0.901667	1.63568	3.37	0.558	11.6	6.06379	286.2	53.54	12.4	0.4111	0	0	1	0
2396	1	2010	7.81829	3.925	1.16343	17.4	0.558	15	7.09009	286.2	53.54	12.3	0.2853	0	0	1	0
2397	0	2010	-4.26027	0.901667	1.63568	11.6	0.682	16.7	6.49229	286.2	53.54	13.7	0.0326	0	0	1	0
2398	0	2010	4.16391	2.13	2.89886	-14.4	0.458	16.5	6.17379	286.2	53.54	12.3	0.2853	0	0	1	0
2399	1	2010	2.6444	2.13	2.89886	99.6	0.221	68.6	7.24419	286.2	53.54	9.7	0.627	0	0	1	0
2400	0	2010	5.35766	2.13	2.89886	16.8	0.726	11.5	6.42969	286.2	53.54	9.7	0.627	30.7183	0	1	0
2401	1	2010	3.65094	2.13	2.89886	12.6	0.44	12.8	5.52149	286.2	53.54	8.2	0.6176	82.31	0	1	0
2402	1	2010	3.94734	2.13	2.89886	18.1	0.5	12.8	5.76829	286.2	53.54	9.7	0.627	0	0	1	0
2403	0	2010	1.00153	2.13	2.89886	3.23	0.7	7.14	7.24419	286.2	53.54	8.9	0.4388	0	0	1	0
2404	0	2010	2.56402	2.13	2.89886	-9.71	0.494	11.2	6.79119	286.2	53.54	8.9	0.4388	0	0	1	0
2405	1	2010	5.6786	2.13	2.89886	40.8	0.183	28.3	6.39689	286.2	53.54	10.2	0.1639	0	0	1	0
2406	0	2010	4.12864	2.13	2.89886	7.84	0.366	21.1	6.56529	286.2	53.54	10.9	0.0308	0	0	1	0
2407	0	2010	9.95086	2.13	2.89886	1.32	0.62	9.1	6.90779	286.2	53.54	10.9	0.0308	3.278	0	1	0
2408	0	2010	9.08265	2.13	2.89886	18.4	0.422	27.7	6.72139	286.2	53.54	12.2	0.1666	0	0	1	0
2409	0	2010	6.92033	2.13	2.89886	17.7	0.405	23	5.91349	286.2	53.54	12.4	0.4111	0	0	1	0
2410	1	2010	3.00928	2.13	2.89886	27.2	0.265	32.4	5.82899	286.2	53.54	10.2	0.1639	0	0	1	0
2411	0	2010	2.93271	2.13	2.89886	20.6	0.575	14	5.99149	286.2	53.54	12.4	0.4111	0	0	1	0
2412	1	2010	4.07294	2.13	2.89886	24.9	0.272	24	5.52149	286.2	53.54	13.7	0.0326	0	0	1	0
2413	0	2010	2.86722	2.13	2.89886	-10.6	0.607	9.89	6.79119	286.2	53.54	12.4	0.4111	0	0	1	0
2414	1	2010	-0.156295	2.91	1.89411	7.71	0.357	22.9	6.55109	286.2	53.54	13.5	0.0497	0	0	1	0
2415	1	2010	2.63377	2.13	2.89886	28	0.318	35	7.69619	286.2	53.54	8.9	0.4388	48.45	0	1	0
2416	1	2010	1.61702	2.13	2.89886	34.7	0.607	21.4	7.93739	286.2	53.54	9.7	0.627	0	0	1	0
2417	1	2010	1.4997	3.925	1.16343	29.1	0.633	9	6.39689	286.2	53.54	12.3	0.2853	0	0	1	0
2418	0	2010	4.64757	3.925	1.16343	13.5	0.535	11.7	6.56529	286.2	53.54	8.9	0.4388	6.32284	0	1	0
2419	0	2010	5.77245	3.925	1.16343	19.4	0.769	12.1	8.26869	286.2	53.54	9.7	0.627	0	0	1	0
2420	0	2010	2.62101	3.925	1.16343	20.3	0.553	10	7.31319	286.2	53.54	9.7	0.627	0	0	1	0
2421	1	2010	2.35072	3.925	1.16343	17.1	0.533	11.3	5.70379	286.2	53.54	9.7	0.627	0	0	1	0
2422	1	2010	8.86227	3.925	1.16343	23.5	0.545	15.8	8.10169	286.2	53.54	14.5	0.0556	0	0	1	0
2423	1	2010	2.63494	3.925	1.16343	13.4	0.442	7.89	7.54959	286.2	53.54	10.9	0.0308	0	0	1	0
2424	1	2010	-2.34397	3.925	1.16343	24.2	0.549	15.9	6.70929	286.2	53.54	11.4	0.0267	0	0	1	0
2425	0	2010	9.48465	3.925	1.16343	18.7	0.174	22.9	5.82899	286.2	53.54	9.7	0.627	0	0	1	0
2426	1	2010	1.17775	3.925	1.16343	5.89	0.225	25	6.68459	286.2	53.54	12.4	0.4111	0	0	1	0
2427	0	2010	5.96158	3.925	1.16343	19.8	0.244	17.3	6.01619	286.2	53.54	8.9	0.4388	0	0	1	0
2428	0	2010	9.52072	3.925	1.16343	5.56	0.409	20.9	6.08679	286.2	53.54	12.1	0.0407	0	0	1	0
2429	1	2010	2.65002	3.925	1.16343	16.8	0.508	21.5	7.17009	286.2	53.54	9.7	0.627	0	0	1	0
2430	0	2010	5.83514	3.925	1.16343	8.02	0.676	9.71	8.13149	286.2	53.54	8.9	0.4388	0	0	1	0
2431	0	2010	8.64795	3.925	1.16343	26.3	0.46	18.4	6.21459	286.2	53.54	9.7	0.627	0	0	1	0
2432	1	2010	6.13523	3.925	1.16343	17.1	0.246	18.8	5.48069	286.2	53.54	16.5	0.2758	0	0	1	0
2433	0	2010	3.44109	3.925	1.16343	23.8	0.303	20.3	5.79909	286.2	53.54	9.7	0.627	0	0	1	0
2434	0	2010	4.09412	3.925	1.16343	17.9	0.527	15.4	6.81349	286.2	53.54	8.9	0.4388	0	0	1	0
2435	0	2010	2.39669	3.925	1.16343	11.2	0.607	8.52	6.41349	286.2	53.54	12.4	0.4111	2.22222	0	1	0
2436	1	2010	13.3114	3.925	1.16343	12.4	0.61	12.7	6.64639	286.2	53.54	9.7	0.627	0	0	1	0
2437	1	2010	3.88318	3.925	1.16343	49.4	0.341	34.1	6.08679	286.2	53.54	11.4	0.0505	0	0	1	0
2438	0	2010	6.13117	3.925	1.16343	16.1	0.553	12.9	5.94019	286.2	53.54	12.4	0.4111	0	0	1	0
2439	1	2010	2.81975	3.925	1.16343	11.2	0.37	10.6	6.29159	286.2	53.54	10.2	0.1639	0	0	1	0
2440	0	2010	2.10465	2.91	1.89411	4.77	0.41	17	7.60089	286.2	53.54	8.9	0.4388	0	0	1	0
2441	0	2010	0.783359	2.91	1.89411	16.5	0.49	16.7	6.86689	286.2	53.54	9.7	0.627	0	0	1	0
2442	0	2010	-2.12634	2.91	1.89411	21.6	0.556	10.1	6.80239	286.2	53.54	10	0.0761	0	0	1	0
2443	0	2010	0.623191	2.91	1.89411	-4.17	0.645	10.9	7.00309	286.2	53.54	8.9	0.4388	0	0	1	0
2444	0	2010	4.71918	2.91	1.89411	3.23	0.348	31.5	6.82439	286.2	53.54	8.9	0.4388	0	0	1	0
2445	0	2010	2.21581	2.91	1.89411	17.5	0.491	15.1	6.27289	286.2	53.54	12.4	0.4111	0	0	1	0
2446	1	2010	3.08757	2.91	1.89411	14.8	0.581	11.4	6.06379	286.2	53.54	9.7	0.627	0	0	1	0
2447	0	2010	6.12535	2.91	1.89411	15.5	0.345	17.2	5.66989	286.2	53.54	13.1	0.1469	0	0	1	0
2448	0	2010	-0.826497	2.91	1.89411	2.48	0.571	11.6	6.55109	286.2	53.54	10.9	0.0308	0	0	1	0
2449	1	2010	5.02562	2.91	1.89411	17.9	0.348	20.3	6.53669	286.2	53.54	9.7	0.627	0	0	1	0
2450	0	2010	8.63099	2.91	1.89411	40.5	0.518	9.64	6.32789	286.2	53.54	10.2	0.1639	0	0	1	0
2451	0	2010	-2.27873	2.91	1.89411	13	0.4	13.8	5.99149	286.2	53.54	8.2	0.6176	0	0	1	0
2452	1	2010	-1.24573	2.91	1.89411	6.86	0.4	15.8	6.30989	286.2	53.54	13.7	0.0326	0	0	1	0
2453	0	2010	3.04548	2.91	1.89411	13.2	0.589	10.4	6.32789	286.2	53.54	12.4	0.4111	0	0	1	0
2454	0	2010	2.49971	2.91	1.89411	8.25	0.564	17.3	7.00309	286.2	53.54	8.2	0.6176	0	0	1	0
2455	0	2010	-0.539154	4.14333	1.9479	-12.1	0.589	11.3	6.32789	286.2	53.54	12.4	0.4111	0	0	1	0
2456	1	2010	2.34616	4.14333	1.9479	45.1	0.457	12.4	6.13119	286.2	53.54	9.7	0.627	0	0	1	0
2457	0	2010	4.96107	4.14333	1.9479	36.8	0.458	14.6	6.86689	286.2	53.54	11.9	0.0502	0	0	1	0
2458	0	2010	2.9566	4.14333	1.9479	12.2	0.564	14.7	6.30989	286.2	53.54	12.2	0.1666	0	0	1	0
2459	1	2010	0.336011	4.14333	1.9479	34.7	0.723	7.15	7.17009	286.2	53.54	10	0.0761	0	0	1	0
2460	0	2010	-5.30869	4.14333	1.9479	8.72	0.367	14.7	5.70379	286.2	53.54	13.1	0.0675	10	0	1	0
2461	0	2010	0.45916	4.14333	1.9479	-13.9	0.404	2.34	8.45529	286.2	53.54	9.7	0.627	0	0	1	0
2462	0	2010	-4.69952	4.14333	1.9479	25.5	0.38	6.09	6.82439	286.2	53.54	10.2	0.1639	0	0	1	0
2463	1	2010	-3.24426	4.14333	1.9479	-11.6	0.4	14	7.82409	286.2	53.54	12.4	0.4111	0	0	1	0
2464	0	2010	-3.39242	4.14333	1.9479	-5.27	0.414	18.6	5.66989	286.2	53.54	12.4	0.4111	0	0	1	0
2465	1	2010	-4.06893	4.14333	1.9479	2.7	0.406	15	7.37779	286.2	53.54	9.7	0.627	3.43425	0	1	0
2466	0	2010	-6.24504	4.14333	1.9479	-0.192	0.385	11	5.96619	286.2	53.54	14.5	0.0556	0	0	1	0
2467	1	2010	-2.08203	2.38833	-0.21882	-3.23	0.206	24.5	5.79909	286.2	53.54	10.2	0.1639	0	0	1	0
2468	0	2010	-2.20689	2.38833	-0.21882	5.64	0.587	12.4	6.44569	286.2	53.54	8.9	0.4388	0	0	1	0
2469	1	2010	6.21674	2.38833	-0.21882	22.3	0.289	24.4	5.19299	286.2	53.54	12.2	0.1666	0	0	1	0
2470	0	2010	-1.04954	2.38833	-0.21882	24	0.667	8	8.00639	286.2	53.54	12.2	0.1666	0	0	1	0
2471	0	2010	1.66295	2.38833	-0.21882	15.3	0.738	8.1	6.73339	286.2	53.54	12.4	0.4111	0	0	1	0
2472	0	2010	1.2662	2.38833	-0.21882	10.5	0.649	8.94	6.84589	286.2	53.54	8.9	0.4388	0	0	1	0
2473	1	2010	-2.38328	2.38833	-0.21882	6.68	0.375	16	5.29829	286.2	53.54	8.9	0.4388	0	0	1	0
2474	1	2010	-0.776704	2.38833	-0.21882	11.2	0.2	23	5.43809	286.2	53.54	12.3	0.2853	0	0	1	0
2475	1	2010	2.53685	2.38833	-0.21882	25.3	0.296	17.6	6.29159	286.2	53.54	9.7	0.627	0	0	1	0
2476	0	2010	0.640002	2.38833	-0.21882	-3.45	0.526	15	5.94019	286.2	53.54	12.2	0.1666	0	0	1	0
2477	0	2010	0.866645	2.38833	-0.21882	47.2	0.431	13.7	6.47699	286.2	53.54	10.9	0.0308	0	0	1	0
2478	0	2010	0.465752	2.38833	-0.21882	15.9	0.522	12.2	7.74069	286.2	53.54	12.4	0.4111	0	0	1	0
2479	0	2010	-1.54437	2.38833	-0.21882	9.4	0.514	12.6	6.57929	286.2	53.54	8.9	0.4388	17.3813	0	1	0
2480	0	2010	3.15547	2.38833	-0.21882	36.7	0.615	10	7.17009	286.2	53.54	14.5	0.0556	0	0	1	0
2481	0	2010	-4.10322	2.38833	-0.21882	28.8	0.571	14.9	5.85789	286.2	53.54	12.2	0.1666	0	0	1	0
2482	0	2010	0.595474	2.38833	-0.21882	38.5	0.61	16.9	6.64639	286.2	53.54	9.7	0.627	0	0	1	0
2483	1	2010	2.78246	2.38833	-0.21882	47	0.662	24.3	6.60669	286.2	53.54	12.4	0.4111	0	0	1	0
2484	1	2010	3.09414	2.38833	-0.21882	11	0.426	11.2	6.52209	286.2	53.54	12.4	0.4111	0	0	1	0
2485	0	2010	-1.72244	2.47333	-0.301015	-1.73	0.531	12.5	6.86689	286.2	53.54	12.2	0.1666	0	0	1	0
2486	0	2010	0.284305	2.47333	-0.301015	12.7	0.415	9.25	6.27289	286.2	53.54	8.2	0.6176	7.50962	0	1	0
2487	0	2010	-7.24492	2.47333	-0.301015	42.4	0.532	23.4	6.15269	286.2	53.54	13.1	0.1469	0	0	1	0
2488	0	2010	-11.3748	2.47333	-0.301015	15.3	0.661	7.46	6.38009	286.2	53.54	8.9	0.4388	0	0	1	0
2489	0	2010	-3.56357	2.47333	-0.301015	1.905	0.6	14.4	7.37779	286.2	53.54	8.9	0.4388	0	0	1	0
2491	1	2010	-2.42582	2.47333	-0.301015	34.1	0.562	11.2	6.79119	286.2	53.54	12.4	0.4111	7.49004	0	1	0
2492	0	2010	-4.46842	2.48333	-0.128458	18.7	0.612	8.36	6.50729	286.2	53.54	9.7	0.627	0	0	1	0
2493	0	2010	-11.7256	2.48333	-0.128458	26.4	0.697	13.5	9.09379	286.2	53.54	8.9	0.4388	0	0	1	0
2494	0	2010	-6.19315	2.48333	-0.128458	16.3	0.353	12.9	5.82899	286.2	53.54	10	0.0761	0	0	1	0
2495	0	2010	-16.7388	2.48333	-0.128458	43.7	0.208	27.9	5.48069	286.2	53.54	9.7	0.627	3.33333	0	1	0
2496	0	2010	-21.1974	2.48333	-0.128458	23.6	0.493	19.7	6.56529	286.2	53.54	12.4	0.4111	0	0	1	0
2497	0	2010	-13.1147	2.48333	-0.128458	31.6	0.298	34	6.15269	286.2	53.54	14.5	0.0556	0	0	1	0
2498	0	2010	-10.1987	2.48333	-0.128458	3.71	0.478	24.8	7.74069	286.2	53.54	12.2	0.1666	0	0	1	0
2499	1	2010	-8.13128	2.48333	-0.128458	19.5	0.536	13.6	5.63479	286.2	53.54	12.4	0.4111	0	0	1	0
2500	0	2010	-4.55102	2.48333	-0.128458	7.71	0.733	5.6	9.61579	286.2	53.54	5.4	0.038	1.999	0	1	0
2501	0	2010	-11.8168	2.48333	-0.128458	33.4	0.65	9.5	6.68459	286.2	53.54	13.6	0.0314	0	0	1	0
2502	0	2010	-5.46105	2.48333	-0.128458	14.8	0.483	16.2	5.66989	286.2	53.54	9.7	0.627	0	0	1	0
2503	0	2010	-16.3874	2.48333	-0.128458	62	0.381	27.7	5.56069	286.2	53.54	9.7	0.627	0	0	1	0
2504	1	2010	-8.99495	2.48333	-0.128458	18.7	0.5	5.21	6.17379	286.2	53.54	12.4	0.4111	0	0	1	0
2505	0	2010	-10.5627	2.48333	-0.128458	51.5	0.322	11.1	5.59839	286.2	53.54	13.7	0.0326	3.38542	0	1	0
2506	1	2010	-15.1359	2.48333	-0.128458	29.5	0.538	15.4	7.17009	286.2	53.54	8.2	0.6176	0	0	1	0
2507	0	2010	-7.77053	2.48333	-0.128458	0.7664	0.479	10.2	6.17379	286.2	53.54	14.9	0.043	58	0	1	0
2508	0	2010	-16.7537	2.48333	-0.128458	11.4	0.354	14.5	6.47699	286.2	53.54	8.9	0.4388	0	0	1	0
2509	1	2010	-7.16228	2.48333	-0.128458	30.3	0.376	17.6	5.34709	286.2	53.54	12.3	0.2853	0	0	1	0
2510	0	2010	-8.73916	2.48333	-0.128458	17.8	0.685	7.15	7.17009	286.2	53.54	16.5	0.2758	0	0	1	0
2511	0	2010	-9.42238	2.48333	-0.128458	14.4	0.633	10	7.31319	286.2	53.54	9.7	0.627	0	0	1	0
2512	1	2010	-13.537	0.96	-0.319083	25.5	0.44	19.6	5.52149	286.2	53.54	9.7	0.627	0	0	1	0
2513	0	2010	-5.11045	0.96	-0.319083	6.79	0.631	18.5	6.47699	286.2	53.54	12.4	0.4111	0	0	1	0
2514	0	2010	-6.6821	0.96	-0.319083	17.4	0.405	20	5.24699	286.2	53.54	12.4	0.4111	0	0	1	0
2515	0	2010	-7.86777	0.96	-0.319083	24.4	0.343	17.4	5.43809	286.2	53.54	8.9	0.4388	0	0	1	0
2516	0	2010	-5.90086	0.96	-0.319083	17	0.564	10.5	6.84589	286.2	53.54	12.4	0.4111	3.33333	0	1	0
2517	0	2010	-5.71128	0.96	-0.319083	18.1	0.517	15.9	5.66989	286.2	53.54	12.3	0.2853	0	0	1	0
2518	0	2010	-4.53948	0.96	-0.319083	11.6	0.542	14.2	6.17379	286.2	53.54	9.7	0.627	0	0	1	0
2519	1	2010	-17.4255	0.96	-0.319083	-6.99	0.39	13.2	6.38009	286.2	53.54	12.4	0.4111	0	0	1	0
2520	0	2010	-6.45703	0.96	-0.319083	-4.77	0.4	14.7	5.70379	286.2	53.54	8.9	0.4388	0	0	1	0
2521	0	2010	-13.6728	0.96	-0.319083	4.77	0.582	15.4	6.81349	286.2	53.54	12.2	0.1666	0	0	1	0
2522	0	2010	-11.5764	0.96	-0.319083	-7.05	0.59	16.9	5.96619	286.2	53.54	8.9	0.4388	0	0	1	0
2523	1	2010	-4.29512	0.96	-0.319083	18.1	0.594	10.2	6.46149	286.2	53.54	13.7	0.0326	44.4225	0	1	0
2524	0	2010	-11.8946	0.96	-0.319083	31.2	0.618	7.06	5.82899	286.2	53.54	8.1	0.1742	0	0	1	0
2526	1	2010	-2.3397	0.96	-0.319083	19.8	0.646	7.54	7.17009	286.2	53.54	12.2	0.1666	0	0	1	0
2527	0	2010	-3.46078	0.96	-0.319083	3.8	0.313	15.6	6.17379	286.2	53.54	8.2	0.6176	0	0	1	0
2528	1	2010	-6.10596	0.96	-0.319083	15.3	0.297	23.8	5.91349	286.2	53.54	9.7	0.627	0	0	1	0
2529	1	2010	-3.81332	0.96	-0.319083	1.96	0.439	11.9	6.34559	286.2	53.54	12.3	0.2853	0	0	1	0
2530	0	2010	-5.99651	0.96	-0.319083	12.9	0.513	12.6	5.96619	286.2	53.54	12.4	0.4111	6.67	0	1	0
2531	0	2010	-4.53877	0.96	-0.319083	30.5	0.532	17.7	6.42969	286.2	53.54	12.4	0.4111	0	0	1	0
2532	1	2010	-10.4371	0.96	-0.319083	11.2	0.483	18.6	5.66989	286.2	53.54	8.9	0.4388	0	0	1	0
2533	0	2010	-16.0081	0.96	-0.319083	7.16	0.449	12.2	6.88759	286.2	53.54	13.7	0.0326	13.3333	0	1	0
2534	0	2011	-1.10607	0.325	-1.95762	9.84	0.686	10.9	8.16049	286.2	53.54	8.9	0.4388	16.6667	0	1	0
2535	1	2011	-10.59	0.325	-1.95762	31.8	0.602	8.28	6.83519	286.2	53.54	10.9	0.0308	0	0	1	0
2536	0	2011	-3.51539	0.325	-1.95762	11.7	0.76	6.4	6.90779	286.2	53.54	10.9	0.0308	0	0	1	0
2537	0	2011	-3.67664	0.325	-1.95762	32.6	0.688	12	6.46149	286.2	53.54	12.2	0.1666	0	0	1	0
2538	0	2011	0.566757	0.325	-1.95762	13.8	0.623	11.2	6.53669	286.2	53.54	12.9	0.0572	0	0	1	0
2539	0	2011	1.49063	0.325	-1.95762	13.4	0.625	7.5	7.37779	286.2	53.54	14.5	0.0556	0	0	1	0
2540	0	2011	-8.80369	0.325	-1.95762	1.89	0.328	18.8	6.46149	286.2	53.54	12.4	0.4111	0	0	1	0
2541	0	2011	-0.868271	0.325	-1.95762	28.8	0.833	5.39	7.49559	286.2	53.54	12.9	0.0572	0	0	1	0
2542	0	2011	-5.73173	0.325	-1.95762	23	0.473	25.3	5.01059	286.2	53.54	10.2	0.1639	0	0	1	0
2543	0	2011	-1.40921	0.325	-1.95762	13.4	0.627	14.5	7.00309	286.2	53.54	9.7	0.627	0	0	1	0
2544	1	2011	-10.5932	0.325	-1.95762	15.2	0.662	6.1	6.64639	286.2	53.54	9.7	0.627	3.43965	0	1	0
2545	0	2011	-4.2139	-1.50833	-3.39299	15.5	0.733	11.3	7.31319	286.2	53.54	12.2	0.1666	0	0	1	0
2546	1	2011	-11.4718	-1.50833	-3.39299	19.1	0.4	20	5.70379	286.2	53.54	12.4	0.4111	0	0	1	0
2547	0	2011	-2.63739	-1.50833	-3.39299	10.5	0.6	10.1	6.62009	212.21	63.79	12.7	0.4599	0	0	1	0
2548	0	2011	-4.29825	-1.50833	-3.39299	32	0.4	23.3	5.70379	286.2	53.54	9.7	0.627	0	0	1	0
2549	0	2011	-3.56123	-1.50833	-3.39299	22.6	0.394	11.8	5.79909	286.2	53.54	13.7	0.0326	0	0	1	0
2550	1	2011	-1.62361	-1.50833	-3.39299	46.8	0.547	28.3	6.27289	286.2	53.54	12.4	0.4111	0	0	1	0
2551	1	2011	-10.0657	-1.50833	-3.39299	28	0.425	11.8	5.99149	286.2	53.54	9.7	0.627	0	0	1	0
2552	0	2011	-9.02397	-1.50833	-3.39299	10.2	0.324	23.5	5.82899	286.2	53.54	8.9	0.4388	0	0	1	0
2553	0	2011	-5.83721	-1.50833	-3.39299	-3.23	0.414	14.3	5.34709	286.2	53.54	12.4	0.4111	0	0	1	0
2554	0	2011	-7.69627	-1.50833	-3.39299	23.5	0.4	17.1	5.85789	286.2	53.54	10.2	0.1639	0	0	1	0
2555	0	2011	-14.8669	-2.92833	-2.57997	26.1	0.55	14.3	5.99149	212.21	63.79	14.6	0.0599	0	0	1	0
2556	0	2011	-10.6406	-2.92833	-2.57997	-2.38	0.808	6.15	7.86329	286.2	53.54	12.9	0.0572	0	0	1	0
2557	0	2011	-7.59916	-2.92833	-2.57997	2.44	0.542	16.7	7.09009	212.21	63.79	14.6	0.0599	0	0	1	0
2558	0	2011	-5.06661	-2.92833	-2.57997	5.89	0.364	12.3	5.39359	286.2	53.54	14.9	0.043	0	0	1	0
2559	0	2011	-3.51025	-2.92833	-2.57997	36.2	0.652	12.6	6.53669	212.21	63.79	12.7	0.4599	18.73	0	1	0
2560	0	2011	-10.1021	-2.92833	-2.57997	1.32	0.544	11.2	6.34559	212.21	63.79	12.5	0.0357	0	0	1	0
2561	0	2011	-4.3248	-2.92833	-2.57997	8.13	0.356	20	7.37779	212.21	63.79	10.3	0.6832	2.02451	0	1	0
2562	0	2011	-1.18971	-2.92833	-2.57997	0.0108	0.525	10.2	6.38009	212.21	63.79	11.9	0.4907	0	0	1	0
2563	0	2011	-1.95716	-2.92833	-2.57997	32.3	0.429	40	8.16049	212.21	63.79	11.9	0.4907	0	0	1	0
2564	1	2011	-11.4914	-2.92833	-2.57997	22.2	0.783	6.09	7.74069	286.2	53.54	12.4	0.4111	6.36699	0	1	0
2565	0	2011	-11.1085	-2.92833	-2.57997	9.36	0.512	15.5	6.73339	212.21	63.79	10.3	0.6832	0	0	1	0
2566	0	2011	-1.26539	-2.92833	-2.57997	25.9	0.308	19.2	6.25379	212.21	63.79	13.8	0.0352	0	0	1	0
2567	0	2011	-3.53031	-2.92833	-2.57997	14.4	0.58	7.33	7.31319	212.21	63.79	14.6	0.0362	3.39806	0	1	0
2568	0	2011	-2.64551	-2.92833	-2.57997	11.7	0.317	27.8	5.19299	212.21	63.79	10.3	0.6832	0	0	1	0
2569	0	2011	-3.75345	-2.00333	-2.65697	10.2	0.533	12.4	6.10929	212.21	63.79	11.9	0.4907	0	0	1	0
2570	0	2011	-9.22472	-2.00333	-2.65697	37.2	0.593	20.4	7.90099	212.21	63.79	11.9	0.4907	0	0	1	0
2571	0	2011	-1.55357	-2.00333	-2.65697	20.3	0.537	12.4	6.29159	212.21	63.79	14.6	0.0599	0	0	1	0
2572	0	2011	-9.81123	-2.00333	-2.65697	54.9	0.387	32.3	5.73659	212.21	63.79	12.4	0.6873	0	0	1	0
2573	0	2011	-7.2199	-2.00333	-2.65697	-27.1	0.682	5.36	7.00309	212.21	63.79	10.3	0.1473	0	0	1	0
2574	0	2011	-4.69193	-2.00333	-2.65697	17.8	0.667	13.8	7.64969	212.21	63.79	11.9	0.4907	0	0	1	0
2575	0	2011	-2.2867	-2.00333	-2.65697	20.8	0.387	21.6	5.73659	212.21	63.79	12.4	0.6873	0	0	1	0
2576	0	2011	0.181046	-2.00333	-2.65697	19.1	0.469	13.7	6.19439	212.21	63.79	12.7	0.4599	0	0	1	0
2577	1	2011	-2.966	-2.00333	-2.65697	35.4	0.371	40	5.85789	212.21	63.79	12.4	0.6873	0	0	1	0
2578	0	2011	-3.8847	-2.00333	-2.65697	7.16	0.527	11.3	6.30989	212.21	63.79	13.9	0.306	0	0	1	0
2579	1	2011	-1.35843	-2.09167	-3.73956	22.6	0.487	11.8	5.96619	212.21	63.79	12.4	0.6873	0	0	1	0
2580	0	2011	0.759531	-2.09167	-3.73956	18.9	0.607	8.85	6.41349	212.21	63.79	12.3	0.1906	15.9858	0	1	0
2581	0	2011	2.63414	-2.09167	-3.73956	16.4	0.152	40	5.34709	212.21	63.79	12.3	0.1906	0	0	1	0
2582	0	2011	0.163902	-2.09167	-3.73956	42.9	0.627	13.3	6.62009	212.21	63.79	12.5	0.0357	0	0	1	0
2583	1	2011	5.73599	-2.09167	-3.73956	24.2	0.673	11.8	7.00309	212.21	63.79	12.4	0.6873	0	0	1	0
2584	0	2011	-4.47131	-1.91167	-2.70274	22.2	0.433	13.3	6.50729	212.21	63.79	12.4	0.6873	0	0	1	0
2585	0	2011	-3.51362	-1.91167	-2.70274	57	0.554	33.8	7.17009	212.21	63.79	12.7	0.4599	0	0	1	0
2586	0	2011	-1.9913	-1.91167	-2.70274	18.6	0.675	9.64	6.72139	212.21	63.79	11.9	0.4907	0	0	1	0
2587	1	2011	0.087453	-1.91167	-2.70274	22.6	0.3	25.5	5.39359	212.21	63.79	12.4	0.6873	18.3571	0	1	0
2588	0	2011	2.46175	-1.91167	-2.70274	11.6	0.696	9.57	7.74069	212.21	63.79	12.3	0.1906	0	0	1	0
2589	0	2011	0.1821	-1.91167	-2.70274	34.7	0.8	5.53	7.31319	212.21	63.79	12.3	0.1906	0	0	1	0
2590	0	2011	-4.96367	-1.91167	-2.70274	24.8	0.71	9.9	6.90779	212.21	63.79	11.9	0.4907	0	0	1	0
2591	0	2011	-4.30588	-1.91167	-2.70274	18.4	0.249	18.6	5.91349	212.21	63.79	14	0.0846	0	0	1	0
2592	0	2011	-3.87842	0.225	0.009891	25.9	0.478	16.5	6.13119	212.21	63.79	14.2	0.0462	0	0	1	0
2593	0	2011	-3.77464	-1.91167	-2.70274	15.3	0.638	7.69	7.17009	212.21	63.79	13.9	0.306	0	0	1	0
2595	1	2011	-0.673063	-1.91167	-2.70274	17.8	0.259	27.2	6.69699	212.21	63.79	12.3	0.1906	0	0	1	0
2596	0	2011	-9.81506	-0.695	-0.909849	21.7	0.264	20.8	6.27289	212.21	63.79	16	0.0709	0	0	1	0
2597	0	2011	-4.3144	-0.695	-0.909849	14.4	0.291	13.6	7.00309	212.21	63.79	14.6	0.0599	0	0	1	0
2598	0	2011	-8.89127	-0.695	-0.909849	3.71	0.564	15.6	6.30989	212.21	63.79	12.3	0.1906	0	0	1	0
2599	0	2011	-10.1994	-0.695	-0.909849	25.5	0.627	9.49	6.38009	212.21	63.79	10.3	0.1473	0	0	1	0
2600	1	2011	-8.76291	-0.695	-0.909849	16.8	0.29	12	6.90779	212.21	63.79	12.4	0.6873	0	0	1	0
2601	0	2011	-3.67045	-0.695	-0.909849	22.8	0.707	13.6	7.24419	212.21	63.79	12.5	0.0357	0	0	1	0
2602	0	2011	-10.3318	-0.695	-0.909849	38.7	0.534	20.5	6.77989	212.21	63.79	11.9	0.4907	0	0	1	0
2603	1	2011	-6.50252	-0.695	-0.909849	26.6	0.378	20.6	7.49559	212.21	63.79	12.2	0.0929	0	0	1	0
2604	0	2011	-8.31836	-0.695	-0.909849	21.9	0.45	9.17	7.09009	212.21	63.79	12.3	0.1906	20.7324	0	1	0
2605	0	2011	-4.29177	1.37833	-0.717342	21.6	0.588	13.8	6.52209	212.21	63.79	10.3	0.6832	0	0	1	0
2606	0	2011	-0.845909	1.37833	-0.717342	14.7	0.723	8.94	6.84589	212.21	63.79	14.2	0.1575	0	0	1	0
2607	0	2011	-2.57796	1.37833	-0.717342	38.1	0.77	10	6.90779	212.21	63.79	14.6	0.0599	0	0	1	0
2608	0	2011	-6.42686	1.37833	-0.717342	21.9	0.75	6.5	8.29409	212.21	63.79	12.7	0.4599	70	0	1	0
2609	1	2011	-7.40872	1.37833	-0.717342	17.1	0.345	21	5.66989	212.21	63.79	12.4	0.6873	0	0	1	0
2610	0	2011	-6.14909	1.37833	-0.717342	57.5	0.494	12.6	6.76849	212.21	63.79	12.7	0.4599	2.49227	0	1	0
2611	1	2011	-5.43447	1.37833	-0.717342	15	0.462	20	5.56069	212.21	63.79	12.4	0.6873	0	0	1	0
2612	0	2011	-6.02573	1.37833	-0.717342	46.7	0.357	42.9	6.04029	212.21	63.79	10.3	0.1473	0	0	1	0
2613	1	2011	-9.17486	1.37833	-0.717342	12.3	0.322	12.2	6.80239	212.21	63.79	12.5	0.0357	0	0	1	0
2614	0	2011	-16.9755	3.11833	-0.552509	20.3	0.6	15.5	7.00309	212.21	63.79	13.9	0.306	0	0	1	0
2615	0	2011	-2.95469	3.11833	-0.552509	16.8	0.517	16.9	5.66989	212.21	63.79	11.9	0.4907	0	0	1	0
2616	0	2011	-1.93448	3.11833	-0.552509	5.62	0.627	8	7.00309	212.21	63.79	12.4	0.6873	0	0	1	0
2617	0	2011	-6.29855	3.11833	-0.552509	40.5	0.717	5.75	7.09009	212.21	63.79	11.9	0.4907	0	0	1	0
2618	1	2011	0.562587	3.11833	-0.552509	10.6	0.5	10.2	6.32789	212.21	63.79	12.4	0.6873	0	0	1	0
2619	0	2011	-2.11982	3.11833	-0.552509	16.5	0.58	11.8	6.21459	212.21	63.79	11.9	0.4907	0	0	1	0
2620	0	2011	-4.13521	3.11833	-0.552509	33.7	0.677	12.6	6.42969	212.21	63.79	12.4	0.6873	0	0	1	0
2621	1	2011	-1.59749	3.11833	-0.552509	15.9	0.2	22.1	5.94019	212.21	63.79	14.2	0.1575	0	0	1	0
2622	0	2011	-9.34586	1.265	0.190703	6.5	0.326	20.7	6.13119	212.21	63.79	13.8	0.0352	0	0	1	0
2623	0	2011	-7.44546	1.265	0.190703	122	0.36	54	6.21459	212.21	63.79	12.7	0.4599	30	0	1	0
2624	0	2011	-5.80874	1.265	0.190703	20.3	0.457	17.1	5.85789	212.21	63.79	11.9	0.4907	0	0	1	0
2625	0	2011	-4.4832	0.225	0.009891	32.1	0.233	22.9	5.34709	212.21	63.79	11.9	0.4907	0	0	1	0
2626	0	2011	-5.10271	1.265	0.190703	23.1	0.302	32.1	6.27289	212.21	63.79	13.9	0.306	0	0	1	0
2627	0	2011	-2.26144	0.225	0.009891	23.3	0.585	14.6	6.70929	212.21	63.79	14.8	0.059	50.4	0	1	0
2628	0	2011	-9.1576	0.225	0.009891	21.8	0.706	8.82	7.43839	212.21	63.79	15.1	0.0489	0	0	1	0
2629	0	2011	-2.57174	0.225	0.009891	13.2	0.521	14.4	6.17379	212.21	63.79	15.1	0.0489	0	0	1	0
2630	0	2011	-6.25519	0.225	0.009891	7.16	0.692	3.85	7.86329	212.21	63.79	15.1	0.0489	0	0	1	0
2631	0	2011	-4.96636	0.225	0.009891	24.9	0.413	26.1	6.13119	212.21	63.79	12.7	0.4599	0	0	1	0
2632	0	2011	-5.46519	0.225	0.009891	13.9	0.442	10.7	6.06379	212.21	63.79	11.9	0.4907	0	0	1	0
2633	0	2011	-9.81614	0.225	0.009891	10.6	0.639	7.21	6.41349	212.21	63.79	11.9	0.4907	0	0	1	0
2634	0	2011	-9.77991	1.10667	-1.79241	24.9	0.605	12.1	5.94019	212.21	63.79	11.9	0.4907	0	0	1	0
2635	1	2011	6.28839	0.225	0.009891	22.1	0.313	23.1	5.76829	212.21	63.79	12.7	0.4599	0	0	1	0
2636	1	2011	-6.73626	0.225	0.009891	19	0.633	8.67	7.31319	212.21	63.79	10.3	0.6832	0	0	1	0
2637	0	2011	-17.5732	0.225	0.009891	29.5	0.554	14.6	6.32789	212.21	63.79	11.9	0.4907	0	0	1	0
2638	0	2011	-7.29978	0.225	0.009891	8.93	0.308	8.08	7.09009	212.21	63.79	12.4	0.6873	0	0	1	0
2639	0	2011	-1.82232	1.10667	-1.79241	17.6	0.244	22.9	6.01619	212.21	63.79	13.9	0.306	0	0	1	0
2640	0	2011	2.66392	1.10667	-1.79241	32.2	0.467	19.3	5.70379	212.21	63.79	13.9	0.0496	0	0	1	0
2641	0	2011	-0.466902	1.10667	-1.79241	12.6	0.562	14.6	7.17009	212.21	63.79	11.9	0.4907	0	0	1	0
2642	1	2011	-6.0047	1.10667	-1.79241	12.9	0.395	15.8	5.94019	212.21	63.79	10.3	0.1473	0	0	1	0
2643	0	2011	-2.30447	1.10667	-1.79241	6.58	0.536	15.9	6.53669	212.21	63.79	12.3	0.1906	39.47	0	1	0
2644	1	2011	1.95206	1.10667	-1.79241	8.35	0.283	12.2	6.13119	212.21	63.79	11.8	0.0209	97.52	0	1	0
2645	1	2011	-7.00777	1.10667	-1.79241	-2.17	0.412	15.3	5.82899	212.21	63.79	12.7	0.4599	0	0	1	0
2646	0	2011	9.26288	1.10667	-1.79241	45.8	0.352	25.4	6.56529	212.21	63.79	15.3	0.0159	0	0	1	0
2647	0	2011	-1.94722	1.10667	-1.79241	13.1	0.688	6.88	7.37779	212.21	63.79	11.9	0.4907	0	0	1	0
2648	0	2011	-12.4174	1.10667	-1.79241	26.1	0.45	27.5	7.09009	212.21	63.79	11.9	0.4907	0	0	1	0
2649	1	2012	-3.83493	0.313333	-3.24911	19.7	0.295	13.9	6.08679	212.21	63.79	10.3	0.1473	0	0	1	0
2650	0	2012	1.1834	0.313333	-3.24911	12.1	0.563	22.5	6.68459	212.21	63.79	14.6	0.0362	0	0	1	0
2651	1	2012	-6.87368	0.313333	-3.24911	50.5	0.608	52.3	7.17009	212.21	63.79	15.1	0.0489	0	0	1	0
2652	0	2012	-6.31105	0.313333	-3.24911	8.35	0.677	10.5	6.47699	212.21	63.79	12.7	0.4599	0	0	1	0
2653	1	2012	6.35587	0.313333	-3.24911	23.8	0.286	57.1	6.44569	212.21	63.79	12.3	0.0718	0	0	1	0
2654	1	2012	-4.15656	-0.045	-1.78249	21.4	0.394	12.7	5.79909	212.21	63.79	12.4	0.6873	6.9697	0	1	0
2655	1	2012	3.97811	-0.045	-1.78249	13.1	0.512	14.4	6.01619	212.21	63.79	12.3	0.1906	0	0	1	0
2656	0	2012	2.6229	-0.045	-1.78249	30.5	0.475	25.4	6.38009	170.65	51.65	10	0.6841	0	0	1	0
2657	1	2012	-1.24766	-0.045	-1.78249	21.4	0.366	15.6	6.01619	170.65	51.65	8.1	0.1258	0	0	1	0
2658	1	2012	0.40283	0.261667	-2.73965	13.9	0.221	22.1	6.06379	170.65	51.65	8.1	0.1258	0	0	1	0
2659	0	2012	-1.64948	0.261667	-2.73965	35.2	0.745	8.82	7.00309	170.65	51.65	11	0.427	0	0	1	0
2660	1	2012	-1.66731	0.261667	-2.73965	33.8	0.477	14.8	6.08679	170.65	51.65	10	0.6841	0	0	1	0
2661	0	2012	3.7329	0.261667	-2.73965	29	0.5	18.4	6.08679	170.65	51.65	12.8	0.036	0	0	1	0
2662	0	2012	-12.1124	0.261667	-2.73965	33.2	0.2	39.2	7.09009	170.65	51.65	8.1	0.1258	0	0	1	0
2663	0	2012	-7.93532	0.261667	-2.73965	45.8	0.318	30.3	6.49229	170.65	51.65	10	0.6841	0	0	1	0
2664	0	2012	4.63377	0.261667	-2.73965	43	0.478	9.67	6.80239	170.65	51.65	9	0.478	0	0	1	0
2665	0	2012	2.10894	0.261667	-2.73965	42.6	0.527	11.8	7.00309	170.65	51.65	8.1	0.1258	0	0	1	0
2666	0	2012	-3.24549	0.261667	-2.73965	26.3	0.309	16	6.84589	170.65	51.65	10	0.6841	0	0	1	0
2667	1	2012	-1.56363	0.261667	-2.73965	27.5	0.395	18.7	5.94019	170.65	51.65	12.2	0.1487	0	0	1	0
2668	0	2012	-2.43175	0.375	-3.13869	18.7	0.684	8.95	7.54959	170.65	51.65	10	0.6841	0	0	1	0
2669	0	2012	-2.85181	0.375	-3.13869	15.5	0.209	21.6	5.76829	170.65	51.65	8.2	0.5584	5.9381	0	1	0
2670	0	2012	-3.68611	0.375	-3.13869	35.9	0.66	8.6	6.90779	170.65	51.65	10	0.6841	0	0	1	0
2671	0	2012	3.8629	0.375	-3.13869	32.8	0.588	18.8	6.23439	170.65	51.65	10.9	0.1916	0	0	1	0
2673	0	2012	-8.63434	2.075	0.333089	-26.1	0.677	3.13	9.20029	170.65	51.65	13.9	0.035	87.3843	0	1	0
2674	0	2012	-4.03371	2.075	0.333089	23	0.263	17.5	6.68459	170.65	51.65	12.3	0.2971	0	0	1	0
2675	1	2012	-7.55897	2.075	0.333089	40.8	0.333	33.3	6.10929	170.65	51.65	10.9	0.1916	0	0	1	0
2676	0	2012	-8.45449	2.075	0.333089	38.4	0.61	13	6.90779	170.65	51.65	10	0.6841	0	0	1	0
2677	0	2012	-5.95131	2.075	0.333089	9.4	0.283	21.1	6.13119	170.65	51.65	9	0.478	0	0	1	0
2678	0	2012	-10.1892	2.075	0.333089	17.2	0.321	12.1	7.24419	170.65	51.65	10	0.6841	93.0233	0	1	0
2679	0	2012	6.19869	1.65	2.22371	21.8	0.447	12.6	5.94019	170.65	51.65	12.3	0.2971	100	0	1	0
2680	1	2012	-4.51992	1.65	2.22371	29.9	0.439	21	6.01619	170.65	51.65	11	0.427	0	0	1	0
2681	1	2012	-2.01699	1.65	2.22371	27.2	0.354	16.9	6.47699	170.65	51.65	10	0.6841	0	0	1	0
2682	0	2012	1.05859	1.65	2.22371	25	0.588	17.6	7.43839	170.65	51.65	12.3	0.2971	46.6135	0	1	0
2683	0	2012	-1.2268	1.65	2.22371	14.4	0.65	11.7	7.09009	170.65	51.65	10	0.6841	50.2436	0	1	0
2684	0	2012	3.0345	1.65	2.22371	25.5	0.5	10.2	6.17379	170.65	51.65	10	0.6841	0	0	1	0
2685	0	2012	-1.61072	1.65	2.22371	18.3	0.431	18	6.23439	170.65	51.65	11	0.427	0	0	1	0
2686	0	2012	2.81695	2.41833	2.57168	27.1	0.438	15.4	6.17379	170.65	51.65	9	0.478	0	0	1	0
2687	0	2012	0.225852	2.41833	2.57168	33.8	0.443	18	6.41349	170.65	51.65	9	0.478	0	0	1	0
2688	1	2012	-2.52133	2.41833	2.57168	22.4	0.507	13.6	6.50729	170.65	51.65	12.8	0.0272	0	0	1	0
2689	1	2012	1.23607	2.41833	2.57168	20.8	0.667	8.33	7.49559	170.65	51.65	12.2	0.1487	0	0	1	0
2690	1	2012	9.70007	2.41833	2.57168	15.5	0.231	28.8	6.25379	170.65	51.65	13.5	0.0664	0	0	1	0
2691	1	2012	8.63004	2.41833	2.57168	21.9	0.239	13.3	6.13119	170.65	51.65	11.3	0.0945	0	0	1	0
2692	0	2012	2.94664	1.97167	1.22653	38.6	0.675	11.7	7.09009	170.65	51.65	11	0.427	0	0	1	0
2693	1	2012	-1.80993	1.97167	1.22653	19.5	0.08	32	5.52149	170.65	51.65	12	0.0572	0	0	1	0
2694	0	2012	4.4966	1.97167	1.22653	29.9	0.575	10	7.09009	170.65	51.65	13.8	0.0628	0	0	1	0
2695	0	2012	-1.58475	1.84	0.859723	26.9	0.362	19	6.36299	170.65	51.65	12.5	0.0919	5.38233	0	1	0
2696	0	2012	1.62218	1.84	0.859723	39.9	0.462	10.9	6.47699	170.65	51.65	12.3	0.0474	0	0	1	0
2697	0	2012	-1.16135	1.84	0.859723	15.4	0.613	13.3	7.31319	170.65	51.65	15	0.0665	0	0	1	0
2698	1	2012	0.579314	1.84	0.859723	20.3	0.455	15.5	7.00309	170.65	51.65	12.3	0.0475	28	0	1	0
2699	0	2012	-1.86691	1.84	0.859723	30.3	0.191	30.5	5.39359	170.65	51.65	9	0.478	0	0	1	0
2700	0	2012	5.16909	1.84	0.859723	52.5	0.571	16.3	5.85789	170.65	51.65	12	0.1358	0	0	1	0
2701	0	2012	7.30788	2.415	2.44921	38.4	0.643	13.9	7.93739	170.65	51.65	8.1	0.1258	0	0	1	0
2702	0	2012	-7.17685	2.415	2.44921	21.4	0.39	15.6	6.01619	170.65	51.65	12.3	0.2971	0	0	1	0
2705	0	2014	0.840371	1.24333	0.595212	1.01	0.618	7.65	8.13149	198.86	40.28	8.5	0.7201	0	0	1	0
2706	0	2014	2.28071	1.24333	0.595212	8.82	0.393	15.4	6.41349	198.86	40.28	7.7	0.532	8.01858	0	1	0
2707	0	2014	10.9849	1.24333	0.595212	31.4	0.567	17.9	6.50729	198.86	40.28	7.7	0.1031	0	0	1	0
2708	0	2014	-0.166841	1.24333	0.595212	2.66	0.359	8.21	6.65929	198.86	40.28	9.6	0.3434	0	0	1	0
2709	0	2014	2.20205	1.24333	0.595212	12.2	0.3	12.5	6.68459	198.86	40.28	8.5	0.7201	6.29109	0	1	0
2711	0	2014	0.266965	1.24333	0.595212	11.8	0.4	14	6.90779	198.86	40.28	8.5	0.7201	0	0	1	0
2712	0	2014	-1.54973	1.24333	0.595212	6.68	0.316	14.5	6.63329	198.86	40.28	8.2	0.4273	0	0	1	0
2713	0	2014	-3.50669	0.725	2.10006	10.4	0.642	10.8	7.09009	198.86	40.28	7.7	0.1031	0	0	1	0
2714	0	2014	7.34703	1.24333	0.595212	29.9	0.625	9.38	8.07089	198.86	40.28	9	0.0737	0	0	1	0
2715	0	2014	4.09575	0.725	2.10006	6.91	0.587	7.3	6.44569	139.58	42.07	8.2	0.7034	13.0435	0	1	0
2716	0	2014	6.3571	1.24333	0.595212	12.6	0.686	4.57	8.16049	198.86	40.28	10.1	0.036	5	0	1	0
2717	0	2014	-12.2585	0.725	2.10006	11.8	0.65	10	7.09009	198.86	40.28	8.5	0.7201	0	0	1	0
2718	0	2014	4.90314	1.24333	0.595212	14.9	0.164	30.3	5.79909	198.86	40.28	8.2	0.4273	0	0	1	0
2719	0	2014	0.007126	1.24333	0.595212	12.7	0.372	15.6	6.06379	139.58	42.07	12	0.1199	0	0	1	0
2721	0	2014	4.39704	1.24333	0.595212	11.9	0.7	7.5	7.60089	198.86	40.28	7.7	0.1031	0	0	1	0
2722	1	2014	14.4045	1.24333	0.595212	-2.38	0.453	8.91	6.46149	198.86	40.28	9.6	0.3434	0	0	1	0
2723	0	2014	6.80881	1.24333	0.595212	5.67	0.417	8	6.39689	198.86	40.28	8.5	0.7201	0	0	1	0
2724	0	2014	3.43647	0.79	4.23853	-8.35	0.2	15.4	7.17009	198.86	40.28	8.5	0.7201	0	0	1	0
2725	0	2014	5.79039	1.24333	0.595212	-1.75	0.284	17.9	6.50729	198.86	40.28	8.2	0.4273	0	0	1	0
2726	0	2014	3.75235	-0.443333	6.04507	18.7	0.25	10	7.09009	198.86	40.28	9.6	0.1576	0	0	1	0
2727	0	2014	5.7148	-0.393333	6.42261	23.2	0.476	12.9	7.64969	198.86	40.28	12.1	0.0456	0	0	1	0
2728	1	2014	11.9716	-0.393333	6.42261	4.62	0.222	20.7	6.10929	198.86	40.28	8.5	0.7201	0	0	1	0
2729	1	2014	4.48637	0.59	9.7022	7.71	0.288	19.6	5.52149	198.86	40.28	11	0.2651	0	0	1	0
2730	1	2014	-0.481654	0.983333	8.59772	-7.05	0.489	8.04	6.82439	198.86	40.28	8.2	0.4273	0	0	1	0
2731	0	2014	2.64534	0.79	4.23853	21.6	0.6	12.5	7.09009	198.86	40.28	8.7	0.1207	0	0	1	0
2732	0	2014	5.58787	0.681667	2.0325	15.1	0.397	15.3	6.36299	198.86	40.28	8.5	0.7201	80.27	0	1	0
2733	0	2014	-1.4184	0.681667	2.0325	3.03	0.475	8.33	7.09009	198.86	40.28	8.5	0.7201	0	0	1	0
2734	0	2015	12.5397	1.16333	-0.73201	7.21	0.423	7.82	6.65929	198.86	40.28	9.6	0.3434	0	0	1	0
2735	0	2014	7.12352	0.681667	2.0325	-0.763	0.35	13.8	5.99149	198.86	40.28	8.5	0.7201	0	0	1	0
2736	0	2014	14.8977	0.681667	2.0325	-0.84	0.72	3.73	11.2253	198.86	40.28	8.5	0.7201	100	0	1	0
2737	1	2014	-3.72625	0.681667	2.0325	15.9	0.571	16.7	7.64969	198.86	40.28	8	0.0521	0	0	1	0
2738	1	2014	16.7048	0.681667	2.0325	0.7149	0.259	11.6	6.36299	198.86	40.28	7.7	0.1031	9.33333	0	1	0
2739	0	2015	19.0202	1.16333	-0.73201	29.9	0.343	22.6	8.16049	198.86	40.28	7.7	0.1031	0	0	1	0
2740	0	2015	3.51195	1.16333	-0.73201	14.4	0.328	17.9	6.50729	198.86	40.28	8.5	0.7201	0	0	1	0
2741	0	2015	6.68522	-0.85	-3.96002	12.5	0.471	11.3	6.55109	239.04	47.73	7.8	0.6773	0	0	1	0
2742	0	2015	-8.04298	-0.85	-3.96002	17.2	0.531	9.23	7.17009	198.86	40.28	12.3	0.1838	0	0	1	0
2743	0	2015	8.50141	-0.85	-3.96002	15.3	0.8	1.88	7.82409	198.86	40.28	10.4	0.0718	0	0	1	0
2745	1	2015	-5.50636	-0.85	-3.96002	40.1	0.706	15	8.13149	198.86	40.28	8.5	0.7201	0	0	1	0
2746	0	2015	13.079	-0.85	-3.96002	-8.13	0.467	3	7.31319	239.04	47.73	8.7	0.1607	0	0	1	0
2747	0	2015	13.5156	-1.30667	-5.15585	-3.23	0.35	15	5.99149	198.86	40.28	9.6	0.3434	0	0	1	0
2748	0	2015	-4.96602	-1.30667	-5.15585	-4.77	0.402	11.1	6.76849	239.04	47.73	9.7	0.1062	0	0	1	0
2749	0	2015	-3.17479	-1.30667	-5.15585	4.51	0.166	28	6.21459	239.04	47.73	8.5	0.0792	0	0	1	0
2750	1	2015	-12.0301	-1.30667	-5.15585	9.12	0.318	20.5	6.08679	198.86	40.28	12.1	0.0456	0	0	1	0
2751	0	2015	15.0723	-0.536667	-5.4609	10.3	0.597	6.94	6.42969	239.04	47.73	7.8	0.6773	0	0	1	0
2752	0	2015	11.35	-0.536667	-5.4609	19	0.609	6.52	7.74069	239.04	47.73	9.9	0.25	0	0	1	0
2753	0	2015	1.48039	-0.67	-3.80714	8.3	0.378	8.66	6.70929	239.04	47.73	4.9	0.0561	0	0	1	0
2755	0	2015	4.95754	-0.67	-3.80714	-2.08	0.431	7.76	6.36299	239.04	47.73	7.3	0.0914	0	0	1	0
2756	0	2015	-6.50426	-0.67	-3.80714	-9.12	0.155	15.5	7.60089	239.04	47.73	7.6	0.4312	0	0	1	0
2757	1	2015	12.939	-0.67	-3.80714	20.3	0.444	11.9	6.44569	239.04	47.73	7.8	0.6773	0	0	1	0
2758	0	2015	20.2986	-0.67	-3.80714	7.33	0.632	7.76	6.63329	239.04	47.73	7.6	0.4312	0	0	1	0
2759	0	2015	16.2001	-0.67	-3.80714	9.62	0.386	15.2	6.08679	239.04	47.73	7.8	0.6773	0	0	1	0
2760	0	2015	4.37156	-0.611667	-5.70954	-11.9	0.581	4.62	6.83519	239.04	47.73	9.2	0.0784	0	0	1	0
2761	0	2015	5.17254	-0.611667	-5.70954	-8.87	0.397	8.82	6.52209	239.04	47.73	9.5	0.039	0	0	1	0
2762	0	2015	-2.41369	-0.611667	-5.70954	10.9	0.132	29.5	6.08679	239.04	47.73	7.8	0.6773	0	0	1	0
2763	0	2015	2.76039	-0.611667	-5.70954	13.4	0.563	11.3	7.37779	239.04	47.73	7.8	0.6773	0	0	1	0
2765	0	2015	3.29598	-0.611667	-5.70954	5.41	0.475	8.17	7.09009	239.04	47.73	10.9	0.2242	0	0	1	0
2766	1	2015	5.41925	-0.611667	-5.70954	-2.53	0.455	6.91	7.00309	239.04	47.73	7.8	0.6773	0	0	1	0
2767	0	2015	0.068415	-0.611667	-5.70954	6.91	0.251	20	5.96619	239.04	47.73	7.6	0.4312	0	0	1	0
2768	0	2015	14.6972	-0.611667	-5.70954	24.1	0.536	10.4	6.53669	239.04	47.73	8.7	0.1607	0	0	1	0
2769	0	2015	8.47036	-0.611667	-5.70954	-23.9	1	0.545	9.99879	239.04	47.73	7.8	0.6773	0	0	1	0
2770	0	2015	16.2421	-0.611667	-5.70954	4.69	0.508	9.23	7.17009	239.04	47.73	8.9	0.075	19.161	0	1	0
2771	1	2015	28.7623	-0.611667	-5.70954	-2.52	0.635	7.3	6.60669	239.04	47.73	7.3	0.0914	0	0	1	0
2772	0	2015	11.5984	-0.611667	-5.70954	34.7	0.509	8.27	7.00309	239.04	47.73	8.9	0.0187	0	0	1	0
2773	1	2015	19.854	-0.611667	-5.70954	13.4	0.174	17.9	7.54959	239.04	47.73	8.5	0.0792	0	0	1	0
2775	0	2015	11.0562	-0.611667	-5.70954	14	0.585	9.23	7.17009	239.04	47.73	7.8	0.6773	0	0	1	0
2776	1	2015	9.77928	-0.611667	-5.70954	11.2	0.305	20.3	6.38009	239.04	47.73	7.8	0.6773	0	0	1	0
2777	1	2015	32.835	0.13	1.03814	12.2	0.594	9.86	6.53669	239.04	47.73	8.5	0.0792	58.4167	0	1	0
2779	1	2015	-3.13106	0.13	1.03814	10.9	0.333	13.8	6.17379	239.04	47.73	7.6	0.4312	0	0	1	0
2780	0	2015	3.68037	0.13	1.03814	9.46	0.22	14.8	5.52149	239.04	47.73	7.3	0.0914	0	0	1	0
2781	0	2015	2.10178	0.13	1.03814	18.7	0.654	8.85	7.86329	239.04	47.73	7.8	0.6773	0	0	1	0
2782	1	2015	8.39353	0.13	1.03814	3.5	0.333	11.5	6.49229	239.04	47.73	7.8	0.6773	0	0	1	0
2783	0	2015	-6.23871	0.13	1.03814	-2.22	0.358	12.5	7.09009	239.04	47.73	9.7	0.054	22.3003	0	1	0
2785	0	2015	25.2079	0.13	1.03814	-10.7	0.419	2.9	6.83519	239.04	47.73	9.9	0.25	0	0	1	0
2786	1	2015	1.09068	0.13	1.03814	32.1	0.7	3.55	7.60089	239.04	47.73	7.8	0.6773	50.9969	0	1	0
2787	0	2015	18.0597	0.13	1.03814	21.5	0.434	10.4	6.72139	239.04	47.73	8.7	0.3319	0	0	1	0
300001	1	2009	-4.85037	1.64333	-3.66801	67.5	0.375	43.8	5.07519	111.92	75.88	12	0.2171	3.33	0	1	0
300002	1	2009	-7.98183	1.64333	-3.66801	50.3	0.395	31.6	5.94019	111.92	75.88	9.1	0.217	0	0	1	0
300003	1	2009	-3.25277	1.64333	-3.66801	38.7	0.161	32.8	6.41349	111.92	75.88	9.1	0.217	53.9	0	1	0
300004	1	2009	0.614951	1.64333	-3.66801	53.9	0.522	15.7	5.43809	111.92	75.88	10.4	0.7765	0	0	1	0
300005	0	2009	-14.7826	1.64333	-3.66801	52.8	0.456	21.3	5.07519	111.92	75.88	9.1	0.217	0	0	1	0
300006	1	2009	-5.93427	1.64333	-3.66801	51.7	0.481	13.7	5.59839	111.92	75.88	14.5	0.064	25.0689	0	1	0
300007	1	2009	-12.1883	1.64333	-3.66801	60.4	0.329	24.3	4.94169	111.92	75.88	12.1	0.0479	0	0	1	0
300008	1	2009	-10.9992	1.64333	-3.66801	55.8	0.393	31.4	4.94169	111.92	75.88	9.7	0.7924	0	0	1	0
300009	1	2009	-6.17174	1.64333	-3.66801	10.4	0.336	19.1	5.39359	111.92	75.88	12.7	0.0844	0	0	1	0
300010	1	2009	-3.29438	1.64333	-3.66801	40.5	0.457	17.6	5.34709	111.92	75.88	9.1	0.217	4.61538	0	1	0
300011	0	2009	0.930227	1.64333	-3.66801	16.6	0.417	15.6	5.19299	111.92	75.88	9.1	0.217	0	0	1	0
300012	1	2009	-8.00032	1.64333	-3.66801	53.2	0.355	23	5.29829	111.92	75.88	10.4	0.7765	0	0	1	0
300013	0	2009	-10.9158	1.64333	-3.66801	32.6	0.269	24.6	4.86749	111.92	75.88	12.7	0.5499	0	0	1	0
300014	1	2009	-5.11018	1.64333	-3.66801	17.8	0.414	16.4	5.39359	111.92	75.88	10.4	0.7765	6.0054	0	1	0
300015	0	2009	-6.67161	1.64333	-3.66801	42	0.325	18.3	5.99149	111.92	75.88	13.9	0.053	0	0	1	0
300016	1	2009	-2.96186	1.64333	-3.66801	16.3	0.169	19.4	5.07519	111.92	75.88	9.1	0.217	22.6309	0	1	0
300017	1	2009	-5.31362	1.64333	-3.66801	62.3	0.08	29.3	5.01059	111.92	75.88	9.7	0.7924	0	0	1	0
300018	1	2009	-15.5784	1.64333	-3.66801	22.8	0.267	41.7	4.78749	111.92	75.88	13.4	0.0702	0	0	1	0
300019	0	2009	-1.47444	1.64333	-3.66801	26.1	0.493	20	5.01059	111.92	75.88	11	0.0588	0	0	1	0
300020	1	2009	4.42909	1.64333	-3.66801	57.9	0.6	9.25	5.99149	111.92	75.88	10.1	0.544	0	0	1	0
300021	1	2009	1.21053	1.64333	-3.66801	47.6	0.576	6.36	5.79909	111.92	75.88	10.1	0.0384	5.51791	0	1	0
300022	0	2009	7.54956	1.64333	-3.66801	66.2	0.583	14.2	5.48069	111.92	75.88	11	0.0588	0	0	1	0
300023	1	2009	-4.85342	1.64333	-3.66801	23.7	0.406	26.1	4.23409	111.92	75.88	16.4	0.0644	0	0	1	0
300024	1	2009	-8.6546	1.64333	-3.66801	33.4	0.464	9.11	6.32789	111.92	75.88	13.4	0.2143	63.0435	0	1	0
300025	1	2009	-8.82535	1.64333	-3.66801	39.9	0.306	23.5	4.44269	111.92	75.88	10.1	0.544	0	0	1	0
300026	1	2009	-0.662503	1.64333	-3.66801	61.1	0.418	35.9	5.39359	111.92	75.88	16.5	0.4291	0	0	1	0
300027	1	2009	-15.0311	1.64333	-3.66801	61.4	0.554	15	6.32789	111.92	75.88	10.1	0.544	0	0	1	0
300028	1	2009	-7.71658	1.64333	-3.66801	23.5	0.331	14.8	5.66989	111.92	75.88	11	0.0588	0	0	1	0
300029	1	2009	-6.01981	-1.39833	-2.23544	120	0.444	19.7	5.88609	111.92	75.88	12.7	0.5499	0	0	1	0
300030	1	2009	-4.86445	-1.39833	-2.23544	41	0.45	17.1	4.94169	111.92	75.88	10.4	0.7765	41.7415	0	1	0
300031	0	2009	-17.1884	-1.39833	-2.23544	29	0.261	19.4	5.19299	111.92	75.88	12.7	0.5499	0	0	1	0
300032	1	2009	-4.69177	-1.39833	-2.23544	26.3	0.542	12.9	5.48069	111.92	75.88	10.1	0.544	0	0	1	0
300033	1	2009	-11.7766	-1.39833	-2.23544	82.6	0.292	33.1	4.86749	111.92	75.88	10.1	0.544	0	0	1	0
300034	0	2009	-8.32639	-1.39833	-2.23544	22.1	0.268	14	5.52149	111.92	75.88	9.1	0.217	82.2745	0	1	0
300035	1	2009	-15.2729	-1.39833	-2.23544	59.2	0.3	25.3	5.24699	111.92	75.88	13.9	0.053	0	0	1	0
300036	1	2009	-1.10672	-1.39833	-2.23544	49.8	0.313	13.8	5.07519	111.92	75.88	9.1	0.217	14.1214	0	1	0
300037	0	2010	4.5812	0.593333	-2.49493	24.8	0.295	18.5	5.29829	111.92	75.88	10.4	0.7765	0	0	1	0
300038	1	2010	-3.27884	0.593333	-2.49493	154	0.465	22	5.29829	111.92	75.88	9.1	0.217	0	0	1	0
300039	1	2010	-4.03556	0.593333	-2.49493	41.5	0.435	29.6	5.43809	111.92	75.88	9.7	0.7924	0	0	1	0
300040	0	2010	-10.4039	0.593333	-2.49493	28.4	0.5	8.48	6.13119	111.92	75.88	11.8	0.0776	25.2673	0	1	0
300041	0	2010	7.95941	0.593333	-2.49493	19.1	0.341	15.2	5.59839	111.92	75.88	13.4	0.0702	0	0	1	0
300042	1	2010	-4.15247	0.593333	-2.49493	-7.71	0.19	21.5	5.29829	111.92	75.88	10.4	0.7765	0	0	1	0
300043	0	2010	-0.117755	0.593333	-2.49493	48.8	0.4	24.2	4.78749	111.92	75.88	10.4	0.7765	0	0	1	0
300044	1	2010	-2.12535	0.593333	-2.49493	21.5	0.35	18.6	4.94169	111.92	75.88	10.4	0.7765	0	0	1	0
300045	1	2010	0.932438	0.593333	-2.49493	31.4	0.438	23.8	4.86749	111.92	75.88	9.1	0.217	0	0	1	0
300046	1	2010	-0.787085	0.593333	-2.49493	25.5	0.265	21	5.29829	111.92	75.88	13.4	0.0702	0	0	1	0
300047	1	2010	-2.01522	0.593333	-2.49493	30.3	0.125	23	5.29829	111.92	75.88	10.4	0.7765	0	0	1	0
300048	0	2010	-3.23342	0.593333	-2.49493	79	0.667	19.2	5.48069	111.92	75.88	9.1	0.217	0	0	1	0
300049	1	2010	0.82487	0.593333	-2.49493	7.71	0.382	13.6	5.39359	111.92	75.88	13.9	0.0376	25.2687	0	1	0
300050	1	2010	3.57498	0.593333	-2.49493	47.6	0.288	28.8	5.07519	111.92	75.88	10.4	0.7765	0	0	1	0
300051	1	2010	1.48834	-0.273333	-2.72383	20.3	0.383	26.7	4.78749	111.92	75.88	13	0.3591	0	0	1	0
300052	1	2010	-9.33516	-0.273333	-2.72383	91.9	0.237	20.5	5.24699	111.92	75.88	10.4	0.7765	0	0	1	0
300053	1	2010	2.03524	-0.273333	-2.72383	61.5	0.344	16.7	5.19299	111.92	75.88	10.4	0.7765	4.42	0	1	0
300054	0	2010	7.49358	-0.273333	-2.72383	28	0.437	17.9	5.24699	111.92	75.88	13.4	0.0702	12	0	1	0
300055	0	2010	1.60716	-0.273333	-2.72383	131	0.595	22.6	6.04029	286.2	53.54	10.2	0.1639	0	0	1	0
300056	1	2010	2.04706	-0.273333	-2.72383	41.6	0.378	16.7	4.49979	111.92	75.88	13	0.3591	3.50387	0	1	0
300057	0	2010	-1.044	-0.273333	-2.72383	21.6	0.5	12.9	6.32789	111.92	75.88	10.4	0.7765	0	0	1	0
300058	1	2010	-2.74297	-0.273333	-2.72383	46.6	0.308	23.6	5.52149	111.92	75.88	9.1	0.217	0	0	1	0
300059	1	2010	-10.2481	0.326667	0.727251	169	0.179	23.3	5.48069	111.92	75.88	9.7	0.7924	0	0	1	0
300061	0	2010	-6.26526	0.326667	0.727251	17.4	0.545	11.4	5.39359	286.2	53.54	8.2	0.6176	0	0	1	0
300062	0	2010	-5.93305	0.326667	0.727251	32.1	0.346	20.8	5.48069	286.2	53.54	12.3	0.2853	0	0	1	0
300063	0	2010	-7.67771	0.326667	0.727251	12.3	0.348	19.6	5.43809	286.2	53.54	9.7	0.627	0	0	1	0
300064	0	2010	-2.38098	0.326667	0.727251	32.5	0.244	14.9	6.01619	286.2	53.54	10.9	0.0308	0	0	1	0
300065	1	2010	-9.21452	0.326667	0.727251	32.4	0.272	17.8	5.19299	286.2	53.54	10.2	0.1639	3.33363	0	1	0
300066	1	2010	-11.8649	0.326667	0.727251	10.8	0.304	28.1	5.56069	286.2	53.54	13.1	0.0675	5.12821	0	1	0
300067	0	2010	-2.62375	0.901667	1.63568	17.8	0.263	22.5	5.48069	286.2	53.54	8.2	0.6176	0	0	1	0
300068	0	2010	1.73473	0.901667	1.63568	18.4	0.575	15.8	7.09009	286.2	53.54	8.9	0.4388	0	0	1	0
300069	0	2010	-0.678962	0.901667	1.63568	28.6	0.625	11.7	5.48069	286.2	53.54	8.9	0.4388	0	0	1	0
300070	1	2010	-4.88853	0.901667	1.63568	19.5	0.333	23.5	6.23439	286.2	53.54	10.2	0.1639	0	0	1	0
300071	1	2010	-1.47368	0.901667	1.63568	30.1	0.28	22.7	5.01059	286.2	53.54	10.2	0.1639	0	0	1	0
300072	0	2010	-2.86367	0.901667	1.63568	25.5	0.574	11.5	6.29159	286.2	53.54	10.2	0.1639	0	0	1	0
300073	0	2010	-1.94535	0.901667	1.63568	9.31	0.545	13.9	5.79909	286.2	53.54	10.2	0.1639	0	0	1	0
300074	1	2010	-2.99556	0.901667	1.63568	15.1	0.0731	37.7	4.86749	286.2	53.54	8.2	0.6176	0	0	1	0
300075	1	2010	-0.104558	0.901667	1.63568	26.9	0.138	35.4	4.86749	286.2	53.54	10.2	0.1639	0	0	1	0
300076	1	2010	-14.2682	0.901667	1.63568	13.6	0.357	22.9	5.63479	286.2	53.54	8.9	0.4388	0	0	1	0
300077	1	2010	-3.05306	0.901667	1.63568	57.1	0.353	35.3	5.82899	286.2	53.54	9.7	0.627	0	0	1	0
300078	1	2010	1.84614	0.901667	1.63568	15.1	0.285	35.5	5.29829	286.2	53.54	8.9	0.4388	0	0	1	0
300079	1	2010	-2.4411	0.901667	1.63568	18.6	0.231	21.2	6.25379	286.2	53.54	10.2	0.1639	0	0	1	0
300080	0	2010	7.79928	3.925	1.16343	52.4	0.491	22.6	6.27289	286.2	53.54	10.9	0.0308	0	0	1	0
300081	1	2010	-1.98819	2.13	2.89886	1.01	0.615	12.3	5.96619	286.2	53.54	10	0.0761	0	0	1	0
300082	0	2010	-2.99345	2.13	2.89886	37.5	0.61	20	6.90779	286.2	53.54	13.1	0.1469	0	0	1	0
300083	0	2010	5.33146	2.13	2.89886	52.9	0.467	17.6	6.10929	286.2	53.54	9.7	0.627	0	0	1	0
300084	0	2010	1.12268	2.13	2.89886	16.7	0.333	17.8	5.19299	286.2	53.54	10.3	0.0167	0	0	1	0
300085	1	2010	-0.735132	2.13	2.89886	11.2	0.192	23.8	4.86749	286.2	53.54	9.7	0.627	0	0	1	0
300086	1	2010	6.76744	2.13	2.89886	41.5	0.186	41.4	5.66989	286.2	53.54	11.7	0.0721	0	0	1	0
300087	0	2010	12.854	2.13	2.89886	29.9	0.579	18.4	5.24699	286.2	53.54	12.9	0.0572	0	0	1	0
300088	1	2010	9.81863	2.13	2.89886	18.4	0.283	15.2	6.13119	286.2	53.54	12.9	0.0572	0	0	1	0
300089	0	2010	3.30605	3.925	1.16343	28.8	0.333	16.1	5.79909	286.2	53.54	9.7	0.627	0	0	1	0
300090	0	2010	5.53757	3.925	1.16343	39.7	0.531	8.91	6.46149	286.2	53.54	12.9	0.0572	0	0	1	0
300091	1	2010	8.73274	3.925	1.16343	19	0.705	12.3	6.41349	286.2	53.54	12.4	0.4111	0	0	1	0
300092	1	2010	6.62694	2.91	1.89411	24.6	0.4	14.8	5.52149	286.2	53.54	14.5	0.0556	0	0	1	0
300093	0	2010	6.61183	2.91	1.89411	21.2	0.333	11.7	6.04029	286.2	53.54	9.7	0.627	0	0	1	0
300094	0	2010	0.956105	2.91	1.89411	19.8	0.53	9.7	6.90779	286.2	53.54	9.7	0.627	0	0	1	0
300095	0	2010	-6.44866	2.91	1.89411	34.7	0.571	11.4	6.19439	286.2	53.54	13.1	0.0675	0	0	1	0
300096	1	2010	4.14947	2.91	1.89411	20.3	0.382	21.8	5.13579	286.2	53.54	12.3	0.2853	0	0	1	0
300097	1	2010	-0.937203	2.91	1.89411	30.7	0.428	18.3	5.19299	286.2	53.54	13.1	0.1469	0	0	1	0
300098	1	2010	-2.57352	2.91	1.89411	38.8	0.367	21.7	5.70379	286.2	53.54	9.7	0.627	0	0	1	0
300099	1	2010	4.96361	4.14333	1.9479	25.2	0.188	32.5	5.07519	286.2	53.54	12.2	0.1666	0	0	1	0
300100	0	2010	0.137208	4.14333	1.9479	23.1	0.603	9.84	6.44569	286.2	53.54	8.9	0.4388	0	0	1	0
300101	1	2010	4.2447	4.14333	1.9479	52.5	0.285	23.5	5.56069	286.2	53.54	14.5	0.0556	0	0	1	0
300102	1	2010	2.74578	4.14333	1.9479	49.2	0.303	30.6	5.76829	286.2	53.54	12.3	0.2853	0	0	1	0
300103	1	2010	-0.444007	4.14333	1.9479	23.7	0.206	31.8	5.13579	286.2	53.54	13.6	0.0342	0	0	1	0
300104	1	2010	6.80842	4.14333	1.9479	70	0.208	20	5.48069	286.2	53.54	10.2	0.1639	0	0	1	0
300105	0	2010	2.75788	4.14333	1.9479	14.4	0.391	21.7	6.13119	286.2	53.54	12.2	0.1666	0	0	1	0
300106	0	2010	-5.49571	4.14333	1.9479	71.2	0.514	8.57	5.85789	286.2	53.54	8.1	0.1742	3.44828	0	1	0
300107	0	2010	0.176275	4.14333	1.9479	9.55	0.2	27.8	5.19299	286.2	53.54	10	0.0761	0	0	1	0
300108	0	2010	2.25191	4.14333	1.9479	20.9	0.209	24.5	4.70049	286.2	53.54	13.6	0.0314	0	0	1	0
300109	0	2010	-1.64994	4.14333	1.9479	22.4	0.445	19.1	4.70049	286.2	53.54	10.9	0.0308	0	0	1	0
300110	1	2010	-3.18376	4.14333	1.9479	29.7	0.5	11.9	6.46149	286.2	53.54	12.2	0.1666	0	0	1	0
300111	1	2010	-2.26704	4.14333	1.9479	53.9	0.684	6.32	7.54959	286.2	53.54	8.9	0.4388	0	0	1	0
300112	1	2010	-1.10027	4.14333	1.9479	12.1	0.142	25.8	4.78749	286.2	53.54	9.7	0.627	0	0	1	0
300113	1	2010	-2.6989	4.14333	1.9479	146	0.264	48.6	4.27669	286.2	53.54	8.9	0.4388	0	0	1	0
300114	1	2010	-1.75609	4.14333	1.9479	8.02	0.528	11.7	5.88609	286.2	53.54	13.6	0.0342	0	0	1	0
300115	1	2010	3.3736	2.38833	-0.21882	22.1	0.308	16.2	5.96619	286.2	53.54	9.7	0.627	2.17	0	1	0
300116	0	2010	-5.39428	2.38833	-0.21882	21.2	0.338	20	4.86749	286.2	53.54	13.6	0.0342	0	0	1	0
300117	0	2010	2.10132	2.38833	-0.21882	16.2	0.576	9.18	6.74519	286.2	53.54	10.2	0.1639	10.772	0	1	0
300118	1	2010	-5.73424	2.38833	-0.21882	54.9	0.565	16.5	6.74519	286.2	53.54	8.9	0.4388	0	0	1	0
300119	1	2010	-0.263839	2.38833	-0.21882	33	0.381	23.8	6.04029	286.2	53.54	16.5	0.2758	0	0	1	0
300120	1	2010	1.70364	2.38833	-0.21882	6.26	0.394	21.1	5.19299	286.2	53.54	16.5	0.2758	3.02	0	1	0
300121	0	2010	-6.61188	2.38833	-0.21882	8.02	0.468	17.9	5.24699	286.2	53.54	12.2	0.1666	0	0	1	0
300122	1	2010	-1.51329	2.38833	-0.21882	10.1	0.127	50	6.25379	286.2	53.54	14.9	0.043	0	0	1	0
300123	0	2010	0.209847	2.38833	-0.21882	33	0.429	11.8	5.63479	286.2	53.54	13.7	0.0326	0	0	1	0
300124	0	2010	5.75178	2.38833	-0.21882	31.4	0.255	37.9	5.66989	286.2	53.54	9.7	0.627	0	0	1	0
300125	1	2010	-4.35271	2.47333	-0.301015	123	0.609	9.78	6.13119	286.2	53.54	13.1	0.1469	0	0	1	0
300126	0	2010	-12.8804	2.47333	-0.301015	23.5	0.393	17.5	5.63479	286.2	53.54	8.2	0.6176	0	0	1	0
300127	1	2010	-9.42316	2.47333	-0.301015	6.39	0.355	15.2	5.73659	286.2	53.54	14.5	0.0556	0	0	1	0
300128	1	2010	-5.37001	2.47333	-0.301015	32.4	0.303	21.8	5.79909	286.2	53.54	12.4	0.4111	0	0	1	0
300129	0	2010	-16.7536	2.47333	-0.301015	41	0.508	18	6.41349	286.2	53.54	8.2	0.6176	0	0	1	0
300130	1	2010	-3.10528	2.47333	-0.301015	38.4	0.121	24.2	5.24699	286.2	53.54	9.7	0.627	0	0	1	0
300131	1	2010	-17.9203	2.47333	-0.301015	32.5	0.4	20.7	5.01059	286.2	53.54	9.7	0.627	1.46628	0	1	0
300132	0	2010	-8.55628	2.47333	-0.301015	33	0.657	8.86	5.85789	286.2	53.54	12.3	0.2853	0	0	1	0
300133	1	2010	-17.117	2.47333	-0.301015	55.5	0.246	30.8	5.48069	286.2	53.54	8.9	0.4388	0	0	1	0
300134	1	2010	1.93723	2.47333	-0.301015	32.2	0.418	30.9	6.30989	286.2	53.54	9.7	0.627	0	0	1	0
300135	0	2010	-2.09659	2.47333	-0.301015	21	0.436	18.2	5.96619	286.2	53.54	12.4	0.4111	0	0	1	0
300136	1	2010	-18.9661	2.48333	-0.128458	86	0.283	30	4.78749	286.2	53.54	9.7	0.627	0	0	1	0
300137	1	2010	-13.6163	2.48333	-0.128458	39.1	0.423	14.6	5.56069	286.2	53.54	10	0.0761	1.10787	0	1	0
300138	1	2010	-3.45816	2.48333	-0.128458	50.3	0.475	15.8	5.99149	286.2	53.54	10	0.0761	0	0	1	0
300139	1	2010	-9.27548	2.48333	-0.128458	30.3	0.317	26.6	5.66989	286.2	53.54	10.2	0.1639	0	0	1	0
300140	0	2010	-19.2458	2.48333	-0.128458	24.3	0.444	20.7	5.59839	286.2	53.54	13.6	0.0342	3.40659	0	1	0
300141	0	2010	-10.1821	2.48333	-0.128458	23	0.336	27.3	4.70049	286.2	53.54	12.4	0.4111	0	0	1	0
300142	1	2010	-15.8724	2.48333	-0.128458	30.7	0.538	24.1	5.96619	286.2	53.54	12.1	0.0407	0	0	1	0
300143	0	2010	-15.4754	0.96	-0.319083	22.7	0.5	9.09	5.39359	286.2	53.54	9.7	0.627	0	0	1	0
300144	0	2010	-17.2605	0.96	-0.319083	40.5	0.62	16.9	6.56529	286.2	53.54	8.9	0.4388	4.7619	0	1	0
300145	0	2010	-12.1143	0.96	-0.319083	17.8	0.433	17	5.70379	286.2	53.54	8.9	0.4388	0	0	1	0
300146	0	2010	-15.9085	0.96	-0.319083	57.1	0.28	40.7	5.01059	286.2	53.54	9.7	0.627	0	0	1	0
300147	1	2010	-17.1849	0.96	-0.319083	19	0.514	8.71	6.55109	286.2	53.54	9.7	0.627	0	0	1	0
300148	0	2010	-11.8821	0.96	-0.319083	38.7	0.175	21.7	4.78749	286.2	53.54	13.7	0.0326	0	0	1	0
300149	0	2010	-15.7842	0.96	-0.319083	21.5	0.25	24.3	4.94169	286.2	53.54	9.7	0.627	0	0	1	0
300150	1	2010	-8.56829	0.96	-0.319083	32.8	0.324	14.1	5.82899	286.2	53.54	10.2	0.1639	10	0	1	0
300151	1	2010	-13.1617	0.96	-0.319083	34.1	0.48	13.2	5.52149	286.2	53.54	9.7	0.627	0	0	1	0
300152	0	2010	-9.7428	0.96	-0.319083	37.1	0.512	18	6.01619	286.2	53.54	12.4	0.4111	0	0	1	0
300153	0	2010	-18.6307	0.96	-0.319083	16.3	0.481	19.6	5.59839	286.2	53.54	8.2	0.6176	0	0	1	0
300154	1	2010	-16.7544	0.96	-0.319083	63.3	0.452	16.8	5.73659	286.2	53.54	9.7	0.627	0	0	1	0
300155	1	2011	-22.1403	0.325	-1.95762	78.2	0.34	25.5	5.29829	286.2	53.54	9.7	0.627	0	0	1	0
300156	1	2011	-13.1433	0.325	-1.95762	67.2	0.432	21.9	5.91349	286.2	53.54	10.2	0.1639	0	0	1	0
300157	0	2011	-6.21337	0.325	-1.95762	82.2	0.0533	19	5.70379	286.2	53.54	10.2	0.1639	0	0	1	0
300158	1	2011	-0.720491	0.325	-1.95762	25.2	0.438	13	6.46149	286.2	53.54	5.4	0.038	0	0	1	0
300159	1	2011	-16.6677	0.325	-1.95762	50.9	0.447	16	5.01059	286.2	53.54	8.1	0.1742	1.31579	0	1	0
300160	0	2011	-0.056829	0.325	-1.95762	7.26	0.55	13	5.99149	286.2	53.54	12.4	0.4111	6.6	0	1	0
300161	0	2011	1.39065	0.325	-1.95762	-1.59	0.5	11.1	6.13119	286.2	53.54	13.5	0.0497	45.8194	0	1	0
300162	1	2011	-7.05462	0.325	-1.95762	16.4	0.33	23.7	4.57469	286.2	53.54	9.7	0.627	0	0	1	0
300163	0	2011	-2.04442	0.325	-1.95762	41.5	0.613	7.1	5.73659	286.2	53.54	8.9	0.4388	0	0	1	0
300164	0	2011	-6.89232	0.325	-1.95762	26.2	0.351	15.7	5.91349	286.2	53.54	13.6	0.0342	15.4131	0	1	0
300165	1	2011	-13.4631	0.325	-1.95762	32.6	0.393	25.4	5.63479	286.2	53.54	12.4	0.4111	0	0	1	0
300166	1	2011	-1.29673	0.325	-1.95762	46.8	0.229	34.9	4.41889	286.2	53.54	10.2	0.1639	0	0	1	0
300167	1	2011	-8.81028	0.325	-1.95762	27.4	0.316	16.8	5.24699	286.2	53.54	9.7	0.627	0	0	1	0
300168	1	2011	-2.7811	0.325	-1.95762	15.6	0.421	11.6	5.94019	286.2	53.54	8.2	0.6176	39.4278	0	1	0
300169	0	2011	-4.5763	0.325	-1.95762	11.2	0.533	10.4	6.10929	286.2	53.54	12.4	0.4111	0	0	1	0
300170	1	2011	-5.07316	-1.50833	-3.39299	19.5	0.252	24.3	5.34709	286.2	53.54	8.2	0.6176	0	0	1	0
300171	1	2011	-11.6363	-1.50833	-3.39299	30	0.611	16.9	6.29159	286.2	53.54	8.2	0.6176	0	0	1	0
300172	0	2011	-6.3207	-1.50833	-3.39299	10.7	0.429	16.4	5.63479	286.2	53.54	12.4	0.4111	0	0	1	0
300173	1	2011	-7.91847	-1.50833	-3.39299	21.5	0.559	10.6	5.82899	286.2	53.54	9.7	0.627	0	0	1	0
300174	0	2011	-2.2675	-1.50833	-3.39299	24	0.391	18.2	4.70049	286.2	53.54	12.3	0.2853	0	0	1	0
300175	0	2011	-8.4575	-1.50833	-3.39299	1.7	0.559	10.9	5.82899	286.2	53.54	12.2	0.1666	0	0	1	0
300176	0	2011	-4.79226	-1.50833	-3.39299	20.3	0.656	10.9	5.76829	286.2	53.54	9.7	0.627	0	0	1	0
300177	1	2011	-3.19001	-1.50833	-3.39299	29.4	0.45	20	5.19299	286.2	53.54	9.7	0.627	6.97674	0	1	0
300178	0	2011	-4.57193	-1.50833	-3.39299	24.9	0.429	15.7	6.04029	286.2	53.54	9.7	0.627	2.18456	0	1	0
300179	0	2011	-1.93964	-1.50833	-3.39299	18.5	0.231	22.5	5.07519	286.2	53.54	10.9	0.0308	0	0	1	0
300180	0	2011	-2.73276	-1.50833	-3.39299	-5.27	0.27	20.8	5.91349	286.2	53.54	8.2	0.6176	0	0	1	0
300181	0	2011	-1.56372	-1.50833	-3.39299	26.3	0.433	11.7	5.70379	286.2	53.54	8.9	0.4388	0	0	1	0
300182	1	2011	-6.93911	-1.50833	-3.39299	43	0.288	24.7	5.13579	286.2	53.54	10.2	0.1639	0	0	1	0
300183	1	2011	2.34113	-1.50833	-3.39299	43.4	0.173	54	5.01059	286.2	53.54	12.2	0.1666	0	0	1	0
300184	1	2011	-3.33085	-1.50833	-3.39299	31.2	0.327	15.3	5.01059	286.2	53.54	13.5	0.0497	0	0	1	0
300185	1	2011	-5.83107	-2.92833	-2.57997	27.9	0.545	10	7.69619	286.2	53.54	12.2	0.1666	0	0	1	0
300186	0	2011	-4.64898	-2.92833	-2.57997	20.7	0.311	21.3	6.41349	286.2	53.54	9.7	0.627	0	0	1	0
300187	0	2011	-0.007028	-2.92833	-2.57997	19.3	0.6	16.4	5.52149	286.2	53.54	13.7	0.0326	0	0	1	0
300188	1	2011	-5.35085	-2.92833	-2.57997	29.1	0.45	23.6	4.94169	286.2	53.54	12.3	0.2853	0	0	1	0
300189	0	2011	-5.18057	-2.92833	-2.57997	31.2	0.293	11.2	6.01619	286.2	53.54	11.7	0.0721	3.33333	0	1	0
300190	0	2011	-3.72982	-2.92833	-2.57997	72.8	0.607	19.3	5.63479	212.21	63.79	12.7	0.4599	6.80101	0	1	0
300191	0	2011	-4.99688	-2.92833	-2.57997	21.9	0.0522	30.9	5.43809	212.21	63.79	10.3	0.1473	0	0	1	0
300192	0	2011	-6.43115	-2.92833	-2.57997	26.9	0.322	17.8	5.43809	212.21	63.79	12.7	0.4599	0	0	1	0
300193	0	2011	-5.39968	-2.92833	-2.57997	31	0.351	19.3	6.34559	212.21	63.79	12.4	0.6873	9.85564	0	1	0
300194	1	2011	-4.60167	-2.92833	-2.57997	41.6	0.186	42.9	5.85789	212.21	63.79	17.1	0.0597	0	0	1	0
300195	1	2011	-5.54509	-2.92833	-2.57997	21.1	0.511	20.4	6.15269	212.21	63.79	17.4	0.2772	0	0	1	0
300196	0	2011	-3.42024	-2.92833	-2.57997	25.1	0.381	13.8	6.04029	212.21	63.79	12.7	0.4599	0	0	1	0
300197	0	2011	-7.43794	-2.92833	-2.57997	51.5	0.303	22.7	5.79909	212.21	63.79	12.4	0.6873	0	0	1	0
300198	0	2011	-3.33899	-2.00333	-2.65697	27.3	0.345	23.4	5.66989	212.21	63.79	13.9	0.306	0	0	1	0
300199	1	2011	3.73797	-2.00333	-2.65697	22.2	0.171	26.2	5.34709	212.21	63.79	12.4	0.6873	0	0	1	0
300200	0	2011	-2.13	-2.00333	-2.65697	26.5	0.409	20	5.43809	212.21	63.79	10.3	0.1473	0	0	1	0
300201	1	2011	-0.765144	-2.00333	-2.65697	18.1	0.41	11.8	5.96619	212.21	63.79	12.7	0.4599	0	0	1	0
300202	1	2011	1.96049	-2.00333	-2.65697	23.7	0.2	21.4	5.34709	212.21	63.79	14.2	0.1575	0	0	1	0
300203	1	2011	0.128679	-2.00333	-2.65697	31	0.41	18	6.90779	212.21	63.79	11.9	0.4907	0	0	1	0
300204	1	2011	3.55135	-2.00333	-2.65697	46.8	0.381	26.2	5.56069	212.21	63.79	10.3	0.1473	0	0	1	0
300205	1	2011	-2.31264	-2.00333	-2.65697	23.7	0.603	10.7	6.36299	212.21	63.79	14.8	0.059	3.33333	0	1	0
300206	1	2011	-4.27621	-2.00333	-2.65697	28.8	0.178	27.4	5.59839	212.21	63.79	12.4	0.6873	0	0	1	0
300207	0	2011	1.09616	-2.00333	-2.65697	23.2	0.585	11.8	6.47699	212.21	63.79	12.4	0.6873	0	0	1	0
300208	0	2011	-1.23069	-2.00333	-2.65697	29.4	0.471	14.1	5.82899	212.21	63.79	12.3	0.1906	0	0	1	0
300209	1	2011	-2.4336	-2.00333	-2.65697	34.7	0.354	22.7	5.56069	212.21	63.79	12.7	0.4599	0	0	1	0
300210	1	2011	3.79617	-2.00333	-2.65697	23.7	0.384	18	5.52149	212.21	63.79	14.2	0.1575	0	0	1	0
300211	1	2011	-1.68624	-2.09167	-3.73956	10	0.481	14.4	5.59839	212.21	63.79	12.7	0.4599	0	0	1	0
300212	1	2011	5.36451	-2.09167	-3.73956	31	0.759	8.15	6.29159	212.21	63.79	10.3	0.1473	3.4	0	1	0
300213	1	2011	-0.511289	-2.09167	-3.73956	19.4	0.382	16.2	5.82899	212.21	63.79	10.3	0.1473	0	0	1	0
300214	0	2011	-0.097773	-2.09167	-3.73956	32.2	0.378	21.3	6.10929	212.21	63.79	12.3	0.1906	0	0	1	0
300215	1	2011	-11.1777	-2.09167	-3.73956	33.6	0.698	9.3	6.75689	212.21	63.79	12.7	0.4599	40.2985	0	1	0
300216	1	2011	3.09994	-2.09167	-3.73956	28	0.433	17.7	5.70379	212.21	63.79	14.6	0.0362	0	0	1	0
300217	0	2011	5.762	-2.09167	-3.73956	45	0.53	16.7	6.49229	212.21	63.79	12.7	0.4599	0	0	1	0
300218	0	2011	0.624294	-2.09167	-3.73956	12.6	0.606	12	6.56529	212.21	63.79	14.6	0.0599	3.04939	0	1	0
300219	1	2011	0.693235	-2.09167	-3.73956	32.4	0.5	19.7	5.94019	212.21	63.79	12.4	0.6873	0	0	1	0
300220	1	2011	-0.206582	-2.09167	-3.73956	30.3	0.358	25.8	4.78749	212.21	63.79	14.8	0.059	0	0	1	0
300221	0	2011	-0.679705	-2.09167	-3.73956	20.7	0.521	13.8	6.17379	212.21	63.79	12.4	0.6873	0	0	1	0
300222	0	2011	2.82946	-2.09167	-3.73956	50.5	0.467	31.7	5.19299	212.21	63.79	10.3	0.6832	3.33333	0	1	0
300223	1	2011	-1.22897	-2.09167	-3.73956	20.3	0.136	44.1	5.39359	212.21	63.79	10.3	0.1473	0	0	1	0
300224	1	2011	6.39374	-2.09167	-3.73956	55.7	0.685	13	6.82439	212.21	63.79	12.3	0.1906	0	0	1	0
300225	0	2011	-3.61828	-2.09167	-3.73956	32.8	0.417	27.2	5.88609	212.21	63.79	10.3	0.6832	0	0	1	0
300226	1	2011	2.06142	-1.91167	-2.70274	32.8	0.418	18.2	5.13579	212.21	63.79	10.3	0.6832	0	0	1	0
300227	1	2011	-0.328617	-1.91167	-2.70274	19.1	0.344	17.5	5.07519	212.21	63.79	12.4	0.6873	0	0	1	0
300228	1	2011	3.03174	-1.91167	-2.70274	6.99	0.718	7.75	6.56529	212.21	63.79	12.7	0.4599	0	0	1	0
300229	1	2011	9.12136	-1.91167	-2.70274	20.3	0.114	23.9	5.63479	212.21	63.79	10.3	0.1473	12.946	0	1	0
300230	0	2011	-0.536183	-1.91167	-2.70274	23.5	0.377	18.1	5.56069	212.21	63.79	10.3	0.6832	0	0	1	0
300231	1	2011	-0.410867	-1.91167	-2.70274	14.4	0.308	25.8	4.78749	212.21	63.79	10.3	0.1473	0	0	1	0
300232	1	2011	-2.69655	-1.91167	-2.70274	36.7	0.393	21.8	5.63479	212.21	63.79	12.4	0.6873	0	0	1	0
300233	0	2011	-7.78658	-1.91167	-2.70274	14.4	0.604	12.5	6.86689	212.21	63.79	12.3	0.1906	0	0	1	0
300234	0	2011	1.00667	-1.91167	-2.70274	33.3	0.328	21.7	5.19299	212.21	63.79	11.9	0.4907	0	0	1	0
300235	1	2011	-4.71064	-1.91167	-2.70274	32.8	0.155	40.2	4.57469	212.21	63.79	12.4	0.6873	0	0	1	0
300236	0	2011	-2.47827	-1.91167	-2.70274	23	0.269	25.6	5.07519	212.21	63.79	10.3	0.6832	0	0	1	0
300237	0	2011	-7.76213	-1.91167	-2.70274	58.5	0.587	20.4	6.13119	212.21	63.79	12.3	0.1906	0	0	1	0
300238	1	2011	-3.76071	-0.695	-0.909849	52.5	0.379	15.8	5.48069	212.21	63.79	12.4	0.6873	0	0	1	0
300239	1	2011	-9.63373	-0.695	-0.909849	23	0.445	11.8	5.39359	212.21	63.79	14.6	0.0253	16.1434	0	1	0
300240	0	2011	-11.0457	-0.695	-0.909849	22.6	0.517	20.7	6.36299	212.21	63.79	12.7	0.4599	3.375	0	1	0
300241	1	2011	-7.14298	-0.695	-0.909849	47.8	0.333	17	5.70379	212.21	63.79	12.4	0.6873	0	0	1	0
300242	1	2011	-8.33177	-0.695	-0.909849	38.8	0.365	16.5	5.13579	212.21	63.79	12.4	0.6873	0	0	1	0
300243	0	2011	-4.30592	-0.695	-0.909849	32.9	0.613	16.5	5.73659	212.21	63.79	12.3	0.1906	0	0	1	0
300244	0	2011	-2.20386	-0.695	-0.909849	31.8	0.322	16.5	5.43809	212.21	63.79	11.9	0.4907	0	0	1	0
300245	1	2011	-3.41856	-0.695	-0.909849	30.2	0.383	27.8	5.19299	212.21	63.79	10.3	0.6832	0	0	1	0
300246	1	2011	-7.53871	-0.695	-0.909849	24.4	0.292	29.2	4.86749	212.21	63.79	12.4	0.6873	0	0	1	0
300247	0	2011	-12.6404	-0.695	-0.909849	17.8	0.144	19.6	5.59839	212.21	63.79	14.6	0.0599	0	0	1	0
300248	1	2011	-8.48463	-0.695	-0.909849	37.6	0.4	20.5	5.24699	212.21	63.79	12.5	0.0357	0	0	1	0
300249	1	2011	-9.96732	1.37833	-0.717342	45.8	0.423	16.8	5.39359	212.21	63.79	15.1	0.0489	0	0	1	0
300250	1	2011	-9.03108	1.37833	-0.717342	49	0.275	29.2	4.78749	212.21	63.79	11.9	0.4907	0	0	1	0
300251	1	2011	-5.18634	1.37833	-0.717342	30.7	0.439	31.7	6.01619	212.21	63.79	10.3	0.1473	0	0	1	0
300252	0	2011	-8.4438	1.37833	-0.717342	24.9	0.661	11	6.38009	212.21	63.79	12.4	0.6873	0	0	1	0
300253	1	2011	-2.59909	1.37833	-0.717342	4.35	0.192	32.5	4.78749	212.21	63.79	10.3	0.6832	0	0	1	0
300254	1	2011	-9.99941	1.37833	-0.717342	23.5	0.464	20.7	5.63479	212.21	63.79	13.9	0.0496	0	0	1	0
300255	1	2011	-8.41087	1.37833	-0.717342	72.6	0.488	16.3	6.06379	212.21	63.79	12.2	0.0929	18.9818	0	1	0
300256	1	2011	-9.15716	1.37833	-0.717342	34.7	0.468	13.2	6.15269	212.21	63.79	11.9	0.4907	0	0	1	0
300257	0	2011	-6.48401	1.37833	-0.717342	39.9	0.591	25.5	7.00309	212.21	63.79	11.9	0.4907	0.140187	0	1	0
300258	0	2011	-7.94271	1.37833	-0.717342	33.1	0.574	15.7	6.29159	212.21	63.79	12.7	0.4599	0	0	1	0
300259	1	2011	-3.34648	1.37833	-0.717342	35.2	0.333	25	5.19299	212.21	63.79	12.5	0.0357	0	0	1	0
300260	0	2011	-5.81546	3.11833	-0.552509	17.2	0.441	14.7	5.82899	212.21	63.79	12.7	0.4599	0	0	1	0
300261	0	2011	-3.95867	3.11833	-0.552509	33	0.421	24.2	5.24699	212.21	63.79	12.7	0.4599	0	0	1	0
300262	0	2011	-5.85686	3.11833	-0.552509	24	0.417	15	5.48069	212.21	63.79	10.3	0.6832	0	0	1	0
300263	0	2011	-0.226455	3.11833	-0.552509	21.1	0.471	17.6	5.82899	212.21	63.79	12.5	0.0357	0	0	1	0
300264	1	2011	-5.04443	3.11833	-0.552509	21.8	0.214	19.5	5.39359	212.21	63.79	12.4	0.6873	0	0	1	0
300265	0	2011	-4.65889	3.11833	-0.552509	26.2	0.636	10.2	6.30989	212.21	63.79	12.7	0.4599	0	0	1	0
300266	0	2011	-0.059591	3.11833	-0.552509	23.5	0.519	16.7	5.59839	212.21	63.79	11.9	0.4907	0	0	1	0
300267	1	2011	0.624265	3.11833	-0.552509	50.9	0.4	26	5.70379	212.21	63.79	14.6	0.0362	0	0	1	0
300268	0	2011	-2.81024	3.11833	-0.552509	31.3	0.569	12	6.23439	212.21	63.79	14.6	0.0362	0	0	1	0
300269	1	2011	-6.10538	1.265	0.190703	33.2	0.513	11.8	5.96619	212.21	63.79	12.4	0.6873	0	0	1	0
300270	1	2011	-14.5476	1.265	0.190703	40.8	0.408	30.8	4.86749	212.21	63.79	11.9	0.4907	0	0	1	0
300271	1	2011	-16.4828	1.265	0.190703	16.1	0.4	17.6	6.10929	212.21	63.79	10.3	0.1473	0	0	1	0
300272	0	2011	-2.31257	0.225	0.009891	28.6	0.27	21.5	5.29829	212.21	63.79	10.3	0.6832	0	0	1	0
300273	1	2011	-7.39089	1.265	0.190703	30.3	0.438	17.8	5.76829	212.21	63.79	12.4	0.6873	0	0	1	0
300274	0	2011	-16.591	0.225	0.009891	89.6	0.541	20	6.74519	212.21	63.79	14.6	0.0599	0	0	1	0
300275	1	2011	-5.26894	0.225	0.009891	27.5	0.307	35	4.94169	212.21	63.79	17.1	0.0597	0	0	1	0
300276	1	2011	-11.1429	0.225	0.009891	42	0.63	15.9	5.59839	212.21	63.79	14.8	0.059	0	0	1	0
300277	1	2011	-3.33007	0.225	0.009891	17.8	0.393	19.6	5.63479	212.21	63.79	12.4	0.6873	0.082737	0	1	0
300278	1	2011	5.51585	1.10667	-1.79241	74	0.528	9.72	5.88609	212.21	63.79	14.8	0.059	0	0	1	0
300279	1	2011	-11.4469	1.10667	-1.79241	46.7	0.5	16.5	5.29829	212.21	63.79	12.7	0.4599	0	0	1	0
300280	0	2011	-2.33596	1.10667	-1.79241	13.3	0.429	14.5	6.04029	212.21	63.79	12.7	0.4599	0	0	1	0
300281	1	2011	-3.00655	1.10667	-1.79241	34.7	0.5	17.1	5.63479	212.21	63.79	12.4	0.6873	0	0	1	0
300282	1	2011	-5.96516	1.10667	-1.79241	38.4	0.118	30	4.70049	212.21	63.79	10.3	0.1473	0	0	1	0
300283	0	2012	-8.65887	0.313333	-3.24911	49.8	0.698	9.43	6.27289	212.21	63.79	11.9	0.4907	0	0	1	0
300284	1	2012	-3.03642	0.313333	-3.24911	42.5	0.7	10	7.17009	212.21	63.79	12.7	0.4599	0	0	1	0
300285	0	2012	3.55508	0.313333	-3.24911	45.8	0.539	19.4	5.19299	212.21	63.79	12.3	0.1906	0	0	1	0
300286	1	2012	-18.4314	0.313333	-3.24911	26.9	0.257	30.7	4.94169	212.21	63.79	10.3	0.6832	0	0	1	0
300287	1	2012	2.73409	-0.045	-1.78249	41	0.552	14.1	5.66989	212.21	63.79	10.3	0.1473	0	0	1	0
300288	1	2012	7.99846	-0.045	-1.78249	42.8	0.192	41.4	4.59509	212.21	63.79	12.8	0.0296	0	0	1	0
300289	1	2012	4.15638	-0.045	-1.78249	32.1	0.381	24.2	5.56069	212.21	63.79	10.3	0.1473	0	0	1	0
300290	1	2012	-2.72576	-0.045	-1.78249	24	0.382	23.5	5.13579	212.21	63.79	14.2	0.1575	0	0	1	0
300291	1	2012	-2.52478	-0.045	-1.78249	48.1	0.567	15.7	5.70379	212.21	63.79	10.3	0.1473	40	0	1	0
300292	1	2012	-7.69824	-0.045	-1.78249	17.6	0.588	12.9	5.82899	170.65	51.65	11	0.427	0	0	1	0
300293	1	2012	-3.7377	0.261667	-2.73965	30.7	0.474	19.2	5.94019	170.65	51.65	12.2	0.1487	0	0	1	0
300294	1	2012	-0.707416	0.261667	-2.73965	25.5	0.206	23.3	5.79909	170.65	51.65	12.5	0.0919	0	0	1	0
300295	1	2012	1.69566	0.261667	-2.73965	41.6	0.0762	42.4	5.34709	170.65	51.65	11	0.427	0	0	1	0
300296	1	2012	-3.91707	0.261667	-2.73965	34.7	0.49	12.7	6.23439	170.65	51.65	8.1	0.1258	0	0	1	0
300297	1	2012	-1.80214	0.261667	-2.73965	34.7	0.375	15	5.99149	170.65	51.65	10	0.6841	0	0	1	0
300298	1	2012	4.38423	0.261667	-2.73965	54.9	0.258	41.7	5.48069	170.65	51.65	12.8	0.036	0	0	1	0
300299	1	2012	-3.29734	0.261667	-2.73965	43.4	0.3	25.3	5.01059	212.21	63.79	13.9	0.306	0	0	1	0
300300	1	2012	5.96721	0.261667	-2.73965	59.7	0.424	18.5	5.79909	170.65	51.65	9	0.478	0	0	1	0
300301	1	2012	-12.2587	0.261667	-2.73965	82.3	0.6	15.2	6.21459	170.65	51.65	10	0.6841	0	0	1	0
300302	1	2012	1.77547	0.261667	-2.73965	32.3	0.294	20.6	5.19299	212.21	63.79	10.3	0.1473	0	0	1	0
300303	1	2012	-11.2221	0.261667	-2.73965	33.2	0.325	22.8	5.99149	170.65	51.65	10	0.6841	0	0	1	0
300304	0	2012	-2.98957	0.261667	-2.73965	36	0.259	26.2	5.91349	170.65	51.65	11	0.427	0	0	1	0
300305	0	2012	-2.65703	0.261667	-2.73965	39.2	0.434	24.5	6.27289	170.65	51.65	11	0.427	0	0	1	0
300306	1	2012	-17.12	0.261667	-2.73965	54.9	0.208	44	5.52149	170.65	51.65	9	0.478	0	0	1	0
300307	1	2012	-20.3748	0.261667	-2.73965	67.8	0.379	37.9	7.97249	170.65	51.65	9	0.478	0	0	1	0
300308	1	2012	-4.46063	0.375	-3.13869	28.8	0.3	20.7	5.66989	170.65	51.65	10.9	0.1916	0	0	1	0
300309	0	2012	-8.27414	0.375	-3.13869	42.3	0.0879	33.3	5.79909	170.65	51.65	8.1	0.1258	0	0	1	0
300310	1	2012	-13.7901	0.375	-3.13869	18.4	0.303	25	5.70379	170.65	51.65	10	0.6841	0	0	1	0
300311	1	2012	-2.78498	0.375	-3.13869	32.5	0.27	22	5.29829	170.65	51.65	10	0.6841	0	0	1	0
300312	1	2012	-8.15015	2.075	0.333089	50.6	0.563	15.5	6.46149	170.65	51.65	8.1	0.1258	0	0	1	0
300313	0	2012	-5.82628	0.375	-3.13869	39.6	0.324	15.9	5.13579	170.65	51.65	12	0.1358	38.8718	0	1	0
300314	1	2012	-1.11873	2.075	0.333089	16.8	0.393	22.5	5.63479	170.65	51.65	9	0.478	0	0	1	0
300315	1	2012	1.53423	2.075	0.333089	55.8	0.0625	26.7	5.48069	170.65	51.65	8.1	0.1258	0	0	1	0
300316	1	2012	-12.1147	2.075	0.333089	75.8	0.47	38	6.90779	170.65	51.65	9	0.478	0	0	1	0
300317	0	2012	-10.862	2.075	0.333089	20.3	0.551	15.7	6.19439	170.65	51.65	10	0.6841	0	0	1	0
300318	1	2012	-1.71481	2.075	0.333089	19.8	0.0414	18.6	5.34709	212.21	63.79	10.3	0.1473	0	0	1	0
300319	1	2012	-1.31455	2.075	0.333089	25.5	0.221	25.7	4.94169	170.65	51.65	10	0.6841	0	0	1	0
300320	0	2012	2.2616	1.65	2.22371	31.5	0.491	12.3	6.27289	170.65	51.65	11	0.427	0	0	1	0
300321	0	2012	-2.43099	2.075	0.333089	23.3	0.51	12.4	6.19439	170.65	51.65	10.9	0.1916	0	0	1	0
300322	1	2012	2.4324	1.65	2.22371	57	0.483	14.8	5.66989	170.65	51.65	10	0.6841	0	0	1	0
300323	1	2012	-7.21867	1.65	2.22371	77.4	0.425	11.7	7.09009	170.65	51.65	13.8	0.0628	0	0	1	0
300324	1	2012	4.99212	1.65	2.22371	54.9	0.467	17	5.70379	170.65	51.65	8.1	0.1258	0	0	1	0
300325	0	2012	0.813989	1.65	2.22371	17.3	0.584	8.7	6.64639	170.65	51.65	11	0.427	17.1375	0	1	0
300326	1	2012	-2.54349	1.65	2.22371	36.5	0.192	40.8	4.78749	170.65	51.65	8.2	0.5584	0	0	1	0
300327	1	2012	-3.84602	1.65	2.22371	2.78	0.203	24.8	5.66989	170.65	51.65	8.2	0.5584	0	0	1	0
300328	0	2012	2.34993	1.65	2.22371	18.7	0.25	21.3	5.70379	170.65	51.65	10	0.6841	9.125	0	1	0
300329	0	2012	-2.42095	1.65	2.22371	17.8	0.5	12.6	5.82899	170.65	51.65	9	0.478	0	0	1	0
300330	1	2012	-2.10606	1.65	2.22371	18.6	0.533	14.7	5.70379	170.65	51.65	8.2	0.5584	71.6041	0	1	0
300331	1	2012	5.50689	1.65	2.22371	25.5	0.35	16.8	5.63479	170.65	51.65	11	0.427	17.8415	0	1	0
300332	0	2012	-1.22145	1.65	2.22371	65.1	0.58	5.1	6.90779	170.65	51.65	8.1	0.1258	0	0	1	0
300333	1	2012	-5.5305	1.65	2.22371	61	0.0792	50	5.48069	170.65	51.65	10	0.6841	0	0	1	0
300334	1	2012	1.60379	2.41833	2.57168	48.1	0.344	15.3	5.76829	170.65	51.65	16.4	0.2576	64.3678	0	1	0
300335	0	2012	1.02868	2.41833	2.57168	101	0.51	10	6.23439	170.65	51.65	10	0.6841	0	0	1	0
300336	1	2012	1.36896	2.41833	2.57168	84.5	0.5	18.9	6.08679	170.65	51.65	8.2	0.5584	0	0	1	0
300337	0	2012	4.03252	2.41833	2.57168	38.1	0.39	14	6.90779	170.65	51.65	11	0.427	0	0	1	0
300338	1	2012	0.294478	2.41833	2.57168	26.2	0.333	14	6.10929	170.65	51.65	12.8	0.036	0	0	1	0
300339	1	2012	4.24062	2.41833	2.57168	36.9	0.342	14.2	5.94019	170.65	51.65	11	0.427	0	0	1	0
300340	1	2012	-7.70776	2.41833	2.57168	72.1	0.298	46.8	6.15269	170.65	51.65	10	0.6841	0	0	1	0
300341	0	2012	-1.45007	2.41833	2.57168	20.3	0.438	18.1	5.76829	170.65	51.65	12.3	0.2971	0	0	1	0
300342	1	2012	3.81334	2.41833	2.57168	21.1	0.343	22.3	5.85789	170.65	51.65	11	0.427	0	0	1	0
300343	0	2012	9.54766	1.97167	1.22653	38.1	0.432	26.8	5.39359	170.65	51.65	10.9	0.1916	0	0	1	0
300344	0	2012	4.2639	1.97167	1.22653	15.5	0.449	14.7	6.19439	170.65	51.65	8.1	0.1258	0	0	1	0
300345	0	2012	-1.53131	1.97167	1.22653	30.7	0.429	19.1	5.85789	170.65	51.65	12.8	0.036	27.9903	0	1	0
300346	1	2012	-1.28952	1.97167	1.22653	120	0.242	58.3	5.88609	170.65	51.65	11	0.427	20	0	1	0
300347	1	2012	1.17825	1.97167	1.22653	55.2	0.216	30	5.24699	170.65	51.65	9	0.478	0	0	1	0
300348	1	2012	2.89436	1.97167	1.22653	23.2	0.172	26.1	5.19299	170.65	51.65	10	0.6841	5.66537	0	1	0
300349	1	2012	3.5298	1.97167	1.22653	42.1	0.52	22	5.52149	170.65	51.65	9	0.478	0	0	1	0
300350	0	2012	3.85266	1.97167	1.22653	37.4	0.324	18.8	5.52149	170.65	51.65	10	0.6841	0	0	1	0
300351	1	2012	-0.319188	1.84	0.859723	23	0.226	25.3	5.82899	170.65	51.65	9	0.478	0	0	1	0
300352	1	2012	3.9288	1.84	0.859723	31.7	0.156	27.8	5.19299	170.65	51.65	8.1	0.1258	0	0	1	0
300353	1	2012	4.46028	1.84	0.859723	33.1	0.3	28	5.01059	170.65	51.65	8.1	0.1258	0	0	1	0
300354	1	2012	0.202942	1.84	0.859723	39.6	0.3	24.7	5.01059	170.65	51.65	11	0.427	0	0	1	0
300355	0	2012	9.50728	1.84	0.859723	34.7	0.543	15.7	6.55109	170.65	51.65	12.8	0.0272	0	0	1	0
300356	0	2012	-0.428711	2.415	2.44921	43	0.294	18.2	5.82899	170.65	51.65	11	0.427	0	0	1	0
300357	1	2014	-6.54014	1.24333	0.595212	32.1	0.0462	31.9	5.56069	198.86	40.28	8.2	0.4273	0	0	1	0
300358	1	2014	-7.70897	1.24333	0.595212	34.7	0.564	13.6	7.00309	198.86	40.28	10.1	0.036	0	0	1	0
300359	1	2014	2.35261	1.24333	0.595212	9.71	0.104	21.3	5.48069	198.86	40.28	8.5	0.7201	8.33333	0	1	0
300360	0	2014	-7.13811	1.24333	0.595212	22.6	0.435	23.5	6.74519	198.86	40.28	8.2	0.4273	0	0	1	0
300362	0	2014	2.38554	1.24333	0.595212	6.07	0.714	2.86	7.24419	198.86	40.28	10	0.0763	9.58049	0	1	0
300363	1	2014	7.89521	1.24333	0.595212	14.2	0.547	12.6	6.85649	198.86	40.28	12.3	0.1838	0	0	1	0
300364	0	2015	25.3458	1.16333	-0.73201	19.1	0.178	16.3	5.76829	198.86	40.28	7.7	0.1031	0	0	1	0
300365	1	2014	-9.67521	1.24333	0.595212	21.5	0.186	22.4	5.66989	198.86	40.28	7.7	0.1031	0	0	1	0
300366	1	2014	3.33753	1.24333	0.595212	9.84	0.355	16.1	5.73659	198.86	40.28	10	0.0763	0	0	1	0
300367	1	2014	-2.75601	1.24333	0.595212	35.8	0.57	14	6.75689	198.86	40.28	7.7	0.1031	0	0	1	0
300368	1	2014	-7.1591	1.24333	0.595212	13.6	0.234	15.6	6.01619	198.86	40.28	8.2	0.0883	0	0	1	0
300369	1	2014	-1.62996	1.24333	0.595212	20.7	0.373	16	6.62009	198.86	40.28	7.7	0.1031	0	0	1	0
300370	0	2014	-9.07865	1.24333	0.595212	24.1	0.576	10.3	6.38009	198.86	40.28	7.7	0.1031	0	0	1	0
300371	0	2014	-11.7531	1.24333	0.595212	12.6	0.159	31.8	5.39359	198.86	40.28	8.2	0.0883	0	0	1	0
300372	0	2014	2.28566	1.24333	0.595212	5.62	0.525	8.88	6.68459	198.86	40.28	8.7	0.1207	0	0	1	0
300373	0	2014	-6.76378	1.24333	0.595212	8.18	0.291	21.8	6.30989	198.86	40.28	9.6	0.3434	0	0	1	0
300374	0	2015	-12.0286	-1.30667	-5.15585	9.12	0.452	11.2	6.59309	198.86	40.28	7.7	0.1031	0	0	1	0
300375	0	2014	5.79576	1.24333	0.595212	21.5	0.277	13.3	6.72139	198.86	40.28	12.5	0.2083	6.49423	0	1	0
300376	0	2014	8.12885	1.24333	0.595212	32.1	0.547	11.8	7.43839	198.86	40.28	8.5	0.7201	0	0	1	0
300377	1	2014	1.9509	1.24333	0.595212	13.4	0.148	20	5.43809	198.86	40.28	8.5	0.7201	0	0	1	0
300378	1	2014	-4.80033	1.24333	0.595212	6.81	0.354	14.1	6.89769	198.86	40.28	7.7	0.532	0	0	1	0
300379	1	2014	7.39591	1.24333	0.595212	24.6	0.333	16	5.70379	198.86	40.28	7.7	0.1031	0	0	1	0
300380	1	2014	3.68996	1.24333	0.595212	21.5	0.154	19.6	5.56069	198.86	40.28	7.7	0.532	0	0	1	0
300381	0	2014	-0.064248	1.24333	0.595212	14.4	0.176	20.5	5.91349	198.86	40.28	8.5	0.7201	0	0	1	0
300382	1	2014	2.7677	1.24333	0.595212	31.6	0.429	19.6	6.32789	198.86	40.28	9.6	0.3434	0	0	1	0
300383	1	2014	-5.35652	1.24333	0.595212	30	0.311	17.6	6.10929	198.86	40.28	7.7	0.1031	0	0	1	0
300384	1	2014	4.34618	0.27	7.1657	21	0.632	13.8	6.52209	198.86	40.28	7.7	0.1031	0	0	1	0
300385	1	2014	8.66219	-0.443333	6.04507	6.34	0.478	10	6.50729	198.86	40.28	9.6	0.3434	0	0	1	0
300386	1	2014	11.5115	-0.443333	6.04507	45.8	0.203	35.9	6.46149	198.86	40.28	7.7	0.1031	0	0	1	0
300387	0	2014	-1.17096	-0.393333	6.42261	5.27	0.171	19.7	5.85789	198.86	40.28	10.1	0.052	0	0	1	0
300388	0	2014	5.83932	0.27	7.1657	16.5	0.762	3.38	7.64969	198.86	40.28	10.4	0.0718	8.14769	0	1	0
300389	1	2014	1.28501	0.27	7.1657	27.6	0.47	19.7	6.49229	198.86	40.28	8.5	0.7201	0	0	1	0
300390	1	2014	18.3463	-0.393333	6.42261	13	0.3	15.5	5.66989	198.86	40.28	9.6	0.3434	0	0	1	0
300391	0	2014	3.31663	0.27	7.1657	8.35	0.661	6.96	6.32789	198.86	40.28	9.6	0.1576	0	0	1	0
300392	1	2014	6.71076	0.59	9.7022	4.55	0.353	17.5	6.23439	198.86	40.28	7.7	0.1031	0	0	1	0
300393	0	2014	1.4669	0.59	9.7022	45.8	0.44	22	6.21459	198.86	40.28	9.6	0.3434	0	0	1	0
300394	1	2015	2.83748	-0.85	-3.96002	17.8	0.0571	28.6	5.85789	239.04	47.73	8.7	0.3319	0	0	1	0
300395	0	2014	2.62632	0.59	9.7022	1.82	0.238	19.3	6.04029	198.86	40.28	10.1	0.052	0	0	1	0
300396	1	2014	6.68667	0.59	9.7022	12.3	0.273	20	6.30989	198.86	40.28	8.3	0.0269	0	0	1	0
300397	1	2014	-2.95424	0.59	9.7022	-1.64	0.216	24.3	6.60669	198.86	40.28	11	0.0388	0	0	1	0
300398	0	2014	7.0091	0.983333	8.59772	23.5	0.429	17.6	6.04029	198.86	40.28	7.7	0.532	0	0	1	0
300399	1	2014	22.6965	0.983333	8.59772	14.4	0.0966	18.6	5.66989	198.86	40.28	7.7	0.1031	0	0	1	0
300400	1	2014	11.2625	0.983333	8.59772	-5.89	0.323	12.9	5.73659	198.86	40.28	8.5	0.7201	0	0	1	0
300401	0	2014	1.62005	0.983333	8.59772	-28.8	0.0586	6.9	6.36299	198.86	40.28	8.2	0.4273	17.5877	0	1	0
300402	1	2014	0.347879	0.983333	8.59772	1.28	0.633	5.5	7.09009	198.86	40.28	9.6	0.3434	80	0	1	0
300403	0	2014	10.8193	0.983333	8.59772	17.8	0.2	25.5	6.30989	198.86	40.28	8.5	0.7201	0	0	1	0
300404	1	2015	8.01634	-0.536667	-5.4609	3.71	0.297	14.5	5.73659	239.04	47.73	7.8	0.6773	0	0	1	0
300405	0	2014	9.96329	0.983333	8.59772	-4.77	0.653	6.53	6.85649	198.86	40.28	8.7	0.1207	0	0	1	0
300406	1	2014	12.6347	0.983333	8.59772	22.6	0.0865	40.4	6.25379	198.86	40.28	7.7	0.1031	0	0	1	0
300407	0	2014	-5.283	0.681667	2.0325	11.2	0.529	11.4	6.55109	198.86	40.28	12.5	0.2083	0	0	1	0
300408	1	2014	-5.46541	0.681667	2.0325	8.13	0.267	27.9	7.78319	198.86	40.28	8.5	0.7201	0.137931	0	1	0
300409	0	2014	3.23593	0.681667	2.0325	26.1	0.409	15.9	6.08679	198.86	40.28	8.5	0.7201	0	0	1	0
300410	0	2014	22.7578	0.681667	2.0325	6.13	0.333	11.5	5.79909	198.86	40.28	8.5	0.7201	0	0	1	0
300411	0	2014	17.6485	0.681667	2.0325	11.6	0.51	10.2	6.23439	198.86	40.28	8.2	0.4273	0	0	1	0
300412	1	2014	10.825	0.681667	2.0325	3.45	0.283	16.7	5.48069	198.86	40.28	8.2	0.4273	0	0	1	0
300413	0	2015	5.99073	1.16333	-0.73201	10.8	0.386	13.6	7.24419	198.86	40.28	10.1	0.036	61.1243	0	1	0
300414	1	2015	-7.04938	-0.67	-3.80714	36.9	0.319	23.4	6.15269	239.04	47.73	8.5	0.0792	0	0	1	0
300415	1	2015	4.86659	1.16333	-0.73201	13.1	0.71	9.9	6.90779	198.86	40.28	8.5	0.7201	0	0	1	0
300416	0	2015	12.0344	1.16333	-0.73201	15.9	0.361	13.3	5.88609	198.86	40.28	9.6	0.3434	0	0	1	0
300417	0	2015	9.93473	1.16333	-0.73201	13.1	0.147	17.9	5.24699	198.86	40.28	8.5	0.7201	0	0	1	0
300418	1	2015	16.5809	1.16333	-0.73201	42.6	0.333	36.7	7.09009	198.86	40.28	7.7	0.1031	0	0	1	0
300419	1	2015	19.5715	1.16333	-0.73201	22.3	0.355	18.4	5.73659	198.86	40.28	7.7	0.1031	0	0	1	0
300420	0	2015	11.777	-0.85	-3.96002	5.3566	0.239	11.2	5.79909	239.04	47.73	8.7	0.3319	0	0	1	0
300421	0	2015	4.39118	-0.85	-3.96002	3.71	0.418	10.9	6.30989	198.86	40.28	9.6	0.3434	0	0	1	0
300422	0	2015	17.6616	-0.85	-3.96002	12.1	0.65	5.83	6.39689	239.04	47.73	8.5	0.0513	0	0	1	0
300423	0	2015	5.10788	-0.85	-3.96002	3.45	0.553	10	6.15269	239.04	47.73	8.7	0.1607	0	0	1	0
300424	0	2015	13.3918	-0.536667	-5.4609	10.9	0.471	10.8	6.74519	239.04	47.73	7.8	0.6773	0	0	1	0
300425	1	2015	10.3191	-0.85	-3.96002	2.13	0.328	9.67	6.41349	239.04	47.73	8.5	0.0792	0	0	1	0
300426	1	2015	12.2848	-0.85	-3.96002	38.5	0.615	13.2	6.81349	239.04	47.73	7.6	0.4312	0	0	1	0
300427	0	2015	18.9691	-0.85	-3.96002	8.02	0.238	15.7	6.04029	239.04	47.73	9.9	0.25	0	0	1	0
300428	0	2015	-1.67473	-1.30667	-5.15585	18.9	0.408	13.9	6.19439	239.04	47.73	6.5	0.1029	0	0	1	0
300429	0	2015	19.6342	-1.30667	-5.15585	14.4	0.297	21.6	5.91349	239.04	47.73	8.7	0.3319	0	0	1	0
300430	0	2015	0.774183	-1.30667	-5.15585	10.4	0.575	8.36	6.59309	239.04	47.73	7.3	0.0914	0	0	1	0
300431	1	2015	20.3065	-1.30667	-5.15585	22.2	0.356	8.22	6.10929	239.04	47.73	7.3	0.0914	0	0	1	0
300432	0	2015	-14.7376	-1.30667	-5.15585	31.9	0.481	20.8	6.64639	239.04	47.73	8.5	0.0792	0	0	1	0
300433	1	2015	-5.06144	-1.30667	-5.15585	12.1	0.611	7.78	9.79809	239.04	47.73	9.5	0.039	0	0	1	0
300434	1	2015	11.9067	-0.536667	-5.4609	-21.2	0.228	12.8	5.66989	239.04	47.73	8.5	0.0792	0	0	1	0
300435	0	2015	3.16085	-1.30667	-5.15585	16.4	0.571	13.4	6.55109	239.04	47.73	7.6	0.4312	0	0	1	0
300436	1	2015	6.01978	-0.536667	-5.4609	32.7	0.305	45	5.39359	239.04	47.73	9.9	0.25	0	0	1	0
300437	0	2015	18.8001	-0.536667	-5.4609	16.8	0.232	14.2	5.73659	239.04	47.73	8.9	0.075	0	0	1	0
300438	0	2015	15.7257	-0.536667	-5.4609	13	0.42	8.52	6.69699	239.04	47.73	7.8	0.6773	0	0	1	0
300439	1	2015	-11.0757	-0.536667	-5.4609	29.9	0.339	27.4	6.42969	239.04	47.73	7.6	0.4312	0	0	1	0
300440	1	2015	7.11267	-0.536667	-5.4609	14.4	0.333	15.4	6.65929	239.04	47.73	8.5	0.0792	0	0	1	0
300441	0	2015	11.5021	-0.536667	-5.4609	4.17	0.479	9.79	6.17379	239.04	47.73	7.6	0.4312	0	0	1	0
300442	1	2015	2.36414	-0.536667	-5.4609	22.5	0.359	14.1	6.65929	239.04	47.73	7	0.5019	0	0	1	0
300443	1	2015	7.60255	-0.536667	-5.4609	14	0.323	17.7	6.42969	239.04	47.73	8.7	0.1607	0	0	1	0
300444	0	2015	-4.04305	-0.536667	-5.4609	18.9	0.443	12.3	6.55109	239.04	47.73	7.3	0.0914	0	0	1	0
300445	0	2015	2.17331	-0.536667	-5.4609	16.8	0.284	16	5.52149	239.04	47.73	7.3	0.0914	0	0	1	0
300446	0	2015	26.9379	-0.536667	-5.4609	24	0.258	27.9	5.79909	239.04	47.73	6.5	0.1029	44.2067	0	1	0
300447	0	2015	15.6816	-0.536667	-5.4609	7.71	0.179	17.3	5.79909	239.04	47.73	8.7	0.3319	0	0	1	0
300448	1	2015	13.7001	-0.536667	-5.4609	20.3	0.351	17.6	5.91349	239.04	47.73	7.8	0.6773	0	0	1	0
300449	1	2015	9.81654	-0.536667	-5.4609	10.9	0.536	9.71	6.53669	239.04	47.73	7.3	0.0914	0	0	1	0
300450	1	2015	3.68034	-0.67	-3.80714	36.3	0.608	10.4	6.60669	239.04	47.73	8.7	0.3319	0	0	1	0
300451	1	2015	22.4126	-0.67	-3.80714	6.5	0.3	11.2	6.21459	239.04	47.73	7.6	0.4312	0	0	1	0
300452	1	2015	14.8699	-0.67	-3.80714	14.4	0.33	15.2	5.59839	239.04	47.73	9.2	0.0784	2.5	0	1	0
300453	1	2015	8.29417	-0.67	-3.80714	6.68	0.342	14.7	5.94019	239.04	47.73	9.7	0.1062	0	0	1	0
300455	1	2015	10.0854	-0.67	-3.80714	2.22	0.306	13.1	6.19439	239.04	47.73	7.3	0.0914	77.2	0	1	0
300456	1	2015	9.08325	-0.67	-3.80714	13.4	0.308	15.6	5.96619	239.04	47.73	7.3	0.0914	0	0	1	0
300457	1	2015	6.12592	-0.67	-3.80714	18.1	0.528	10.8	6.27289	239.04	47.73	7.8	0.6773	0	0	1	0
300458	1	2015	12.9157	-0.67	-3.80714	-4	0.167	9.17	7.09009	239.04	47.73	7.8	0.6773	0	0	1	0
300459	0	2015	-8.21272	-0.67	-3.80714	2.13	0.379	6.36	6.49229	239.04	47.73	7.6	0.4312	0	0	1	0
300460	1	2015	5.88876	-0.67	-3.80714	1.27	0.438	9.06	6.46149	239.04	47.73	7.8	0.6773	0	0	1	0
300461	1	2015	14.8649	-0.67	-3.80714	-20.3	0.143	13	5.43809	239.04	47.73	7.6	0.4312	0	0	1	0
300462	1	2015	4.50952	-0.67	-3.80714	2.86	0.375	15	5.99149	239.04	47.73	7	0.5019	0	0	1	0
300463	1	2015	16.9081	-0.67	-3.80714	21.1	0.35	23.3	7.09009	239.04	47.73	8.5	0.0792	0	0	1	0
300464	0	2015	4.95762	-0.611667	-5.70954	1.3	0.5	9.04	6.25379	239.04	47.73	7.8	0.6773	0	0	1	0
300465	1	2015	27.8832	-0.67	-3.80714	13.7	0.471	10.9	6.52209	239.04	47.73	7.3	0.0914	0	0	1	0
300466	0	2015	7.99428	-0.67	-3.80714	6.68	0.381	10	6.04029	239.04	47.73	8.7	0.3319	0	0	1	0
300467	1	2015	7.63285	-0.67	-3.80714	34.7	0.327	45.3	5.01059	239.04	47.73	8.5	0.0792	0	0	1	0
300468	1	2015	19.0706	-0.67	-3.80714	9.71	0.116	24.9	5.91349	239.04	47.73	7.8	0.6773	0	0	1	0
300469	1	2015	15.5718	-0.611667	-5.70954	17.6	0.619	10.2	6.04029	239.04	47.73	7	0.5019	0	0	1	0
300470	0	2015	1.99792	-0.611667	-5.70954	7.48	0.292	20.8	6.17379	239.04	47.73	8.5	0.0792	40	0	1	0
300471	1	2015	-9.64271	-0.611667	-5.70954	21.1	0.62	14	7.31319	239.04	47.73	8.5	0.0792	0	0	1	0
300472	1	2015	2.99916	-0.611667	-5.70954	8.59	0.457	11.4	5.85789	239.04	47.73	7.3	0.0914	0	0	1	0
300473	0	2015	4.1092	-0.611667	-5.70954	10.8	0.309	14.5	7.00309	239.04	47.73	5.8	0.1198	0	0	1	0
300475	0	2015	-0.473401	-0.611667	-5.70954	6.99	0.298	22.6	6.73339	239.04	47.73	9.2	0.0784	0	0	1	0
300476	1	2015	1.58877	-0.611667	-5.70954	7.33	0.538	9.23	7.17009	239.04	47.73	7.8	0.6773	0	0	1	0
300477	0	2015	4.01747	-0.611667	-5.70954	28	0.576	9.09	6.89769	239.04	47.73	7.3	0.0914	0	0	1	0
300478	0	2015	3.38099	-0.611667	-5.70954	8.59	0.429	12.6	6.04029	239.04	47.73	7.6	0.4312	0	0	1	0
300479	1	2015	13.7119	-0.611667	-5.70954	11.2	0.289	17.4	5.59839	239.04	47.73	8.7	0.1607	0	0	1	0
300480	0	2015	-12.5611	-1.855	-4.03798	-1.993	0.197	10.8	5.88609	239.04	47.73	8.9	0.075	0	0	1	0
300481	0	2015	23.296	-0.611667	-5.70954	1.33	0.288	11.3	5.76829	239.04	47.73	8.9	0.075	0	0	1	0
300482	1	2015	26.8063	-0.611667	-5.70954	23.8	0.234	26.8	6.01619	239.04	47.73	7.8	0.6773	39.55	0	1	0
300483	0	2015	21.0922	-0.611667	-5.70954	13.1	0.429	9.52	6.04029	239.04	47.73	7	0.5019	0	0	1	0
300485	1	2015	12.229	-0.611667	-5.70954	19.4	0.1	33.3	6.57929	239.04	47.73	7.3	0.0914	0	0	1	0
300486	1	2015	21.7191	-0.611667	-5.70954	3.9	0.441	9.12	6.52209	239.04	47.73	4.9	0.0561	0	0	1	0
300487	0	2015	-6.1295	-1.855	-4.03798	13.8	0.192	14.4	6.17379	239.04	47.73	9.7	0.0492	0	0	1	0
300488	0	2015	-2.45672	-1.855	-4.03798	3.03	0.226	18.8	6.04029	239.04	47.73	7.6	0.4312	0	0	1	0
300489	0	2015	-2.94678	-1.855	-4.03798	-0.946	0.52	8.6	6.21459	239.04	47.73	5.6	0.0498	9	0	1	0
300490	0	2015	12.8853	0.13	1.03814	4.35	0.551	7.39	6.53669	239.04	47.73	9.5	0.039	0	0	1	0
300491	0	2015	31.7491	0.13	1.03814	15.5	0.28	16.4	5.52149	239.04	47.73	6.5	0.1029	6.53648	0	1	0
300492	1	2015	17.0726	0.13	1.03814	2.56	0.407	11.5	5.59839	239.04	47.73	8.5	0.0792	0	0	1	0
300493	1	2015	8.90051	0.13	1.03814	3.09	0.409	10.2	6.08679	239.04	47.73	7	0.5019	0	0	1	0
300494	1	2015	9.26073	0.13	1.03814	15.1	0.0935	38.7	5.73659	239.04	47.73	9.7	0.054	0	0	1	0
300495	0	2015	-10.7101	0.13	1.03814	23	0.563	13.5	6.86689	239.04	47.73	8.7	0.3319	0	0	1	0
300496	1	2015	-12.4777	0.13	1.03814	29.4	0.193	28.6	6.04029	239.04	47.73	7.3	0.0914	0	0	1	0
300497	1	2015	16.3985	0.13	1.03814	17.4	0.556	10.2	6.44569	239.04	47.73	9.7	0.1062	0	0	1	0
600004	0	2003	-1.43259	3.45167	-2.1722	9.33	0.224	21.8	7.43839	67.69	33.87	12.4	0.73	100	0	1	0
600015	0	2003	0.929422	2.89	2.64315	18.6	0.944	0.667	12.1007	67.69	33.87	11.5	0.1599	88.24	0	1	0
600017	0	2006	7.23353	1.66667	11.3585	5.36	0.583	7.08	7.78319	89.42	19.19	15.2	0.2129	100	0	1	0
600020	0	2003	-0.653377	3.115	3.86996	37.7	0.455	11.2	8.10169	67.69	33.87	9.5	0.032	100	0	1	0
600021	0	2003	2.04218	1.52667	1.62863	8.18	0.526	6.42	9.15909	67.69	33.87	11.3	0.4471	100	0	1	0
600022	0	2004	-0.197831	1.74167	-2.68874	49.4	0.743	12	8.85369	75.48	30.96	13.4	0.1898	100	0	1	0
600026	0	2002	4.0685	-2.205	-4.2299	11.2	0.42	5.23	9.08249	81.38	41.64	10.5	0.4268	56.4516	0	1	0
600031	0	2003	1.83132	3.25	2.56658	46.1	0.567	19.2	7.09009	67.69	33.87	9	0.036	2.35489	0	1	0
600035	0	2004	-5.9251	-0.095	-3.31547	15.5	0.171	12.9	7.24419	75.48	30.96	9.7	0.0446	100	0	1	0
600039	0	2003	-5.54385	3.92833	-2.17704	12.1	0.765	4.59	7.43839	67.69	33.87	10.3	0.0461	98.2275	0	1	0
600048	0	2006	12.1772	1.86667	9.4564	67.7	0.85	8.25	8.98719	89.42	19.19	13.8	0.8753	75.0574	0	1	0
600114	0	2004	-3.64779	1.50833	-1.82622	21.2	0.633	14.5	6.19439	75.48	30.96	14.7	0.3786	0.5	0	1	0
600143	0	2004	-1.79529	1.74167	-2.68874	47.4	0.592	13.2	6.63329	75.48	30.96	14.8	0.803	0	0	1	0
600184	0	2003	5.15223	1.35833	-1.29066	5.89	0.636	6.82	5.39359	67.69	33.87	9.2	0.0407	81.75	0	1	0
600249	0	2004	-6.94506	-0.196667	-3.85684	16.5	0.453	9.07	6.62009	67.69	33.87	10.6	0.0484	40.3111	0	1	0
600251	0	2003	-7.17048	3.235	1.07637	10.6	0.388	9.2	5.52149	67.69	33.87	9	0.044	100	0	1	0
600271	1	2003	4.35971	3.25	2.56658	11.8	0.554	21.7	6.72139	67.69	33.87	11.5	0.1599	100	0	1	0
600273	0	2003	-4.78514	3.235	1.07637	-11.6	0.393	16.4	5.63479	67.69	33.87	11.7	0.3045	0	0	1	0
600284	0	2004	-10.0124	-0.095	-3.31547	54.2	0.623	6.36	6.64639	75.48	30.96	12.3	0.5667	67.4658	0	1	0
600317	0	2002	1.39743	-2.06333	1.31554	-2.04	0.439	16.1	6.01619	158.06	38.09	8.9	0.1878	100	0	1	0
600325	0	2004	-10.3929	-0.453333	-3.84088	33.4	0.521	7.02	6.84589	75.48	30.96	14.8	0.803	58.5139	0	1	0
600331	0	2001	-0.379719	-1.12667	1.5257	14.9	0.577	10.6	6.25379	158.06	38.09	8.5	0.0302	0	0	1	0
600340	0	2003	-1.15936	0.816667	-2.45668	23.5	0.475	13	5.29829	67.69	33.87	12.6	0.3264	0	0	1	0
600343	0	2003	-6.74266	3.45167	-2.1722	29	0.5	8.67	5.70379	67.69	33.87	11.1	0.0579	91.6667	0	1	0
600348	0	2003	5.34229	3.115	3.86996	27.4	0.6	15.3	7.31319	67.69	33.87	12.9	0.098	98.1146	0	1	0
600350	0	2002	0.286511	-4.41167	-1.84721	8.05	0.286	6.03	8.74829	158.06	38.09	10.3	0.1598	100	0	1	0
600351	1	2002	-2.43848	0.318333	-0.010693	7.16	0.654	10.4	5.56069	81.38	41.64	10.1	0.1055	100	0	1	0
600352	0	2003	4.75713	3.115	3.86996	19.2	0.568	20.3	6.60669	67.69	33.87	12.6	0.3264	0	0	1	0
600353	1	2002	-3.86533	1.015	1.34307	25.5	0.588	7.65	5.82899	81.38	41.64	9	0.0325	33.9224	0	1	0
600354	0	2004	-9.19523	-0.196667	-3.85684	16.8	0.629	6.94	6.42969	67.69	33.87	9.9	0.0343	49.399	0	1	0
600355	1	2002	-7.28615	-2.005	-1.77077	41.8	0.513	25.6	5.96619	81.38	41.64	8.9	0.0383	0	0	1	0
600361	0	2001	-1.23266	-0.108333	0.681676	44.8	0.698	11.9	6.06379	158.06	38.09	11.8	0.2008	0	0	1	0
600370	0	2003	-5.80754	3.92833	-2.17704	-1.63	0.531	12	6.19439	67.69	33.87	11.7	0.3045	0	0	1	0
600371	0	2002	-1.11145	0.318333	-0.010693	20.5	0.273	16	5.01059	81.38	41.64	9.3	0.0531	0	0	1	0
600373	0	2002	-2.50868	-4.41167	-1.84721	-2.86	0.683	3.9	6.01619	81.38	41.64	8.8	0.0416	99.5327	0	1	0
600375	0	2003	-4.85884	3.45167	-2.1722	78.4	0.681	25.5	6.15269	67.69	33.87	9.6	0.0547	100	0	1	0
600379	0	2002	1.1468	-2.06333	1.31554	12.9	0.676	2.47	5.82899	158.06	38.09	10.4	0.0609	74.0741	0	1	0
600387	0	2004	-10.2672	-0.453333	-3.84088	24	0.688	3.85	6.86689	75.48	30.96	14.7	0.3786	44.8768	0	1	0
600391	0	2001	-0.644371	-1.12667	1.5257	24.6	0.632	7.89	5.94019	158.06	38.09	8.5	0.0302	100	0	1	0
600392	1	2003	-6.59742	2.63667	-0.040763	45	0.5	19.4	5.07519	67.69	33.87	12.9	0.098	51.6	0	1	0
600397	0	2002	-5.11299	-1.005	-1.78701	6.5	0.564	12.2	6.30989	81.38	41.64	8.8	0.0416	99.7479	0	1	0
600401	0	2003	5.39918	2.89	2.64315	21.8	0.476	19.4	5.13579	67.69	33.87	11.7	0.3045	0	0	1	0
600403	1	2003	7.34842	1.52667	1.62863	26.4	0.56	17	4.60519	67.69	33.87	11.7	0.3045	30.136	0	1	0
600405	1	2004	-6.28378	0.721667	-2.64277	-2.7	0.56	11.2	5.52149	75.48	30.96	11	0.1646	0	0	1	0
600406	1	2003	0.691123	1.52667	1.62863	18.9	0.583	10	5.88609	67.69	33.87	11.7	0.3045	79	0	1	0
600408	0	2003	-5.02798	3.645	-1.82432	32.5	0.681	8.19	6.57929	81.38	41.64	10.1	0.1055	0	0	1	0
600409	0	2003	-4.01217	3.235	1.07637	7.44	0.571	12.2	6.88759	67.69	33.87	9.6	0.0572	100	0	1	0
600415	0	2002	-4.92889	-2.205	-4.2299	18.4	0.698	5.21	6.86689	81.38	41.64	10.6	0.2911	66.5234	0	1	0
600416	0	2002	-3.29294	-1.005	-1.78701	14.4	0.646	9.38	6.47699	81.38	41.64	9	0.0376	96.1959	0	1	0
600420	1	2004	-0.729533	1.74167	-2.68874	46.5	0.462	14.6	5.56069	75.48	30.96	12.3	0.5667	89.8765	0	1	0
600421	1	2004	-7.78487	1.74167	-2.68874	15.5	0.543	10	5.85789	75.48	30.96	9.7	0.0446	26	0	1	0
600423	0	2003	0.41127	3.25	2.56658	6.03	0.636	9.55	6.08679	67.69	33.87	10.6	0.0484	96.5363	0	1	0
600425	0	2003	-1.2891	3.25	2.56658	12.9	0.429	9.14	5.85789	67.69	33.87	8.2	0.0662	99.4663	0	1	0
600426	0	2002	-6.63936	-2.005	-1.77077	-2.56	0.6	10	6.10929	81.38	41.64	10	0.1663	99.3925	0	1	0
600429	0	2003	-1.13217	2.89	2.64315	21.2	0.62	4.93	7.31319	67.69	33.87	11.5	0.1599	21	0	1	0
600432	0	2003	7.58228	2.89	2.64315	5.89	0.617	7.23	6.15269	67.69	33.87	9.5	0.0658	94.5692	0	1	0
600433	0	2003	-7.73059	3.235	1.07637	7.95	0.611	7.78	5.88609	67.69	33.87	12.4	0.73	51	0	1	0
600435	1	2003	-1.76247	3.25	2.56658	19.1	0.538	9.62	5.56069	67.69	33.87	11.5	0.1599	87.2208	0	1	0
600436	1	2003	-3.93661	3.235	1.07637	7.71	0.515	27	5.79909	67.69	33.87	10.2	0.3407	94	0	1	0
600438	0	2004	-5.88858	-0.095	-3.31547	69.3	0.6	11.7	6.39689	67.69	33.87	10.3	0.0461	0	0	1	0
600439	0	2003	0.776039	3.25	2.56658	14.8	0.629	14.6	5.85789	67.69	33.87	9.5	0.032	0	0	1	0
600444	0	2004	-10.5882	-0.453333	-3.84088	43.2	0.654	8.85	5.56069	75.48	30.96	9.4	0.0584	26.31	0	1	0
600446	1	2003	-1.36307	0.816667	-2.45668	7.33	0.587	23.3	5.01059	67.69	33.87	12.4	0.73	0	0	1	0
600449	0	2003	3.03618	3.115	3.86996	26.3	0.66	6.04	6.27289	67.69	33.87	10.2	0.0789	100	0	1	0
600452	0	2004	-9.46254	-0.095	-3.31547	10.2	0.283	10.7	5.66989	75.48	30.96	11.5	0.0482	95.3241	0	1	0
600455	1	2004	-10.4376	-0.095	-3.31547	39	0.476	10.6	5.13579	75.48	30.96	11.8	0.061	29	0	1	0
600456	0	2002	-6.77295	-3.00333	-1.08443	22.6	0.559	7.46	6.38009	81.38	41.64	9.8	0.0583	100	0	1	0
600458	0	2002	1.83815	2.065	-0.421455	24.7	0.443	14.3	4.94169	81.38	41.64	9	0.0376	100	0	1	0
600459	0	2003	-7.44933	2.63667	-0.040763	7.33	0.435	6.96	5.43809	67.69	33.87	9	0.0463	98.6942	0	1	0
600460	1	2003	-2.31527	3.92833	-2.17704	15.7	0.575	12.3	5.99149	67.69	33.87	12.6	0.3264	0	0	1	0
600461	0	2004	-5.71237	1.74167	-2.68874	8.35	0.414	13.1	5.66989	75.48	30.96	13	0.0417	98.1711	0	1	0
600462	0	2003	2.43768	2.89	2.64315	-14.1	0.722	1.33	7.49559	67.69	33.87	9.5	0.0658	98.3375	0	1	0
600463	0	2004	-9.0059	-0.095	-3.31547	15.7	0.417	13.3	5.88609	75.48	30.96	11	0.1646	95.2634	0	1	0
600467	0	2004	-1.95441	0.721667	-2.64277	19.5	0.479	14.4	6.17379	75.48	30.96	13.4	0.1898	0	0	1	0
600469	0	2003	0.386877	1.52667	1.62863	29.9	0.68	6.4	6.90779	67.69	33.87	9.5	0.032	98.5402	0	1	0
600470	0	2004	-5.29142	-0.095	-3.31547	34.7	0.594	5.94	6.46149	75.48	30.96	9.4	0.0584	100	0	1	0
600475	1	2003	8.94139	3.25	2.56658	14.4	0.683	5.67	6.39689	67.69	33.87	11.7	0.3045	89.4	0	1	0
600476	1	2003	-0.85012	0.816667	-2.45668	29.5	0.52	7.6	5.52149	67.69	33.87	9	0.036	92.381	0	1	0
600477	0	2003	-7.74574	1.35833	-1.29066	83.7	0.803	8.69	6.41349	67.69	33.87	12.6	0.3264	1	0	1	0
600478	1	2003	3.05227	2.89	2.64315	46.9	0.697	8.48	5.79909	67.69	33.87	9	0.036	30	0	1	0
600479	1	2004	-6.57327	-0.095	-3.31547	10.4	0.452	16.7	6.04029	75.48	30.96	9.6	0.0384	30	0	1	0
600480	0	2003	0.598032	3.115	3.86996	53.9	0.614	15.7	6.55109	67.69	33.87	9.6	0.0572	62	0	1	0
600481	0	2003	-2.32555	3.45167	-2.1722	10.6	0.544	16.5	6.34559	67.69	33.87	11.7	0.3045	0	0	1	0
600482	0	2004	-5.52356	2.05333	-0.628295	12.5	0.625	6.48	6.77989	75.48	30.96	11.6	0.071	72.7012	0	1	0
600483	0	2004	-5.94716	1.50833	-1.82622	13.8	0.514	5.14	6.55109	75.48	30.96	11.5	0.3898	89.4685	0	1	0
600485	1	2003	5.02981	3.115	3.86996	47.6	0.357	22.1	4.94169	67.69	33.87	11.5	0.1599	1	0	1	0
600486	0	2002	-3.37719	-3.00333	-1.08443	10.7	0.458	14.6	5.48069	81.38	41.64	10.2	0.2572	100	0	1	0
600487	1	2003	0.958721	3.115	3.86996	22.7	0.638	13.1	6.36299	67.69	33.87	11.7	0.3045	0	0	1	0
600489	0	2003	2.03688	3.115	3.86996	20	0.542	7.78	6.57929	67.69	33.87	12.7	0.4255	99.6359	0	1	0
600490	0	2003	-7.39765	3.235	1.07637	9.12	0.484	10	5.24699	67.69	33.87	11.3	0.4471	91.5	0	1	0
600491	0	2004	-9.20792	1.50833	-1.82622	34.7	0.773	5.91	7.69619	75.48	30.96	14.7	0.3786	1	0	1	0
600493	0	2004	-3.4809	0.721667	-2.64277	19.4	0.525	9.75	5.99149	75.48	30.96	11.5	0.3898	0	0	1	0
600495	0	2004	-6.56566	1.50833	-1.82622	11.8	0.478	10.4	5.43809	75.48	30.96	14.9	0.1083	97.25	0	1	0
600496	1	2002	-6.39417	-2.005	-1.77077	-5.27	0.495	10	5.24699	81.38	41.64	8.9	0.0553	96.9833	0	1	0
600497	0	2004	-2.72769	0.721667	-2.64277	2.44	0.721	6.32	6.52209	75.48	30.96	8.8	0.0476	94.8899	0	1	0
600499	1	2002	6.25182	0.776667	1.41046	45	0.487	18.7	5.01059	81.38	41.64	10.5	0.6588	0	0	1	0
600502	0	2003	-5.62855	3.45167	-2.1722	22.4	0.633	8.67	5.70379	67.69	33.87	9.6	0.0547	100	0	1	0
600503	1	2002	-4.59652	-1.005	-1.78701	27.3	0.45	15	5.39359	81.38	41.64	8.7	0.3006	0	0	1	0
600505	0	2002	-0.247723	-2.205	-4.2299	0.6188	0.628	3.26	6.75689	81.38	41.64	9	0.0325	56.7983	0	1	0
600507	0	2003	3.10535	2.89	2.64315	48.7	0.583	12.2	5.88609	67.69	33.87	10.5	0.0357	97.1867	0	1	0
600508	0	2001	1.68753	-0.841667	-1.77867	13.1	0.52	14	6.90779	158.06	38.09	11	0.4275	99.5688	0	1	0
600509	0	2002	-0.760467	-1.90667	-0.396948	14.9	0.682	7.88	6.49229	81.38	41.64	8.6	0.0371	97.8365	0	1	0
600510	0	2002	-2.13326	-2.005	-1.77077	23.5	0.697	17.1	6.63329	81.38	41.64	10.2	0.2572	35.0023	0	1	0
600511	0	2002	0.679843	1.015	1.34307	20.9	0.682	7.95	6.08679	81.38	41.64	11.7	0.1767	100	0	1	0
600512	0	2002	-2.41904	2.065	-0.421455	7.54	0.595	10.5	5.91349	81.38	41.64	10.6	0.2911	0	0	1	0
600513	1	2003	-3.89169	3.92833	-2.17704	9.75	0.315	18.5	4.86749	67.69	33.87	11.7	0.3045	72	0	1	0
600515	0	2002	-3.4895	-1.35	-0.931246	8.34	0.643	5	6.32789	81.38	41.64	9.1	0.0911	0	0	1	0
600516	0	2002	-2.57786	-1.35	-0.931246	9.36	0.641	5	6.65929	81.38	41.64	9.8	0.0351	99.1667	0	1	0
600517	0	2003	3.23149	1.52667	1.62863	3.71	0.625	12.1	5.48069	67.69	33.87	11.3	0.4471	7.5	0	1	0
600520	0	2002	0.119517	-2.06333	1.31554	42.9	0.63	25	4.60519	158.06	38.09	8.3	0.0605	90.2116	0	1	0
600521	1	2003	-2.15883	3.92833	-2.17704	15.3	0.68	28.8	5.52149	67.69	33.87	12.6	0.3264	0	0	1	0
600522	1	2002	-4.38073	0.776667	1.41046	42.7	0.545	13.9	6.08679	81.38	41.64	10.2	0.2572	7.85193	0	1	0
600523	0	2001	0.6151	-1.12667	1.5257	7.05	0.704	5.8	6.69699	158.06	38.09	8.4	0.0387	99.106	0	1	0
600525	0	2002	2.48354	2.065	-0.421455	39.9	0.462	14.6	5.56069	81.38	41.64	10.5	0.6588	34.0957	0	1	0
600526	1	2002	-3.53742	-1.005	-1.78701	23.1	0.643	12.5	5.63479	81.38	41.64	10.6	0.2911	91.6667	0	1	0
600527	0	2003	4.05883	1.35833	-1.29066	0.8707	0.506	15.9	5.13579	67.69	33.87	11.7	0.3045	0	0	1	0
600529	0	2002	-4.70285	-2.005	-1.77077	21	0.511	12.8	6.15269	81.38	41.64	10	0.1663	59.7524	0	1	0
600531	0	2002	-2.99725	-1.005	-1.78701	26.7	0.64	9.2	6.21459	81.38	41.64	9	0.0275	99.3644	0	1	0
600532	0	2002	-2.87178	0.776667	1.41046	13.7	0.591	10.9	5.39359	81.38	41.64	10	0.1663	97.4146	0	1	0
600533	0	2002	-3.31169	-4.41167	-1.84721	49	0.696	13.9	6.32789	81.38	41.64	10.2	0.2572	70.76	0	1	0
600535	1	2002	-1.88056	-1.35	-0.931246	50	0.583	21.7	6.39689	81.38	41.64	12	0.3825	3.24	0	1	0
600536	1	2002	-2.11409	-2.205	-4.2299	60.2	0.55	21.9	5.07519	81.38	41.64	11.7	0.1767	0	0	1	0
600537	0	2003	-4.51217	2.88333	-1.18578	15.1	0.553	10	5.94019	81.38	41.64	10.6	0.2911	0	0	1	0
600538	1	2003	-6.56841	2.88333	-1.18578	19.2	0.367	12.4	5.34709	81.38	41.64	8.3	0.0491	15.1976	0	1	0
600540	0	2004	-10.6959	-0.196667	-3.85684	9.12	0.588	8.43	6.23439	67.69	33.87	8.2	0.0662	100	0	1	0
600543	0	2004	-8.97001	-0.095	-3.31547	9.55	0.587	5.87	6.13119	75.48	30.96	10.7	0.0438	97.0874	0	1	0
600545	0	2003	-4.10707	0.816667	-2.45668	66.9	0.733	4.93	6.62009	67.69	33.87	8.2	0.0662	86.1842	0	1	0
600546	0	2003	-2.8683	3.25	2.56658	53.7	0.689	14	6.10929	67.69	33.87	9.5	0.0658	81.2809	0	1	0
600547	0	2003	5.59048	3.115	3.86996	11.3	0.571	8.78	6.19439	67.69	33.87	11.7	0.1732	99.4	0	1	0
600549	0	2002	-1.50011	1.015	1.34307	14.6	0.542	15.6	6.38009	81.38	41.64	8.7	0.3006	52.48	0	1	0
600551	1	2002	-1.1719	0.318333	-0.010693	25	0.482	7.06	5.13579	81.38	41.64	8.9	0.0553	91.7904	0	1	0
600552	0	2002	-3.21413	1.015	1.34307	16.3	0.545	9.55	5.39359	81.38	41.64	8.9	0.0553	99.7	0	1	0
600557	1	2002	-1.5333	0.318333	-0.010693	41.6	0.556	13.9	5.19299	81.38	41.64	10.2	0.2572	49	0	1	0
600559	0	2002	-4.42711	0.776667	1.41046	-6.13	0.615	6.92	5.96619	81.38	41.64	8.7	0.0521	99.1519	0	1	0
600560	1	2002	-4.0522	0.318333	-0.010693	15.5	0.522	9.13	5.43809	81.38	41.64	11.7	0.1767	98.1812	0	1	0
600561	0	2002	-1.48485	-1.005	-1.78701	39.9	0.542	14.2	5.48069	81.38	41.64	8.8	0.0416	80.2424	0	1	0
600562	0	2003	-6.26673	2.88333	-1.18578	-4.77	0.494	18.1	5.07519	81.38	41.64	10.2	0.2572	80	0	1	0
600563	1	2002	0.098006	2.065	-0.421455	10	0.436	11.5	5.96619	81.38	41.64	8.7	0.3006	30	0	1	0
600565	0	2002	-5.25774	-1.005	-1.78701	29.6	0.682	25.5	5.39359	81.38	41.64	9	0.0491	20	0	1	0
600570	1	2003	-0.419675	0.816667	-2.45668	-25.5	0.362	20	5.34709	67.69	33.87	12.6	0.3264	9.9	0	1	0
600571	1	2002	-1.03461	1.015	1.34307	29.3	0.557	26.4	4.94169	81.38	41.64	10.6	0.2911	0	0	1	0
600572	1	2004	-7.38662	0.721667	-2.64277	9.33	0.586	9.83	6.36299	75.48	30.96	14.7	0.3786	0	0	1	0
600573	0	2003	-7.36038	3.645	-1.82432	1.11	0.625	9.17	7.09009	67.69	33.87	10.2	0.3407	51	0	1	0
600575	0	2003	-5.66992	3.92833	-2.17704	14.4	0.426	14.3	5.43809	67.69	33.87	9.6	0.0547	100	0	1	0
600576	0	2003	-3.08624	3.645	-1.82432	16.6	0.653	7.36	6.57929	67.69	33.87	11.7	0.3045	91.785	0	1	0
600577	0	2002	-4.11369	0.318333	-0.010693	31.6	0.667	12.5	5.48069	81.38	41.64	8.9	0.0553	87.5	0	1	0
600578	0	2002	-4.24018	-2.205	-4.2299	-4.35	0.494	10.6	7.43839	81.38	41.64	11.7	0.1767	100	0	1	0
600579	0	2002	-4.23109	-1.35	-0.931246	9.36	0.667	6.98	6.44569	81.38	41.64	10	0.1663	99.4427	0	1	0
600580	0	2002	-6.36809	-2.005	-1.77077	21.5	0.48	18.8	5.52149	81.38	41.64	10.6	0.2911	11.4703	0	1	0
600581	0	2002	-2.24234	-1.35	-0.931246	33.1	0.588	14.1	7.43839	81.38	41.64	8.6	0.0371	95.3476	0	1	0
600582	1	2002	-5.21562	-2.205	-4.2299	32	0.382	18.8	5.13579	81.38	41.64	11.7	0.1767	98.0028	0	1	0
600583	0	2002	0.583532	-1.90667	-0.396948	24.4	0.663	10.1	6.88759	158.06	38.09	10.8	0.3733	100	0	1	0
600584	1	2003	-5.47216	3.235	1.07637	22.9	0.681	10.3	6.57929	67.69	33.87	11.7	0.3045	0	0	1	0
600586	0	2002	1.07448	-1.35	-0.931246	47.8	0.628	20.5	6.06379	81.38	41.64	10	0.1663	99.4018	0	1	0
600587	1	2002	-2.80398	0.318333	-0.010693	45.1	0.679	8.57	5.63479	81.38	41.64	10	0.1663	80.6452	0	1	0
600590	0	2002	-3.85795	-1.005	-1.78701	42.9	0.6	6.86	5.85789	81.38	41.64	8.8	0.0416	0	0	1	0
600592	0	2002	-3.69389	-1.35	-0.931246	26.5	0.4	10.3	5.85789	81.38	41.64	8.7	0.3006	82.643	0	1	0
600593	0	2002	-4.45852	-1.005	-1.78701	6.26	0.433	28.3	4.78749	81.38	41.64	9	0.1768	45	0	1	0
600594	1	2004	-1.11436	-0.095	-3.31547	29	0.587	13.3	6.13119	75.48	30.96	10.1	0.0471	0	0	1	0
600595	0	2002	-6.35734	-2.005	-1.77077	43	0.639	10.3	6.41349	81.38	41.64	9	0.0275	81.7325	0	1	0
600597	0	2002	0.1359	-1.35	-0.931246	42.4	0.667	12.2	7.49559	81.38	41.64	10.5	0.4268	45	0	1	0
600598	0	2002	-1.93651	-4.41167	-1.84721	-12.6	0.605	8.37	8.36639	81.38	41.64	9.3	0.0531	100	0	1	0
600900	0	2003	4.3662	1.35833	-1.29066	-1.301	0.141	6.87	9.20029	67.69	33.87	11.5	0.1599	100	0	1	0
600917	0	2014	15.3314	0.59	9.7022	14.7	0.524	5.87	8.74829	198.86	40.28	12.3	0.1838	75	0	1	0
600959	1	2015	11.1937	-0.536667	-5.4609	12.9	0.38	5.67	9.61579	239.04	47.73	8.7	0.3319	77.2573	0	1	0
600960	0	2004	-6.73844	0.721667	-2.64277	18.9	0.671	8.43	6.55109	75.48	30.96	13.4	0.1898	99.0518	0	1	0
600961	0	2004	0.308111	2.48833	-2.97029	22.3	0.669	6.54	7.17009	75.48	30.96	9.6	0.0384	87.9555	0	1	0
600962	0	2004	-6.58522	1.74167	-2.68874	26.6	0.672	5.07	6.50729	75.48	30.96	11	0.1646	88	0	1	0
600963	0	2004	-2.14476	1.50833	-1.82622	17.1	0.645	9.34	6.63329	75.48	30.96	9.6	0.0384	0	0	1	0
600965	0	2004	-4.87896	2.05333	-0.628295	10.8	0.196	16.8	5.63479	75.48	30.96	11.6	0.071	11	0	1	0
600966	0	2004	1.51976	1.74167	-2.68874	34.7	0.75	6.19	7.37779	75.48	30.96	13.4	0.1898	0	0	1	0
600967	0	2004	-7.52407	1.50833	-1.82622	48.8	0.681	7.23	6.15269	75.48	30.96	9.6	0.0529	48.8596	0	1	0
600969	0	2004	-6.14836	0.721667	-2.64277	17.4	0.588	8.82	6.52209	75.48	30.96	9.6	0.0384	92.6869	0	1	0
600970	0	2005	-3.78421	1.10167	0.793504	43	0.875	5.42	7.78319	67.69	25.3	14.8	0.4857	93.7769	0	1	0
600971	0	2004	3.83289	2.48833	-2.97029	11.2	0.44	19	6.21459	75.48	30.96	9.4	0.0584	100	0	1	0
600973	0	2004	-1.47149	2.48833	-2.97029	27.5	0.615	9.42	6.25379	75.48	30.96	13.6	0.3964	92	0	1	0
600975	0	2004	-4.19584	1.74167	-2.68874	12.4	0.326	20.9	5.43809	75.48	30.96	9.6	0.0384	79.5868	0	1	0
600976	1	2004	-5.45315	0.721667	-2.64277	19.7	0.453	8.11	6.27289	75.48	30.96	9.7	0.0446	40.8383	0	1	0
600978	0	2004	-2.43823	2.48833	-2.97029	48.7	0.538	11.8	6.47699	75.48	30.96	14.8	0.803	0	0	1	0
600979	0	2004	-6.09489	1.79667	-2.35428	17.4	0.615	6.67	5.96619	75.48	30.96	11.3	0.047	89.2	0	1	0
600980	1	2004	-5.19036	1.50833	-1.82622	5.89	0.435	10	5.43809	75.48	30.96	11	0.1646	98.684	0	1	0
600981	0	2004	-6.00142	1.74167	-2.68874	14.4	0.692	6.25	7.09009	75.48	30.96	13.6	0.3964	97.5	0	1	0
600982	0	2004	-6.81787	2.05333	-0.628295	21.8	0.531	12.2	5.76829	75.48	30.96	14.7	0.3786	82.61	0	1	0
600983	0	2004	-5.36495	2.05333	-0.628295	14.9	0.233	10	5.99149	75.48	30.96	9.4	0.0584	0	0	1	0
600984	0	2004	-5.79195	2.05333	-0.628295	23.9	0.607	6.96	6.32789	75.48	30.96	11.8	0.061	98.5279	0	1	0
600985	0	2004	-2.49827	0.721667	-2.64277	5.83	0.489	11.1	5.24699	75.48	30.96	9.4	0.0584	100	0	1	0
600986	0	2004	-8.69421	0.721667	-2.64277	12.7	0.551	9.42	6.53669	75.48	30.96	13.4	0.1898	0	0	1	0
600987	0	2004	-4.18313	2.48833	-2.97029	16.2	0.489	13	6.82439	75.48	30.96	14.7	0.3786	0	0	1	0
600988	0	2004	-6.44331	0.721667	-2.64277	-9.12	0.636	11.2	5.79909	75.48	30.96	14.8	0.803	0	0	1	0
600990	1	2004	-7.34321	1.50833	-1.82622	53.3	0.489	11.6	5.24699	75.48	30.96	9.4	0.0584	94.135	0	1	0
600992	0	2004	-5.7623	1.50833	-1.82622	8.93	0.571	10	6.19439	75.48	30.96	10.1	0.0471	98.9615	0	1	0
600993	1	2004	1.36044	1.50833	-1.82622	25	0.378	13	5.91349	75.48	30.96	9.7	0.0446	27.1332	0	1	0
600995	0	2004	-1.57454	1.74167	-2.68874	12.3	0.6	6.4	6.21459	75.48	30.96	8.8	0.0476	72.2513	0	1	0
600997	0	2004	-0.223436	1.74167	-2.68874	10.5	0.513	13.3	7.31319	75.48	30.96	11.6	0.071	100	0	1	0
600998	0	2010	-5.61029	2.48333	-0.128458	19	0.764	5.28	8.88179	286.2	53.54	13.5	0.0497	0	0	1	0
601000	0	2010	-1.01585	2.91	1.89411	40.2	0.545	8.64	8.38939	286.2	53.54	10	0.0761	100	0	1	0
601001	0	2006	-1.34513	1.67	9.28668	21.9	0.646	14.8	8.47639	89.42	19.19	12.6	0.1221	100	0	1	0
601002	0	2007	1.41829	0.71	10.1089	17.8	0.473	10	7.31319	89.42	19.19	12.8	0.498	0	0	1	0
601003	0	2007	3.91015	0.608333	9.33336	43	0.662	8.03	8.86789	89.42	19.19	13.2	0.0591	99.3751	0	1	0
601006	0	2006	11.5175	1.40667	10.2255	46.8	0.526	14.2	10.5454	89.42	19.19	12.6	0.1221	98.3009	0	1	0
601007	0	2007	-4.59982	0.963333	3.03402	16.5	0.25	11.5	6.17379	89.42	19.19	14.5	0.5489	85.5	0	1	0
601008	0	2007	-0.347837	0.963333	3.03402	77.4	0.547	5.88	7.43839	146.82	28.68	14.9	0.5976	100	0	1	0
601009	0	2007	-6.01801	-1.27	-2.59318	21	0.948	1.33	10.9682	146.82	28.68	14.9	0.5976	37.9786	0	1	0
601010	0	2011	-2.52136	-1.91167	-2.70274	9.84	0.63	17.8	7.90099	212.21	63.79	12.7	0.4599	0	0	1	0
601011	0	2011	-6.48594	-2.92833	-2.57997	24.8	0.643	9.29	7.93739	212.21	63.79	12.7	0.0555	0	0	1	0
601012	1	2012	-17.1816	0.375	-3.13869	48.4	0.531	10.3	8.07089	170.65	51.65	13.9	0.035	4.4607	0	1	0
601015	0	2014	5.83446	0.79	4.23853	31.4	0.697	2.02	9.09379	198.86	40.28	11	0.0388	28	0	1	0
601016	0	2014	21.5175	0.59	9.7022	8.93	0.733	2.33	9.39269	198.86	40.28	7.7	0.1031	90	0	1	0
601018	0	2010	-1.15624	2.38833	-0.21882	7.71	0.44	9.2	10.1266	286.2	53.54	8.9	0.4388	94.6	0	1	0
601021	0	2015	11.5378	1.16333	-0.73201	19.1	0.636	12.9	8.94899	198.86	40.28	7.7	0.532	0	0	1	0
601028	0	2011	-1.74844	0.225	0.009891	-8.02	0.5	13	7.60089	212.21	63.79	12.7	0.4599	0	0	1	0
601058	0	2011	-5.19893	-1.91167	-2.70274	38.5	0.718	3.33	8.26869	212.21	63.79	12.3	0.1906	0	0	1	0
601069	0	2015	7.21775	1.16333	-0.73201	-1.708	0.478	6.96	7.74069	198.86	40.28	11	0.116	87.5	0	1	0
601088	0	2007	-7.86365	-1.74333	-4.96495	24.8	0.494	15	11.9829	146.82	28.68	12	0.2449	81.2125	0	1	0
601098	0	2010	-4.39125	2.47333	-0.301015	12.4	0.518	8.75	8.63049	286.2	53.54	13.7	0.0326	89.628	0	1	0
601099	0	2007	-13.0675	-1.74167	-6.81362	88.6	0.587	8.67	7.31319	146.82	28.68	11.9	0.0612	0	0	1	0
601100	0	2011	-3.7374	1.265	0.190703	50.3	0.442	27.4	6.85649	212.21	63.79	12.7	0.4599	0	0	1	0
601101	0	2010	-2.07598	0.326667	0.727251	8.79	0.486	18	8.16049	286.2	53.54	10.2	0.1639	93.0233	0	1	0
601106	1	2010	-0.989287	-0.273333	-2.72383	32.7	0.85	7	9.90349	111.92	75.88	11.8	0.0776	100	0	1	0
601113	0	2011	-0.847183	-2.09167	-3.73956	23.3	0.667	10	7.31319	212.21	63.79	11.9	0.4907	0	0	1	0
601116	0	2011	-5.1823	-2.92833	-2.57997	17	0.688	10.6	7.37779	286.2	53.54	8.9	0.4388	0	0	1	0
601117	0	2010	-3.1482	0.593333	-2.49493	28.5	0.875	3.71	10.0858	111.92	75.88	9.1	0.217	100	0	1	0
601118	0	2011	-2.13281	0.325	-1.95762	-1.33	0.446	4.31	8.77959	286.2	53.54	11.7	0.0721	95.4216	0	1	0
601126	1	2010	-8.59564	0.96	-0.319083	12.2	0.593	10	7.31319	286.2	53.54	10.2	0.1639	9.66	0	1	0
601137	0	2011	-2.05641	0.325	-1.95762	-11.2	0.711	13.2	6.63329	286.2	53.54	8.9	0.4388	0	0	1	0
601139	0	2009	-8.39642	-1.39833	-2.23544	-19.1	0.625	5.21	8.47639	111.92	75.88	10.4	0.7765	60	0	1	0
601158	0	2010	-7.37106	0.326667	0.727251	15	0.433	10	9.39269	286.2	53.54	14.9	0.043	85	0	1	0
601166	0	2007	14.3219	0.608333	9.33336	26.4	0.958	0.729	13.0816	89.42	19.19	11.6	0.4493	100	0	1	0
601168	0	2007	-4.50492	-1.27	-2.59318	75.8	0.641	21.7	9.12699	146.82	28.68	12.2	0.0628	0	0	1	0
601169	0	2007	-6.85035	-2.03333	-7.25662	16.5	0.963	1.15	12.5062	146.82	28.68	12	0.2449	36.1374	0	1	0
601177	0	2010	1.13033	2.47333	-0.301015	12.6	0.667	4.58	7.78319	286.2	53.54	8.9	0.4388	90.9516	0	1	0
601179	0	2010	-2.01246	0.593333	-2.49493	30.2	0.789	6.32	9.85219	111.92	75.88	16.4	0.0644	100	0	1	0
601188	0	2010	-5.16321	0.326667	0.727251	-1.89	0.261	4.52	8.03919	286.2	53.54	11.4	0.0505	67.11	0	1	0
601198	0	2015	1.88678	-0.85	-3.96002	22.1	0.814	3.02	10.669	239.04	47.73	7.3	0.0914	82.4351	0	1	0
601199	0	2011	-5.25796	-2.92833	-2.57997	31.4	0.65	7.14	7.24419	212.21	63.79	12.7	0.4599	87.6341	0	1	0
601208	0	2011	1.928	-2.09167	-3.73956	17.1	0.458	19.8	6.86689	212.21	63.79	15.1	0.0489	0	0	1	0
601216	0	2011	-2.29709	-1.50833	-3.39299	28	0.652	11.3	8.43379	212.21	63.79	14.6	0.0253	0	0	1	0
601218	0	2011	-4.6924	-2.09167	-3.73956	25.5	0.615	14.2	7.86329	212.21	63.79	12.7	0.4599	5.833	0	1	0
601222	1	2011	-7.24646	1.37833	-0.717342	3.4326	0.492	16.7	7.09009	212.21	63.79	12.7	0.4599	0	0	1	0
601225	0	2014	1.54443	1.24333	0.595212	15.9	0.536	14.3	11.3386	139.58	42.07	12.9	0.0371	91.9989	0	1	0
601226	1	2014	-2.73683	0.681667	2.0325	14.7	0.685	7.96	8.59419	198.86	40.28	7.7	0.1031	82.7419	0	1	0
601231	1	2012	-4.15466	-0.045	-1.78249	-2.226	0.688	8.18	8.94899	212.21	63.79	10.3	0.6832	0	0	1	0
601258	0	2011	-20.86	-2.00333	-2.65697	40.5	0.914	4.86	10.4631	212.21	63.79	12.2	0.0929	0	0	1	0
601268	1	2010	1.9173	-0.273333	-2.72383	29	0.867	2.33	9.61579	111.92	75.88	11	0.0588	0	0	1	0
601299	0	2009	-4.0867	-1.39833	-2.23544	25.5	0.829	3.41	10.6213	111.92	75.88	9.1	0.217	100	0	1	0
601311	0	2011	0.899824	-1.91167	-2.70274	34.7	0.545	13.6	7.69619	212.21	63.79	14.8	0.059	0	0	1	0
601313	1	2012	-3.84692	0.313333	-3.24911	22.8	0.545	15.5	7.00309	212.21	63.79	12.7	0.4599	0	0	1	0
601339	0	2012	-4.90504	1.65	2.22371	18.7	0.455	16.7	8.79479	170.65	51.65	9	0.478	0	0	1	0
601368	0	2015	-1.92138	-0.611667	-5.70954	7.62	0.746	4.75	8.68269	239.04	47.73	8.5	0.0513	75	0	1	0
601369	0	2010	-0.273152	0.901667	1.63568	10.8	0.694	6.35	9.04779	286.2	53.54	13.6	0.0342	80.8476	0	1	0
601377	0	2010	-1.88333	2.47333	-0.301015	-3.85	0.8	6.8	10.1266	286.2	53.54	12.3	0.2853	27.5101	0	1	0
601388	0	2012	-6.39965	0.375	-3.13869	54.9	0.679	12.9	7.93739	170.65	51.65	11	0.427	0	0	1	0
601515	0	2012	-5.44132	-0.045	-1.78249	7.71	0.493	40.7	7.31319	212.21	63.79	12.4	0.6873	0	0	1	0
601519	1	2011	-7.57481	0.325	-1.95762	50.6	0.175	27.5	6.68459	286.2	53.54	8.2	0.6176	0	0	1	0
601555	0	2011	4.5875	1.10667	-1.79241	23.5	0.8	3.75	9.90349	212.21	63.79	12.7	0.4599	77.0167	0	1	0
601558	0	2011	-15.7247	0.325	-1.95762	86.1	0.824	12.4	9.74099	286.2	53.54	10.2	0.1639	20	0	1	0
601566	0	2011	4.45205	-2.09167	-3.73956	17.4	0.388	26.3	7.37779	212.21	63.79	13.9	0.306	0	0	1	0
601567	1	2011	-5.32139	-1.91167	-2.70274	24.6	0.647	13.5	7.43839	212.21	63.79	11.9	0.4907	0	0	1	0
601579	0	2014	4.35448	0.27	7.1657	2.76	0.524	8.1	7.64969	198.86	40.28	8.2	0.4273	34	0	1	0
601599	0	2011	-3.03536	-2.09167	-3.73956	14.4	0.627	10.9	7.00309	212.21	63.79	12.7	0.4599	0	0	1	0
601608	1	2012	-1.05204	2.41833	2.57168	10.3	0.723	7.38	9.47269	170.65	51.65	11.9	0.052	100	0	1	0
601616	1	2011	-2.15102	-1.50833	-3.39299	11.2	0.58	16	7.31319	286.2	53.54	8.2	0.6176	0	0	1	0
601636	0	2011	-6.51913	1.37833	-0.717342	46.5	0.714	14.3	7.93739	212.21	63.79	14.6	0.0362	0	0	1	0
601666	0	2006	12.0208	1.69833	6.17258	40.5	0.471	25.5	8.53699	89.42	19.19	14.2	0.0434	100	0	1	0
601669	0	2011	-1.74542	1.265	0.190703	24.7	0.917	3.33	11.6953	212.21	63.79	10.3	0.1473	100	0	1	0
601677	0	2011	-4.17101	3.11833	-0.552509	9.92	0.52	13.2	7.82409	212.21	63.79	12.5	0.0357	0	0	1	0
601678	0	2010	-1.35449	-0.273333	-2.72383	15	0.757	9.73	8.21609	286.2	53.54	12.2	0.1666	10	0	1	0
601689	0	2015	-6.29696	-1.30667	-5.15585	17.6	0.4	18.4	7.82409	239.04	47.73	7.6	0.4312	0	0	1	0
601699	0	2006	7.60744	1.60167	12.4754	39.2	0.673	17.9	8.55639	89.42	19.19	12.6	0.1221	97.1689	0	1	0
601700	0	2011	-2.91444	0.325	-1.95762	20.5	0.688	11.3	7.37779	286.2	53.54	12.4	0.4111	0	0	1	0
601718	0	2010	-3.98401	4.14333	1.9479	19.1	0.61	6	9.21039	286.2	53.54	10.2	0.1639	100	0	1	0
601777	0	2010	-6.85347	2.48333	-0.128458	-4.51	0.695	5.93	8.68269	286.2	53.54	14.9	0.043	0	0	1	0
601789	0	2011	-10.4819	1.37833	-0.717342	16.3	0.813	4.38	8.07089	212.21	63.79	11.9	0.4907	0	0	1	0
601798	1	2011	0.258503	-1.91167	-2.70274	8.35	0.579	9.29	7.24419	212.21	63.79	11.8	0.0209	95	0	1	0
601799	0	2011	-3.71138	-1.50833	-3.39299	9.12	0.517	15.2	6.36299	286.2	53.54	12.4	0.4111	10.0023	0	1	0
601801	0	2010	-3.27017	0.593333	-2.49493	6.68	0.363	9.26	7.90099	111.92	75.88	12.7	0.0844	96.1	0	1	0
601866	0	2007	-15.1346	-1.74167	-6.81362	17.1	0.484	2.9	10.3418	146.82	28.68	12	0.818	59.8673	0	1	0
601872	0	2006	5.56562	1.26	8.08064	20.3	0.402	17.1	9.01189	89.42	19.19	11.1	0.7671	100	0	1	0
601877	1	2010	-2.69456	0.593333	-2.49493	12.9	0.445	28.5	7.60089	111.92	75.88	10.1	0.544	0	0	1	0
601886	0	2011	-9.31888	1.37833	-0.717342	17	0.686	7.06	8.53699	212.21	63.79	10.3	0.1473	0	0	1	0
601888	0	2009	3.28582	1.64333	-3.66801	8.43	0.633	14.3	8.00639	111.92	75.88	9.1	0.217	100	0	1	0
601890	0	2010	-6.40178	0.96	-0.319083	12.6	0.619	12.4	7.64969	286.2	53.54	12.4	0.4111	0	0	1	0
601901	0	2011	-3.81692	1.37833	-0.717342	8.35	0.679	6.07	10.24	212.21	63.79	14.6	0.0362	65.3155	0	1	0
601908	1	2011	-5.04512	3.11833	-0.552509	19.8	0.5	24.1	7.43839	212.21	63.79	10.3	0.1473	0	0	1	0
601918	0	2007	-7.30199	-1.74167	-6.81362	21.1	0.775	6.85	9.09379	146.82	28.68	12.9	0.0862	100	0	1	0
601928	0	2011	-4.93397	0.225	0.009891	8.02	0.474	8.82	8.93589	212.21	63.79	12.7	0.4599	92.63	0	1	0
601929	1	2012	-6.24626	-0.045	-1.78249	39	0.531	8.44	8.07089	212.21	63.79	13.8	0.0352	100	0	1	0
601933	0	2010	-4.04181	0.96	-0.319083	41.6	0.656	10.3	8.07089	286.2	53.54	12.3	0.2853	0	0	1	0
601958	0	2008	-19.189	-7.14833	-10.0833	17.8	0.367	61.2	8.49699	146.82	28.68	12.7	0.0738	100	0	1	0
601965	1	2012	2.43581	1.65	2.22371	15.3	0.425	12.5	7.60089	170.65	51.65	16.4	0.0966	100	0	1	0
601968	0	2015	-1.57312	-0.611667	-5.70954	14.9	0.688	3.33	8.47639	239.04	47.73	7	0.5019	83.2	0	1	0
601969	0	2014	2.07859	0.681667	2.0325	1.75	0.292	27.1	8.47639	198.86	40.28	9.9	0.0614	40	0	1	0
601985	0	2015	-6.09998	-0.611667	-5.70954	2.7	0.818	2.82	12.3014	239.04	47.73	7.3	0.0914	100	0	1	0
601989	0	2009	-0.823733	-1.39833	-2.23544	34.7	0.808	5.77	10.1659	111.92	75.88	9.1	0.217	100	0	1	0
601996	0	2011	-1.74778	3.11833	-0.552509	8.52	0.309	10	7.00309	212.21	63.79	14.2	0.0462	0	0	1	0
601999	0	2007	-14.8362	-1.74167	-6.81362	0.503	0.609	8.27	7.00309	146.82	28.68	13.8	0.2431	100	0	1	0
603000	1	2012	3.44502	0.375	-3.13869	48.4	0.207	16.1	6.76849	170.65	51.65	8.1	0.1258	99	0	1	0
603001	0	2012	-1.49972	0.375	-3.13869	28.4	0.5	25	7.78319	170.65	51.65	9	0.478	0	0	1	0
603002	0	2012	-5.91984	2.075	0.333089	23.8	0.6	4.36	7.00309	170.65	51.65	10	0.6841	0	0	1	0
603003	0	2012	-0.553615	1.97167	1.22653	18.9	0.527	10	7.00309	170.65	51.65	8.2	0.5584	0	0	1	0
603005	1	2014	0.850975	0.725	2.10006	11.5	0.0779	25	6.52209	139.58	42.07	10.1	0.3901	29.0492	0	1	0
603006	0	2014	12.9203	-0.443333	6.04507	11.2	0.313	16.9	6.17379	198.86	40.28	7.7	0.532	0	0	1	0
603008	0	2012	-0.696645	2.41833	2.57168	16.8	0.5	16.7	6.49229	170.65	51.65	9	0.478	0	0	1	0
603009	0	2014	-1.26026	-0.393333	6.42261	19.3	0.612	7.01	6.50729	198.86	40.28	7.7	0.532	0	0	1	0
603010	0	2014	-0.58722	0.983333	8.59772	3.18	0.536	12.5	6.32789	198.86	40.28	8.2	0.4273	0	0	1	0
603011	0	2014	0.585061	0.79	4.23853	-6.01	0.573	4.94	6.79119	198.86	40.28	10.4	0.0718	30.6691	0	1	0
603012	1	2015	-6.73682	-1.30667	-5.15585	23.5	0.433	14.3	7.64969	198.86	40.28	7.7	0.532	0	0	1	0
603015	0	2015	-2.34867	-1.30667	-5.15585	10.9	0.264	13.9	6.57929	239.04	47.73	7.6	0.4312	0	0	1	0
603017	1	2014	4.90224	0.681667	2.0325	10.6	0.383	16.7	6.39689	198.86	40.28	9.6	0.3434	0	0	1	0
603018	1	2014	3.69641	0.983333	8.59772	12.9	0.696	7.83	7.74069	198.86	40.28	9.6	0.3434	0	0	1	0
603019	1	2014	23.3733	0.79	4.23853	17.8	0.72	4.4	7.82409	198.86	40.28	12.5	0.2083	40.097	0	1	0
603020	0	2015	-0.702611	-1.30667	-5.15585	11.2	0.24	19	6.90779	198.86	40.28	7.7	0.532	0	0	1	0
603021	0	2015	10.5846	-0.536667	-5.4609	1.43	0.647	5.2	7.31319	239.04	47.73	8.7	0.1607	0	0	1	0
603022	0	2015	3.98154	-0.67	-3.80714	16	0.404	15.3	6.15269	239.04	47.73	7	0.5019	0	0	1	0
603023	1	2015	10.5631	-0.67	-3.80714	11.2	0.286	43.2	5.39359	239.04	47.73	5.6	0.0498	0	0	1	0
603025	1	2015	6.31917	-0.536667	-5.4609	9.12	0.087	25	6.90779	239.04	47.73	7.3	0.0914	35	0	1	0
603026	0	2015	17.7072	-0.67	-3.80714	13.4	0.524	3.14	7.64969	239.04	47.73	8.7	0.1607	40.9556	0	1	0
603030	0	2015	-3.92569	-1.30667	-5.15585	16.3	0.75	6.25	7.37779	239.04	47.73	7	0.5019	0	0	1	0
603066	0	2015	3.0112	-0.611667	-5.70954	3.3	0.286	12.7	6.32789	239.04	47.73	8.7	0.3319	0	0	1	0
603077	0	2012	0.57609	2.41833	2.57168	40.8	0.622	13	8.21609	170.65	51.65	15	0.0665	0	0	1	0
603085	1	2015	24.7973	-0.611667	-5.70954	17.1	0.45	9.5	5.99149	239.04	47.73	7.6	0.4312	0	0	1	0
603099	0	2014	5.66755	0.27	7.1657	2.22	0.0854	17.3	6.17379	198.86	40.28	8.3	0.0269	100	0	1	0
603100	0	2014	1.69773	0.27	7.1657	1.59	0.697	5.15	8.10169	198.86	40.28	12.3	0.1838	77.6218	0	1	0
603108	0	2015	20.1291	-0.67	-3.80714	29.9	0.555	9.09	7.00309	239.04	47.73	7	0.5019	0	0	1	0
603111	0	2014	3.60955	0.27	7.1657	5.83	0.657	10	7.24419	198.86	40.28	9.6	0.3434	22.7179	0	1	0
603116	0	2015	1.23388	-0.611667	-5.70954	0.9657	0.393	15	7.93739	239.04	47.73	7.6	0.4312	0	0	1	0
603117	0	2015	15.9084	-0.611667	-5.70954	8.66	0.757	3.78	8.21609	239.04	47.73	8.7	0.3319	5.89575	0	1	0
603118	1	2015	7.89576	-0.85	-3.96002	4.77	0.618	6.18	8.13149	239.04	47.73	7.8	0.6773	0	0	1	0
603123	0	2012	-8.0997	2.075	0.333089	23.5	0.7	6	8.00639	170.65	51.65	8.1	0.1258	86.28	0	1	0
603126	1	2014	17.783	-0.393333	6.42261	-8.35	0.495	5.5	7.60089	198.86	40.28	12.5	0.2083	80.8868	0	1	0
603128	0	2012	-7.34789	2.075	0.333089	21.4	0.7	6.5	7.60089	170.65	51.65	8.2	0.5584	2	0	1	0
603158	0	2015	4.7765	-1.30667	-5.15585	17.2	0.379	19	6.36299	239.04	47.73	8.7	0.3319	0	0	1	0
603166	0	2014	22.2415	0.79	4.23853	-7.71	0.741	5.93	7.90099	198.86	40.28	10.2	0.04	0	0	1	0
603167	0	2012	-1.4274	1.84	0.859723	19.1	0.455	16.8	7.69619	170.65	51.65	10.9	0.1916	57.5992	0	1	0
603168	1	2014	3.976	-0.393333	6.42261	21.5	0.4	20	6.39689	198.86	40.28	8.2	0.4273	0	0	1	0
603169	1	2014	17.6887	0.983333	8.59772	4	0.758	1.7	8.10169	198.86	40.28	10.8	0.0139	85.078	0	1	0
603188	0	2014	6.8045	0.59	9.7022	5.56	0.571	15.2	7.64969	198.86	40.28	9.6	0.3434	0	0	1	0
603198	0	2015	6.86004	-0.67	-3.80714	-6.26	0.333	16.7	8.26869	239.04	47.73	9.2	0.0784	0	0	1	0
603199	0	2015	8.88686	-1.30667	-5.15585	5.41	0.478	9.13	6.82439	198.86	40.28	10.4	0.0718	77.3808	0	1	0
603222	1	2015	7.12473	-0.85	-3.96002	0.901	0.324	13.4	6.56529	198.86	40.28	8.2	0.4273	0	0	1	0
603223	0	2015	18.6742	-0.611667	-5.70954	10.1	0.5	9.57	6.55109	239.04	47.73	8.7	0.1607	0	0	1	0
603227	0	2015	6.29139	-0.67	-3.80714	-9.48	0.4	9.41	7.43839	239.04	47.73	10	0.1166	48.6761	0	1	0
603268	0	2015	5.07863	-1.30667	-5.15585	1.64	0.232	15.3	5.94019	239.04	47.73	7.8	0.6773	0	0	1	0
603288	0	2014	-11.0962	0.725	2.10006	12.8	0.41	24.6	8.71609	139.58	42.07	8.2	0.7034	0	0	1	0
603299	0	2015	19.1873	0.13	1.03814	45.8	0.622	6.49	8.21609	170.65	51.65	11	0.427	77.0565	0	1	0
603300	0	2015	18.4704	-0.67	-3.80714	10	0.464	9.09	7.00309	239.04	47.73	7.6	0.4312	0	0	1	0
603306	0	2014	6.06077	0.59	9.7022	17.8	0.322	16.9	6.38009	198.86	40.28	11	0.2651	0	0	1	0
603308	1	2014	4.03879	1.24333	0.595212	23.2	0.697	6.36	8.10169	139.58	42.07	12.1	0.0757	0	0	1	0
603309	1	2015	-5.45209	-1.30667	-5.15585	12.4	0.302	16.4	6.27289	239.04	47.73	7.8	0.6773	0	0	1	0
603311	1	2015	7.45967	-0.67	-3.80714	17.3	0.491	10.5	6.34559	239.04	47.73	7.6	0.4312	0	0	1	0
603315	0	2015	7.7545	-0.536667	-5.4609	3.71	0.7	6.7	6.90779	239.04	47.73	5.8	0.1198	0	0	1	0
603318	1	2015	14.8316	-0.536667	-5.4609	10.8	0.561	6.52	6.49229	239.04	47.73	5.8	0.1198	0	0	1	0
603328	1	2014	-1.57898	-0.393333	6.42261	-5.46	0.248	13.5	8.03919	198.86	40.28	8.5	0.7201	0	0	1	0
603333	0	2012	-14.3379	2.075	0.333089	17.3	0.571	9.41	7.43839	170.65	51.65	15	0.0665	0	0	1	0
603338	1	2015	-9.69352	-1.30667	-5.15585	12.2	0.26	22	6.21459	239.04	47.73	7.6	0.4312	0	0	1	0
603355	0	2015	-8.8755	-0.67	-3.80714	10.6	0.5	13	8.00639	239.04	47.73	8.7	0.3319	0	0	1	0
603366	0	2012	-9.39134	2.075	0.333089	36.3	0.415	22.5	7.60089	170.65	51.65	11	0.427	0	0	1	0
603368	0	2014	7.63991	0.681667	2.0325	25.5	0.815	6.67	7.90099	198.86	40.28	10.2	0.04	0	0	1	0
603369	0	2014	-0.014795	-0.393333	6.42261	6.39	0.324	26.8	8.13149	198.86	40.28	9.6	0.3434	52	0	1	0
603398	0	2015	-15.6563	0.13	1.03814	9.12	0.246	26.5	5.56069	239.04	47.73	7.8	0.6773	0	0	1	0
603399	0	2012	1.29245	1.97167	1.22653	34.7	0.685	9.23	7.17009	170.65	51.65	12.2	0.1487	0	0	1	0
603456	1	2014	6.52973	0.983333	8.59772	16.2	0.506	12.5	7.37779	198.86	40.28	8.2	0.4273	0	0	1	0
603508	1	2015	3.70443	0.13	1.03814	27.4	0.181	28.7	6.84589	239.04	47.73	8.9	0.075	0	0	1	0
603518	0	2014	1.29089	0.681667	2.0325	19.3	0.124	31	6.36299	198.86	40.28	9.6	0.3434	0	0	1	0
603519	0	2015	0.97015	-1.30667	-5.15585	16.7	0.353	11.2	6.23439	198.86	40.28	9.6	0.3434	0	0	1	0
603555	0	2014	-0.618751	1.24333	0.595212	33	0.52	25.2	7.82409	139.58	42.07	11.4	0.2845	0	0	1	0
603558	0	2015	1.56215	1.16333	-0.73201	16.8	0.561	15.2	6.49229	198.86	40.28	8.2	0.4273	0	0	1	0
603566	1	2015	0.562658	-0.67	-3.80714	6.68	0.179	20.2	6.73339	239.04	47.73	8.9	0.075	0	0	1	0
603567	1	2015	-2.82753	-0.536667	-5.4609	6.68	0.389	15.3	8.18869	239.04	47.73	5.6	0.0498	0	0	1	0
603568	0	2015	18.304	-0.67	-3.80714	25.8	0.643	8.93	7.93739	239.04	47.73	7.6	0.4312	0	0	1	0
603588	0	2014	14.2068	0.681667	2.0325	14.8	0.406	10	7.37779	198.86	40.28	7.7	0.1031	0	0	1	0
603589	0	2015	7.93745	-0.611667	-5.70954	-4.17	0.378	15.1	8.21609	239.04	47.73	9.2	0.0784	0	0	1	0
603598	0	2015	28.8679	-0.67	-3.80714	19.9	0.458	12	6.38009	239.04	47.73	7.3	0.0914	0	0	1	0
603599	0	2015	-3.92784	-0.67	-3.80714	12.2	0.35	8.18	7.69619	239.04	47.73	9.2	0.0784	15.0021	0	1	0
603600	0	2015	28.2938	1.16333	-0.73201	14	0.442	17.4	6.06379	198.86	40.28	8.2	0.4273	0	0	1	0
603601	0	2015	4.36962	1.16333	-0.73201	16.8	0.274	13.9	5.43809	198.86	40.28	12.3	0.1838	0	0	1	0
603606	0	2014	7.73664	0.983333	8.59772	4	0.629	5.14	7.24419	198.86	40.28	8.2	0.4273	12.8	0	1	0
603609	0	2014	0.721764	0.27	7.1657	7.61	0.457	6.57	8.16049	198.86	40.28	8.7	0.1207	0	0	1	0
603611	0	2015	0.029157	1.16333	-0.73201	-8.35	0.543	10.9	6.82439	198.86	40.28	8.2	0.4273	0	0	1	0
603616	0	2015	2.08521	-0.611667	-5.70954	46.9	0.686	6.57	7.24419	239.04	47.73	7.3	0.0914	0	0	1	0
603618	0	2015	-2.2771	-0.85	-3.96002	12.6	0.692	5.38	7.86329	239.04	47.73	7.6	0.4312	0	0	1	0
603636	1	2014	15.1894	0.681667	2.0325	12.1	0.373	15.4	6.38009	198.86	40.28	11	0.2651	0	0	1	0
603669	1	2015	9.76764	-0.67	-3.80714	10.5	0.339	33.9	6.32789	239.04	47.73	10.8	0.137	0	0	1	0
603678	1	2015	21.2075	1.16333	-0.73201	18.7	0.37	18.5	6.69699	198.86	40.28	11	0.2651	0	0	1	0
603686	1	2015	15.2541	1.16333	-0.73201	17.5	0.513	13.8	6.68459	198.86	40.28	11	0.2651	0	0	1	0
603688	0	2014	14.6279	0.983333	8.59772	-9.36	0.0602	11.1	6.72139	198.86	40.28	9.6	0.3434	0	0	1	0
603696	0	2015	-5.09781	0.13	1.03814	-5.09	0.0684	17.6	5.94019	239.04	47.73	9.9	0.25	0	0	1	0
603698	1	2015	8.41595	1.16333	-0.73201	25.5	0.571	12.9	7.64969	198.86	40.28	7.7	0.1031	88.2353	0	1	0
603699	0	2014	-0.279434	1.24333	0.595212	34.7	0.593	13.7	7.90099	139.58	42.07	10.1	0.3901	0	0	1	0
603703	0	2015	11.8049	-0.536667	-5.4609	9.62	0.542	11	6.38009	239.04	47.73	7.6	0.4312	0	0	1	0
603718	1	2015	9.37017	-0.67	-3.80714	-3.33	0.148	18.5	6.47699	239.04	47.73	7	0.5019	0	0	1	0
603729	0	2015	0.554423	-1.30667	-5.15585	16.7	0.289	12.6	6.63329	239.04	47.73	7	0.5019	0	0	1	0
603766	0	2012	1.27645	1.97167	1.22653	19.5	0.477	12.3	8.38939	170.65	51.65	16.4	0.0966	12.223	0	1	0
603778	0	2015	-1.21008	0.13	1.03814	12.2	0.516	10.7	6.81349	239.04	47.73	7.3	0.0914	0	0	1	0
603788	0	2015	0.611787	1.16333	-0.73201	25.5	0.4	20.7	6.10929	198.86	40.28	8.2	0.4273	6	0	1	0
603789	1	2015	8.25093	-0.536667	-5.4609	-13.5	0.361	18.1	6.72139	239.04	47.73	7.6	0.4312	0	0	1	0
603799	0	2015	13.3171	1.16333	-0.73201	4.35	0.61	2.88	8.68269	198.86	40.28	8.2	0.4273	23.9544	0	1	0
603800	1	2015	-9.73548	0.13	1.03814	13	0.479	14.9	6.84589	239.04	47.73	8.7	0.3319	0	0	1	0
603806	0	2014	-0.749624	0.59	9.7022	-11.2	0.196	30.4	7.74069	198.86	40.28	8.2	0.4273	0	0	1	0
603808	0	2015	-4.15687	-0.536667	-5.4609	10.5	0.226	21.4	6.73339	239.04	47.73	7.8	0.6773	0	0	1	0
603818	0	2015	-7.50187	-0.536667	-5.4609	8.93	0.344	14.6	6.86689	239.04	47.73	7.3	0.0914	0	0	1	0
603828	0	2015	0.650853	-0.85	-3.96002	24.6	0.737	6.32	7.54959	239.04	47.73	8.7	0.3319	0	0	1	0
603838	0	2015	-10.9693	-1.855	-4.03798	3.23	0.198	13.1	6.10929	239.04	47.73	7.8	0.6773	0	0	1	0
603866	0	2015	2.0912	0.13	1.03814	16.8	0.167	29.2	7.09009	239.04	47.73	5.8	0.1198	0	0	1	0
603869	0	2015	12.3607	-1.30667	-5.15585	4.77	0.246	10.5	6.41349	239.04	47.73	8.5	0.0513	0	0	1	0
603883	0	2015	4.09545	-0.536667	-5.4609	16.6	0.56	12.4	7.82409	239.04	47.73	9.5	0.039	0	0	1	0
603885	0	2015	20.5054	-0.67	-3.80714	20.3	0.734	7.59	8.97459	239.04	47.73	7	0.5019	0	0	1	0
603889	0	2014	0.02316	0.681667	2.0325	-3.45	0.564	10.9	7.00309	198.86	40.28	8.2	0.4273	0	0	1	0
603898	0	2015	21.1081	-0.85	-3.96002	33.6	0.309	29.1	6.30989	239.04	47.73	7.8	0.6773	0	0	1	0
603899	0	2015	6.70424	1.16333	-0.73201	26.9	0.285	25.4	7.17009	198.86	40.28	7.7	0.532	0	0	1	0
603901	1	2015	4.81683	-0.67	-3.80714	18.9	0.62	8.8	6.90779	239.04	47.73	7.6	0.4312	0	0	1	0
603918	1	2015	30.4464	-0.67	-3.80714	-5.61	0.559	7.63	6.38009	239.04	47.73	7	0.5019	0	0	1	0
603936	1	2015	-1.87447	0.13	1.03814	14.1	0.623	5.77	7.17009	239.04	47.73	7.8	0.6773	0	0	1	0
603939	0	2015	5.11978	-0.85	-3.96002	19.1	0.508	14.6	7.17009	239.04	47.73	9.5	0.039	0	0	1	0
603968	0	2015	-14.5454	-0.67	-3.80714	3.71	0.562	9.23	7.17009	239.04	47.73	8.7	0.3319	29.9948	0	1	0
603969	0	2015	-5.0858	-0.85	-3.96002	11.2	0.425	12.5	7.09009	198.86	40.28	12.5	0.2083	0	0	1	0
603979	0	2015	2.65611	-0.611667	-5.70954	14.4	0.455	11.2	8.10169	239.04	47.73	7.3	0.0914	0	0	1	0
603988	0	2014	5.73261	0.79	4.23853	-1.3	0.463	12.8	6.29159	198.86	40.28	9.6	0.3434	0	0	1	0
603989	1	2015	-12.3692	-0.67	-3.80714	16.1	0.292	20	7.09009	239.04	47.73	9.5	0.039	0	0	1	0
603996	1	2015	0.166295	0.13	1.03814	9.12	0.544	7.5	7.37779	239.04	47.73	7.6	0.4312	0	0	1	0
603997	0	2015	-1.79792	-1.30667	-5.15585	23.4	0.181	26.5	6.72139	198.86	40.28	8.2	0.4273	0	0	1	0
603998	1	2014	10.053	0.681667	2.0325	21.5	0.168	18.9	6.15269	198.86	40.28	10.1	0.036	0	0	1	0
603999	0	2015	-11.0791	0.13	1.03814	0.662	0.254	10.8	7.17009	239.04	47.73	8.9	0.0187	92.5	0	1	0
1157.hk	0	2010	2.71653	0.325	-1.9644	41.9452	0.775601	12.1781	10.0529	286.2	53.54	13.7	0.0326	21.4	1	2	3
1513.hk	1	2014	-2.69506	0.725	2.1001	18.4488	0.435524	9.94564	8.63653	139.58	42.07	8.2	0.7034	0	1	2	3
1776.hk	0	2015	-9.53249	-0.536667	-5.4507	14.9499	0.790815	1.95042	12.2163	239.04	47.73	7.8	0.6773	0	1	2	3
1812.hk	0	2008	-13.87	-7.42167	-2.65852	21.7749	0.535418	5.71629	9.99483	221.43	80.17	14.2	0.2308	19.26	1	2	3
1988.hk	0	2009	-2.8758	-1.39833	-2.23543	37.9537	0.948146	0.994736	13.9108	111.92	75.88	9.1	0.217	5.1	1	2	3
2039.hk	0	2012	-3.03537	1.505	-2.03392	57.0803	0.664184	-0.108537	11.0723	170.65	51.65	10	0.6841	19.9119	1	2	3
2196.hk	1	2012	3.14407	2.415	3.14407	25.8236	0.491141	7.76848	10.0094	170.65	51.65	8.2	0.6684	0	1	2	3
2202.hk	0	2014	-0.6304	-0.44333	6.15646	31.6264	0.780094	5.80789	13.0804	198.86	40.28	8.5	0.7201	15	1	2	3
2208.hk	1	2010	-9.20456	2.47333	-9.20456	61.963	0.628618	13.375	9.60797	286.2	53.54	8.1	0.1742	36.2	1	2	3
2601.hk	0	2009	1.16848	-1.39833	-2.2501	17.0165	0.822382	0.599201	12.7307	111.92	75.88	9.7	0.7924	59.12	1	2	3
2607.hk	0	2011	-8.74653	-2.09167	-3.71557	15.4574	0.579183	7.69286	10.2485	212.21	63.79	10.3	0.6832	61.35	1	2	3
3606.hk	0	2015	-2.98775	-1.30667	-5.0598	8.57094	0.464582	16.1996	9.59445	198.86	40.28	11	0.2651	0	1	2	3
3948.hk	0	2012	0.198082	2.41833	2.57168	24.2498	0.353325	23.2733	10.2766	170.65	51.65	14.3	0.0272	0	1	2	3
3968.hk	0	2006	3.63633	1.60167	12.4959	27.1249	0.96461	0.879647	13.5071	89.42	19.19	13.8	0.8753	40.46	1	2	3
564.hk	0	2012	-13.7438	1.485	-2.96974	23.9304	0.4108	13.617	9.25297	170.65	51.65	11.9	0.052	40.8	1	2	3
6030.hk	0	2011	3.29601	1.265	0.163302	21.1486	0.53748	10.6543	11.9394	212.21	63.79	12.4	0.6873	24.15	1	2	3
6818.hk	0	2013	2.20263	1.03667	0.655493	25.9788	0.949843	1.38595	14.6484	139.58	42.07	7.7	0.1103	56.34	1	2	3
6837.hk	0	2012	-0.967737	2.075	0.336438	17.4165	0.604751	4.32334	11.6563	212.21	63.79	10.3	0.6832	27.94	1	2	3
6886.hk	0	2015	-2.49652	-0.61167	-5.64387	41.0994	0.845921	2.17275	12.5144	239.04	47.73	8.7	0.3319	49.78	1	2	3
763.hk	1	2004	-3.464	-0.15667	-1.78091	29.5143	0.707067	7.81227	9.70968	75.48	30.96	14.8	0.803	57.9	1	2	3
1000.hk	0	2004	-1.72857	0.755	-1.78486	26.2585	0.392973	34.0383	6.54886	75.48	30.96	11	0.1646	68	1	3	1
1099.hk	0	2009	7.87256	1.64333	-3.66803	23.7744	0.788357	6.68574	9.6875	111.92	75.88	9.7	0.7924	37.22	1	3	1
1289.hk	0	2014	-1.63294	0.79	4.23854	-18.922	0.353104	19.935	6.64614	198.86	40.28	9.6	0.3434	0	1	3	1
1296.hk	1	2011	-5.58469	0.313333	-3.24571	51.2736	0.847812	2.09589	10.388	212.21	63.79	10.3	0.1473	100	1	3	1
1330.hk	0	2014	1.42027	-0.393333	6.42262	39.4776	0.638432	5.53178	8.11687	198.86	40.28	8.5	0.7201	78.9549	1	3	1
1339.hk	0	2012	-0.897088	1.485	-2.98622	20.2613	0.918081	1.74485	13.2796	170.65	51.65	8.1	0.1258	100	1	3	1
1359.hk	0	2013	-2.67765	1.03667	0.662725	14.3656	0.760875	3.7688	12.4475	139.58	42.07	7.7	0.1103	91.46	1	3	1
1456.hk	0	2015	-5.96517	-1.855	-4.03113	50.7563	0.787338	4.70979	9.92568	239.04	47.73	8.7	0.3319	52.136	1	3	1
1459.hk	0	2016	-3.24766	1.93	1.93149	13.5697	0.842229	2.7284	8.36192	239.04	47.73	7.6	0.4312	0	1	3	1
1461.hk	0	2015	-12.2379	-1.855	-4.03113	2.25507	0.769616	1.91052	8.61745	239.04	47.73	8.7	0.1607	43.1171	1	3	1
1476.hk	0	2015	-2.46255	0.118333	-3.69011	47.5997	0.758222	3.76853	9.99047	239.04	47.73	7.3	0.0914	25.79	1	3	1
1508.hk	0	2015	-7.88313	0.118333	-3.69011	12.5321	0.711955	3.69421	12.1531	239.04	47.73	7.3	0.0914	100	1	3	1
1527.hk	0	2015	-8.54319	-0.008333	-3.26338	17.2697	0.7352	11.0169	6.81259	239.04	47.73	7.6	0.4312	0	1	3	1
1543.hk	0	2015	-0.773754	1.93	1.93149	11.4633	0.285215	11.4246	7.5242	239.04	47.73	7.8	0.6773	0	1	3	1
1558.hk	1	2015	2.56087	1.93	1.93149	33.039	0.708008	17.1785	6.85597	239.04	47.73	9.7	0.054	0	1	3	1
1578.hk	0	2016	-2.10747	0.426667	0.997893	20.5532	0.939669	1.19116	13.0792	239.04	47.73	10	0.2038	29.3303	1	3	1
1588.hk	1	2014	-2.81796	-0.393333	6.42262	1.00399	0.167363	19.1418	6.52992	198.86	40.28	7.7	0.1031	0	1	3	1
1599.hk	0	2014	4.78187	-0.393333	6.42262	-7.69174	0.701725	5.93879	8.56126	198.86	40.28	7.7	0.1031	90	1	3	1
1786.hk	0	2015	1.04317	1.93	1.93149	9.7795	0.317058	9.82271	8.35006	239.04	47.73	8.1	0.0506	100	1	3	1
1798.hk	0	2015	-1.36614	0.325	-1.9644	64.7809	7.70158	1.56564	10.108	286.2	53.54	16.9	0.0269	100	1	3	1
1799.hk	0	2015	-6.05321	1.93	1.93149	59.7716	0.766182	3.5255	9.83966	239.04	47.73	10	0.1166	0	1	3	1
1816.hk	0	2014	4.52656	0.681667	2.03585	4.46669	0.751778	4.75404	11.7572	198.86	40.28	8.5	0.7201	90	1	3	1
1818.hk	0	2006	-1.19912	1.26	8.08062	40.7633	0.622586	11.2504	7.6653	89.42	19.19	15.2	0.2129	100	1	3	1
1819.hk	0	2013	0.081262	1.24333	0.595196	29.1719	0.451588	29.5531	7.28727	139.58	42.07	11.4	0.2845	0	1	3	1
1829.hk	0	2012	-8.40681	1.505	-2.03392	3.09126	0.798036	7.469	10.189	170.65	51.65	8.1	0.1258	100	1	3	1
1858.hk	1	2015	-5.02955	-1.30667	-5.14906	16.008	0.103393	18.9979	5.30148	198.86	40.28	7.7	0.1031	0	1	3	1
1893.hk	0	2007	-7.2941	-0.898333	-9.27858	30.0602	0.788505	3.44146	9.97525	146.82	28.68	12	0.2449	90.99	1	3	1
1958.hk	0	2014	0.190287	1.16333	-0.72865	65.4189	0.637549	3.34371	11.3324	198.86	40.28	7.7	0.1031	73.94	1	3	1
1963.hk	0	2013	-3.28744	1.06667	-1.17083	25.886	0.947119	1.61178	11.9587	139.58	42.07	13.6	0.1717	54.04	1	3	1
2006.hk	0	2006	-0.733522	0.71	10.1088	27.6512	0.38974	8.38854	8.8456	89.42	19.19	11.1	0.7671	100	1	3	1
2016.hk	0	2016	-0.212357	0.426667	0.997893	9.22484	0.950519	1.0138	13.415	239.04	47.73	7.6	0.4312	19.96	1	3	1
2066.hk	0	2014	2.075	1.16333	-0.72865	24.872	0.939595	1.77474	12.7811	198.86	40.28	8.7	0.1207	10.92	1	3	1
2068.hk	0	2012	0.817058	2.41833	2.57168	12.2042	0.790306	7.75733	9.55638	170.65	51.65	8.1	0.1258	60	1	3	1
2120.hk	1	2015	-1.80783	0.13	1.03814	27.3448	0.298102	18.4152	5.9198	239.04	47.73	7.6	0.4312	0	1	3	1
2289.hk	1	2015	7.39082	1.93	1.93149	20.0631	0.839912	2.99458	7.33559	239.04	47.73	7.8	0.6773	0	1	3	1
2328.hk	0	2003	1.14798	1.35833	-1.29068	7.39198	0.856295	1.38776	11.1792	67.69	33.87	11.5	0.1599	100	1	3	1
2345.hk	0	2006	-0.86031	1.265	7.96271	41.1733	0.547164	11.1681	7.49514	89.42	19.19	11.1	0.7671	100	1	3	1
2355.hk	0	2003	11.5278	3.25	2.56651	42.5051	0.664917	15.4536	7.22867	67.69	33.87	12.6	0.3264	0	1	3	1
2357.hk	0	2003	-10.415	1.35833	-1.29068	21.5602	0.678598	4.23639	9.72279	67.69	33.87	11.5	0.1599	100	1	3	1
2386.hk	0	2013	1.61457	2.82833	0.246878	12.6641	0.809285	11.4518	10.5222	139.58	42.07	7.7	0.1103	100	1	3	1
2698.hk	0	2003	4.93104	1.52667	1.62852	51.6516	0.721014	8.32389	8.61956	67.69	33.87	11.7	0.1732	0	1	3	1
2722.hk	0	2008	-11.571	-6.46333	-5.76893	28.6985	0.66006	9.23845	8.63505	221.43	80.17	15.9	0.0687	100	1	3	1
2777.hk	0	2005	15.5844	1.49	1.87256	30.4697	0.834497	5.87492	9.40453	103.41	25.3	14.8	0.8442	0	1	3	1
2799.hk	0	2015	-3.29453	0.118333	-3.69011	33.6243	0.860901	2.79331	13.3056	239.04	47.73	7.3	0.0914	77.49	1	3	1
2868.hk	0	2003	6.61761	3.25	2.56651	22.0545	0.864763	7.4168	8.60591	67.69	33.87	11.5	0.1599	92.5	1	3	1
3323.hk	0	2006	0.859546	0.195	4.15967	27.8161	0.573327	4.23481	8.84671	103.41	25.3	14.1	0.1799	100	1	3	1
3330.hk	0	2006	8.35526	-0.018333	4.04166	29.1553	0.580631	22.0827	6.69692	103.41	25.3	13.7	0.0462	91.4512	1	3	1
3332.hk	0	2014	-6.50644	0.725	2.1001	40.533	0.14408	55.0823	4.939	139.58	42.07	10.1	0.3901	0	1	3	1
3355.hk	1	2006	-7.9893	0.195	4.15967	8.59653	0.553235	-3.21817	7.87925	89.42	19.19	11.1	0.7671	19.4	1	3	1
3378.hk	0	2005	-1.25132	-0.018333	4.04166	15.1132	0.504123	8.1154	8.41195	103.41	25.3	11.8	0.4387	96	1	3	1
3396.hk	1	2015	-10.0437	-1.855	-4.03113	12.307	0.817076	4.00007	5.66643	239.04	47.73	7.3	0.0914	36	1	3	1
3399.hk	0	2005	3.73715	1.305	6.02236	49.7548	0.747915	6.59447	7.74379	103.41	25.3	14.8	0.8442	97.2	1	3	1
357.hk	0	2002	-0.386597	1.015	1.34307	41.6164	0.489133	10.9726	6.68032	81.38	41.64	9.1	0.0911	100	1	3	1
3618.hk	0	2010	-4.58635	0.325	-1.9644	-32.4596	0.952934	0.601657	12.2129	286.2	53.54	14.9	0.043	32.53	1	3	1
3636.hk	0	2014	-4.13869	0.183333	2.93612	16.0506	0.525503	17.4764	7.98868	139.58	42.07	7.7	0.1103	100	1	3	1
3678.hk	0	2015	1.86921	1.93	1.93149	-13.3066	0.747268	2.26812	8.12197	239.04	47.73	8.7	0.3319	48.6189	1	3	1
3698.hk	0	2013	-0.389003	1.06667	-1.17083	19.3606	0.936831	1.75189	12.6892	139.58	42.07	12.1	0.0757	61.35	1	3	1
3833.hk	0	2007	-16.0139	-1.74333	-4.96854	34.07	0.25044	28.312	7.35499	146.82	28.68	11	0.1835	62.8	1	3	1
3866.hk	0	2015	-0.669651	0.13	1.03814	20.67	0.937342	1.25379	11.9587	239.04	47.73	8.7	0.1607	17.13	1	3	1
3898.hk	1	2006	0.846552	0.71	10.1088	20.7683	0.557035	14.7534	7.30074	89.42	19.19	11.6	0.0479	97.0588	1	3	1
3903.hk	0	2014	-2.49929	-0.393333	6.42262	29.7126	0.367364	5.47406	9.06276	198.86	40.28	12.3	0.1838	0	1	3	1
3908.hk	0	2015	0.074638	0.118333	-3.69011	20.3314	0.848346	2.85749	10.8724	239.04	47.73	7.3	0.0914	43.35	1	3	1
3969.hk	1	2015	-10.4786	-0.91	-0.738998	24.8074	0.563443	8.65365	10.2603	239.04	47.73	7.3	0.0914	99.6276	1	3	1
3983.hk	0	2006	5.11698	1.66667	11.3585	58.3426	0.337299	16.7512	8.7247	89.42	19.19	10.2	0.076	96.67	1	3	1
3996.hk	0	2015	-5.55029	0.13	1.03814	13.9112	0.798974	2.7493	12.2963	239.04	47.73	7.3	0.0914	100	1	3	1
416.hk	0	2015	1.35235	0.13	1.03814	25.4071	0.936667	1.112	12.432	239.04	47.73	5.8	0.1198	4.27	1	3	1
438.hk	0	2004	-18.4862	0.755	-1.78486	12.9879	0.512977	13.9223	8.40641	75.48	30.96	11.8	0.061	100	1	3	1
489.hk	0	2005	9.4321	0.776667	4.1236	-10.531	0.697617	9.48851	10.4178	103.41	25.3	11.2	0.0478	100	1	3	1
552.hk	1	2006	3.88289	1.26	8.08062	9.61574	0.460167	7.70523	9.51119	89.42	19.19	11.8	0.2163	100	1	3	1
579.hk	0	2011	0.801888	0.313333	-3.24571	23.9437	0.663278	2.77854	9.94123	212.21	63.79	10.3	0.1473	91.23	1	3	1
598.hk	0	2003	1.08273	3.645	-1.82429	17.2548	0.617991	12.4235	8.72561	81.38	41.64	11.7	0.1767	100	1	3	1
6138.hk	0	2014	0.148579	0.146667	4.64743	22.8062	1.2175	1.38124	12.6828	198.86	40.28	8	0.0521	29.48	1	3	1
6188.hk	0	2014	-5.78449	-0.393333	6.42262	33.8668	0.420717	4.92392	8.92553	198.86	40.28	7.7	0.1031	0	1	3	1
6196.hk	0	2015	2.09499	1.93	1.93149	21.5426	0.944172	1.56788	12.2273	239.04	47.73	8.9	0.075	24.97	1	3	1
6198.hk	0	2014	0.428394	-0.443333	6.04507	12.54	0.576175	10.2366	9.84963	198.86	40.28	9.6	0.1576	91.2	1	3	1
6826.hk	1	2015	-3.23095	-0.67	-3.79689	33.4165	0.145852	26.7986	6.43162	198.86	40.28	7.7	0.532	0	1	3	1
6839.hk	0	2015	-9.32286	-0.611667	-5.70268	36.1176	0.360095	7.09036	8.17679	198.86	40.28	12.1	0.0456	45.43	1	3	1
6865.hk	0	2015	-5.09537	0.13	1.03814	31.8634	0.087034	11.8514	8.31977	239.04	47.73	7.6	0.4312	0	1	3	1
6866.hk	0	2015	-0.012265	1.16333	-0.72865	0.189852	0.176038	5.47674	7.0218	239.04	47.73	7.6	0.4312	0	1	3	1
6869.hk	1	2014	7.97967	0.681667	2.03585	6.95605	0.31789	9.39114	8.51874	198.86	40.28	10.1	0.052	44.6575	1	3	1
694.hk	0	2000	0.527222	-0.028333	0.797098	24.0776	0.322964	4.82156	9.21189	158.06	38.09	11.8	0.2008	100	1	3	1
696.hk	1	2001	3.72309	-1.82667	-3.18439	21.0393	0.346124	28.758	7.11287	158.06	38.09	11.8	0.2008	100	1	3	1
728.hk	1	2002	3.81146	2.065	-0.421432	2.43254	0.480151	3.58784	12.1513	81.38	41.64	11.7	0.1767	100	1	3	1
747.hk	0	1999	2.09477	-0.338333	2.55646	35.7294	0.244618	20.6746	7.56962	158.06	38.09	8.9	0.1878	100	1	3	1
8045.hk	1	2004	-0.184968	-1.945	-5.15647	169.274	0.386977	6.89239	4.83776	158.06	38.09	10.6	0.2553	34.28	1	3	1
8049.hk	1	2004	-10.8473	-1.37333	-4.39537	36.4218	0.364597	36.5973	4.8396	158.06	38.09	9.2	0.0631	24.5	1	3	1
8095.hk	1	2000	-4.71868	-3.615	1.49827	123.542	0.457103	-17.0588	3.26952	134.74	25.84	10.9	0.1942	33	1	3	1
8106.hk	1	2002	-13.3675	-2.205	-4.22941	131.569	0.485392	25.2312	4.2386	81.38	41.64	10.6	0.2911	1.5765	1	3	1
8115.hk	0	2004	2.91493	2.05333	-0.631763	6.54375	0.592799	17.9441	3.89957	75.48	30.96	12.3	0.5667	5.08358	1	3	1
8139.hk	0	2015	-0.4899	1.16333	-0.77409	8.7664	0.698929	8.50135	5.08613	198.86	40.28	8.2	0.4273	0	1	3	1
814.hk	0	2008	1.22166	1.66667	11.3585	10.5815	0.655332	6.59066	8.04492	146.82	28.68	12	0.2449	44.24	1	3	1
816.hk	0	2012	-0.964805	2.41833	2.57168	0.392577	0.816702	1.47761	10.8138	170.65	51.65	12.3	0.2971	98.2409	1	3	1
8189.hk	0	2002	-19.9422	-2.005	-1.77061	41.332	0.692507	-22.6519	3.77304	81.38	41.64	12	0.3825	85	1	3	1
8197.hk	1	2002	-8.67769	-4.41167	-1.84724	9.70504	0.461963	17.9651	4.80477	158.06	38.09	9.2	0.0631	35.985	1	3	1
8205.hk	1	2002	-7.82129	-1.35	-0.930866	35.7779	0.336369	3.88251	4.05069	81.38	41.64	10.5	0.4268	48.0855	1	3	1
8211.hk	0	2002	-1.134	1.015	1.34226	85.6459	0.9494	6.60182	5.1208	81.38	41.64	10.6	0.2911	0	1	3	1
8227.hk	1	2003	-1.18769	1.35833	-1.29068	78.6838	0.628441	14.7014	5.51161	67.69	33.87	11.1	0.0579	23.8424	1	3	1
8235.hk	1	2002	6.69496	2.065	-0.421234	125.509	0.165564	5.56793	4.14524	81.38	41.64	11.7	0.1767	69.414	1	3	1
8236.hk	1	2002	5.44437	2.065	-0.421234	77.8193	0.291692	14.9532	4.65129	81.38	41.64	10.5	0.6588	14.51	1	3	1
8243.hk	0	2003	-3.91076	1.35833	-1.29068	48.0533	0.499412	15.8348	5.2366	67.69	33.87	11.7	0.3045	0	1	3	1
8247.hk	1	2006	-5.64711	0.121667	4.03602	18.8137	0.35409	16.6804	5.19083	67.69	33.87	14.1	0.1799	50.225	1	3	1
8249.hk	1	2003	5.26897	1.35833	-1.29068	126.491	0.645893	35.181	5.07882	67.69	33.87	12.6	0.3264	0	1	3	1
8258.hk	0	2003	2.61561	3.25	2.56671	8.43341	0.509119	10.363	5.30058	67.69	33.87	11.1	0.0579	0	1	3	1
8273.hk	0	2004	-5.17099	-0.453333	-3.84131	68.5691	0.414788	5.91063	4.55243	67.69	33.87	12.6	0.3264	0	1	3	1
8286.hk	1	2004	-0.97952	1.50833	-1.83039	10.5229	0.26891	19.5862	3.9959	67.69	33.87	12.9	0.098	40.31	1	3	1
8301.hk	1	2004	-0.167118	2.05333	-0.631763	-7.27235	0.610889	9.03006	5.0753	75.48	30.96	14.8	0.803	0	1	3	1
8329.hk	1	2005	14.5452	1.54833	4.51926	-11.6087	0.273087	8.93421	4.73973	67.69	33.87	14.8	0.8442	0	1	3	1
8348.hk	0	2008	-15.7407	-8.54333	-6.71683	32.4066	0.472218	16.1191	6.61634	221.43	80.17	15.5	0.5525	100	1	3	1
840.hk	0	2008	-2.27625	0.121667	4.10328	8.55509	0.185382	7.59567	6.65902	146.82	28.68	11	0.1835	0	1	3	1
916.hk	0	2009	-3.5975	-1.39833	-2.23543	22.5855	0.8038	1.70877	10.4926	111.92	75.88	9.1	0.217	100	1	3	1
956.hk	0	2010	-1.76315	2.47333	-0.311159	44.0433	0.675317	5.28814	8.66276	286.2	53.54	10	0.0761	100	1	3	1
958.hk	0	2011	-5.10515	-1.91167	-2.70273	60.1618	0.817046	1.91779	10.4176	212.21	63.79	10.3	0.1473	100	1	3	1
980.hk	0	2003	11.3602	3.25	2.56651	25.2048	0.794696	7.00436	7.95447	67.69	33.87	11	0.4275	0	1	3	1
ALN	0	2009	-0.383333	-0.018333	4.04455	50.0098	0.517919	12.5376	6.63866	221.43	80.17	14.2	0.2308	0	1	3	2
AMCN	0	2007	-1.07415	-0.66	-10.1978	165.477	0.46289	3.87404	5.09869	146.82	28.68	12	0.2449	0	1	3	2
ATAI	0	2008	6.57575	-1.24167	-6.49367	59.6858	1.93819	-19.0635	4.15866	67.69	33.87	14.1	0.1799	0	1	3	2
ATHM	1	2013	2.98501	1.03667	0.655494	53.1681	0.345299	12.7694	7.77472	139.58	42.07	7.7	0.1103	0	1	3	2
ATV	0	2007	-7.02792	-0.228333	5.61125	36.3072	0.127912	1.38417	6.85256	146.82	28.68	12	0.818	0	1	3	2
AXN	1	2010	-0.133432	-2.005	-1.77222	-37.9878	0.407346	-1.55643	5.97852	212.21	63.79	12.2	0.0929	0	1	3	2
BABA	1	2014	-0.165295	0.983333	8.60017	62.3398	0.826827	15.853	11.0633	198.86	40.28	8.2	0.4273	0	1	3	2
BIDU	1	2005	-11.2933	1.49	1.85895	118.315	0.999987	4.7619	5.56913	67.69	33.87	14.1	0.1799	0	1	3	2
BITA	1	2010	-3.81264	0.96	-0.348591	41.5782	1.36438	-0.475354	6.27827	286.2	53.54	10.2	0.1639	0	1	3	2
BORN	0	2010	6.18273	3.925	1.15932	38.8799	0.325975	29.0748	6.641	286.2	53.54	12.2	0.1666	0	1	3	2
BZUN	1	2015	-7.30925	-0.611667	-5.63702	25.3412	0.450947	-6.51634	6.77138	239.04	47.73	7	0.5019	0	1	3	2
CCIH	1	2010	-8.53035	2.47333	-0.339588	26.2962	0.661345	-9.87002	5.92993	286.2	53.54	10.2	0.1639	0	1	3	2
CCM	1	2009	-7.94567	-1.39833	-2.2501	55.7619	0.646448	6.85437	7.42252	286.2	53.54	10.2	0.1639	0	1	3	2
CEO	0	2001	3.53585	-2.19667	-3.96408	47.802	0.505415	37.4973	10.392	130.66	21.38	11.5	0.2008	100	1	3	2
CHL	1	1997	-3.60114	-2.28333	-2.04597	41.3133	0.165917	11.9658	11.2896	230.33	16.84	10.1	0.2337	100	1	3	2
CHU	1	2000	-10.0656	-1.46167	-0.701392	13.3014	0.756016	3.87737	10.7225	134.74	25.84	10.9	0.1942	100	1	3	2
CMCM	1	2014	6.5117	0.13	7.67345	83.8963	0.346886	12.169	6.813	198.86	40.28	7.7	0.1031	0	1	3	2
CNTF	1	2005	-10.2516	1.35	1.39832	157.099	0.584111	27.0113	6.32621	67.69	33.87	14.1	0.1799	0	1	3	2
CTRP	0	2003	-5.13441	0.816667	-2.45665	137.056	1.42804	14.5936	4.57734	67.69	33.87	11.3	0.4471	0	1	3	2
CYOU	1	2009	1.64665	4.09667	3.05032	158.225	0.407357	65.7164	7.11262	111.92	75.88	9.1	0.217	0	1	3	2
DL	0	2008	-4.02481	-8.725	0.343885	56.3389	0.313177	25.8029	5.02104	221.43	80.17	14.5	0.2335	0	1	3	2
DQ	1	2010	-1.71923	2.47333	-0.339588	34.3566	0.641183	4.88581	8.08739	286.2	53.54	14.9	0.043	0	1	3	2
EDU	0	2006	7.05637	1.60167	12.4959	30.8232	0.565148	9.80794	7.01509	89.42	19.19	11.8	0.2163	0	1	3	2
EHIC	0	2014	10.8021	0.681667	1.951	22.9853	0.35015	-7.45087	7.61403	198.86	40.28	7.7	0.532	0	1	3	2
FANH	0	2007	-5.94744	-0.66	-10.1978	99.1115	0.201045	14.5937	5.93918	146.82	28.68	14.1	0.9159	0	1	3	2
FENG	1	2011	-15.7572	-2.09167	-3.71557	43.246	0.339931	18.9111	6.10314	212.21	63.79	10.3	0.1473	0	1	3	2
HLG	0	2015	-1.83444	-1.855	-4.01796	14.0207	0.128545	22.0171	6.45978	239.04	47.73	7	0.5019	0	1	3	2
HTHT	0	2010	8.53535	0.901667	1.60608	83.837	0.42936	4.39167	7.3659	286.2	53.54	8.2	0.6176	0	1	3	2
JASO	1	2007	10.7016	0.608333	9.40843	100	0.428172	13.5458	6.00621	146.82	28.68	13.2	0.1056	0	1	3	2
JD	0	2014	-2.46457	-0.443333	6.15646	78.6519	0.642011	-9.66678	9.79177	139.58	42.07	7.7	0.1103	0	1	3	2
JKS	1	2010	13.1936	3.925	1.15932	10.7941	0.582124	0.083648	7.62851	286.2	53.54	13.1	0.0675	0	1	3	2
JMEI	0	2014	-11.973	-0.443333	6.15646	154.932	0.612618	20.1253	7.09069	198.86	40.28	7.7	0.1031	0	1	3	2
JMU	1	2015	-4.87909	-0.536667	-5.41478	57.2351	4.12513	-137.634	4.96776	198.86	40.28	7.7	0.1031	0	1	3	2
JOBS	0	2004	-6.2464	0.933333	-4.09026	41.4803	0.302688	21.7982	5.22254	75.48	30.96	12.3	0.5667	0	1	3	2
JP	0	2015	-1.0582	-0.91	-0.944297	77.4261	0.308038	29.9633	6.02777	239.04	47.73	7	0.5019	0	1	3	2
JRJC	1	2004	-14.915	0.271667	-2.82601	156.945	0.283833	18.0139	4.00148	75.48	30.96	11	0.1646	0	1	3	2
KANG	1	2014	4.64875	0.146667	4.59434	33.6989	0.45082	11.2378	6.92423	198.86	40.28	7.7	0.1031	0	1	3	2
KONE	1	2010	7.82339	3.925	1.15932	96.4125	0.490367	34.802	4.80662	286.2	53.54	13.6	0.0342	0	1	3	2
LEJU	1	2014	5.25971	0.13	7.67345	44.7372	0.375115	11.3628	7.81488	198.86	40.28	7.7	0.1031	0	1	3	2
LITB	0	2013	-14.4814	2.82833	0.243513	61.3015	0.924921	-5.84869	5.52685	139.58	42.07	7.7	0.1103	0	1	3	2
MOMO	1	2014	0.54117	0.681667	1.951	113.59	0.088314	-14.8481	5.95963	198.86	40.28	7.7	0.1031	0	1	3	2
NCTY	1	2004	4.25607	0.755	-2.02011	56.9605	1.08122	-4.65539	5.04856	75.48	30.96	12.3	0.5667	0	1	3	2
NOAH	0	2010	-0.917305	2.48333	-0.121093	75.7272	0.394401	26.3737	4.70986	286.2	53.54	8.2	0.6176	0	1	3	2
NQ	1	2011	-4.50032	-2.09167	-3.71557	74.8393	0.118771	-19.4653	5.79202	212.21	63.79	10.3	0.1473	0	1	3	2
RENN	1	2011	-16.2646	-2.09167	-3.71557	85.7192	0.056755	-13.6978	8.03597	212.21	63.79	10.3	0.1473	0	1	3	2
SFUN	1	2010	2.24874	2.38833	-0.16857	39.3997	0.841411	32.6297	6.96158	286.2	53.54	10.2	0.1639	0	1	3	2
SMI	1	2004	-7.15971	-0.095	-3.3161	198.385	0.648379	-2.88777	9.85002	75.48	30.96	12.3	0.5667	0	1	3	2
SOL	1	2008	3.91477	-1.24167	-6.49367	167.145	0.718962	6.61499	7.94109	221.43	80.17	14.7	0.555	0	1	3	2
STV	1	2007	-18.6156	-1.74333	-5.01219	147.356	0.643605	39.8776	5.58767	146.82	28.68	12	0.2449	0	1	3	2
TEDU	0	2014	5.53979	0.146667	4.59434	64.1364	0.347183	22.1492	6.11573	198.86	40.28	7.7	0.1031	0	1	3	2
TOUR	0	2014	-3.59495	0.13	7.67345	46.6738	0.729065	-7.40506	6.98042	198.86	40.28	9.6	0.3434	0	1	3	2
TSL	1	2006	21.6334	0.71	10.132	115.414	0.555545	11.7345	5.57836	89.42	19.19	14.5	0.5489	0	1	3	2
VIPS	0	2012	9.17141	0.375	-3.16104	219.712	0.890769	-64.0674	5.12059	170.65	51.65	10	0.6841	0	1	3	2
VNET	1	2011	-8.01575	-2.09167	-3.71557	38.9969	0.611924	-32.0852	6.58698	212.21	63.79	10.3	0.1473	0	1	3	2
WB	1	2014	-0.369636	0.13	7.67345	104.953	0.610055	-6.23527	8.22451	198.86	40.28	7.7	0.1031	0	1	3	2
WBAI	0	2013	1.8187	1.03667	0.655494	5.53602	0.155358	3.1055	6.86516	198.86	40.28	8.5	0.7201	0	1	3	2
WUBA	1	2013	0.861583	1.06667	-1.18042	104.844	1.22224	-53.849	5.87549	139.58	42.07	7.7	0.1103	0	1	3	2
XIN	0	2007	-14.8066	-1.74167	-6.85794	69.2582	0.772717	13.0944	7.39877	146.82	28.68	14.1	0.0464	0	1	3	2
XNET	1	2014	-8.72005	-0.393333	6.38719	46.8144	0.362502	12.5497	5.98709	212.21	63.79	12.4	0.6873	0	1	3	2
XNY	0	2010	-16.6748	2.48333	-0.121093	49.0673	0.20274	77.6477	5.6577	286.2	53.54	12.3	0.2853	0	1	3	2
XRS	0	2010	-5.56947	2.47333	-0.339588	102.713	0.588941	23.5253	6.09455	212.21	63.79	10.3	0.1473	0	1	3	2
YGE	1	2007	17.5354	-0.356667	-0.043197	99.6467	0.824989	11.6749	7.4886	146.82	28.68	13.2	0.1056	0	1	3	2
YRD	0	2015	16.7257	1.93	1.91168	232.103	0.444474	-6.92943	6.24766	239.04	47.73	7.3	0.0914	0	1	3	2
YY	1	2012	12.9163	1.485	-2.96973	113.978	3.49749	-10.7932	6.61396	170.65	51.65	10	0.6841	0	1	3	2
ZPIN	0	2014	3.13079	-0.443333	6.15646	7.96235	0.965595	22.1596	0.021037	198.86	40.28	7.7	0.1031	0	1	3	2
ZX	0	2011	-5.81343	-2.09167	-3.71557	307.726	0.666083	13.1409	8.0597	212.21	63.79	13.9	0.306	0	1	3	2
1071.hk	0	2004	-6.41168	1.52333	0.682605	22.7737	0.618454	8.9904	9.87091	134.74	25.84	10	0.135	100	1	4	3
1088.hk	0	2005	4.00929	1.74	1.76042	30.282	0.651342	12.1284	11.6116	103.41	25.3	14.1	0.1799	100	1	4	3
1171.hk	0	1998	-7.6732	-1.04667	-2.45582	5.86768	0.203734	11.467	8.87178	130.66	21.38	10.8	0.1335	100	1	4	3
1211.hk	0	2011	2.33973	-1.35	-0.931267	57.2626	0.736803	19.719	7.14092	81.38	41.64	10.5	0.7048	0	1	4	3
1375.hk	0	2014	18.6395	-0.393333	6.42262	19.7584	0.69411	2.47773	9.52147	198.86	40.28	9	0.0737	77.446	1	4	3
1528.hk	0	2015	-5.32168	-1.855	-4.03113	17.2697	0.7352	11.0169	6.81259	239.04	47.73	7.6	0.4312	0	1	4	3
1533.hk	0	2015	-0.250812	0.118333	-3.69011	20.618	0.47978	7.43928	11.1833	239.04	47.73	7	0.5019	0	1	4	3
1800.hk	0	2011	12.1173	0.71	10.1088	59.7716	0.766182	3.5255	9.83966	239.04	47.73	10	0.1166	0	1	4	3
1898.hk	0	2007	16.2046	0.71	10.1088	30.0602	0.788505	3.44146	9.97525	146.82	28.68	12	0.2449	90.99	1	4	3
1919.hk	0	2005	-4.54731	1.57667	2.72078	21.5317	0.831646	12.2295	10.6975	103.41	25.3	15.8	0.5448	100	1	4	3
2009.hk	0	2010	-3.82001	0.906667	1.6938	27.6512	0.38974	8.38854	8.8456	89.42	19.19	11.1	0.7671	100	1	4	3
2238.hk	0	2012	-2.66763	2.38833	-0.229014	27.3448	0.298102	18.4152	5.9198	239.04	47.73	7.6	0.4312	0	1	4	3
2318.hk	0	2006	3.95738	2.05333	-0.631965	20.0631	0.839912	2.99458	7.33559	239.04	47.73	7.8	0.6773	0	1	4	3
2333.hk	0	2011	-11.448	-0.196667	-3.85679	7.39198	0.856295	1.38776	11.1792	67.69	33.87	11.5	0.1599	100	1	4	3
2338.hk	0	2004	0.387634	-0.095	-3.31549	71.1675	0.79995	19.2037	7.77145	75.48	30.96	13.4	0.1898	62.54	1	4	3
2600.hk	0	2007	0.310332	-1.12667	1.52949	12.6641	0.809285	11.4518	10.5222	139.58	42.07	7.7	0.1103	100	1	4	3
2628.hk	0	2006	-4.8298	-0.196667	-3.85679	21.2421	0.784364	7.11193	10.0566	158.06	38.09	11.8	0.2008	100	1	4	3
2727.hk	1	2008	6.39919	1.35	1.40017	28.6985	0.66006	9.23845	8.63505	221.43	80.17	15.9	0.0687	100	1	4	3
2866.hk	0	2004	1.00302	2.05333	-0.631965	33.6377	0.73104	10.4339	9.50927	75.48	30.96	12.3	0.5667	100	1	4	3
2880.hk	0	2010	-2.18608	1.265	7.96271	22.0545	0.864763	7.4168	8.60591	67.69	33.87	11.5	0.1599	92.5	1	4	3
2883.hk	0	2007	-0.603102	2.065	-0.421432	14.9233	0.652821	6.75765	8.85926	89.42	19.19	12.3	0.2512	97.5	1	4	3
2899.hk	0	2008	-0.555636	-0.196667	-3.85679	18.0439	0.416507	6.20636	8.52319	81.38	41.64	12	0.3825	100	1	4	3
3328.hk	0	2007	6.90393	1.74	1.76042	27.8161	0.573327	4.23481	8.84671	103.41	25.3	14.1	0.1799	100	1	4	3
3369.hk	0	2013	-3.02838	1.03667	0.662725	8.59653	0.553235	-3.21817	7.87925	89.42	19.19	11.1	0.7671	19.4	1	4	3
386.hk	0	2000	-1.42401	-1.12667	0.939211	5.85263	0.576731	4.51305	12.1	135.747	26.0767	10.9083	0.193308	96.9	1	4	3
3993.hk	0	2012	5.00835	-0.228333	5.58548	58.3426	0.337299	16.7512	8.7247	89.42	19.19	10.2	0.076	96.67	1	4	3
525.hk	0	2006	0.968552	0.301667	2.08139	8.5112	0.131085	10.8541	2.38484	322.12	9.28	11.2	0.2337	100	1	4	3
568.hk	0	2010	3.25375	1.50833	-1.82999	47.1746	0.567247	12.0442	6.86603	89.42	19.19	15.2	0.2129	0	1	4	3
6116.hk	0	2014	0.420748	0.983333	8.59774	60.2887	0.675447	14.2166	8.26683	198.86	40.28	7.7	0.532	0	1	4	3
670.hk	0	1997	9.04026	1.385	-2.55586	16.278	0.723835	3.763	10.1937	230.33	16.84	12.8	0.3572	100	1	4	3
6881.hk	0	2016	3.7794	2.82833	0.246878	24.0776	0.322964	4.82156	9.21189	158.06	38.09	11.8	0.2008	100	1	4	3
753.hk	0	2006	-2.62039	0.755	-1.78486	4.02294	0.852559	0.316114	10.9402	75.48	30.96	11	0.1646	100	1	4	3
811.hk	1	2007	-3.96494	-0.356667	-0.059773	3.08939	0.45441	12.7089	7.786	146.82	28.68	13.3	0.0521	92.73	1	4	3
857.hk	0	2007	5.36361	-1.31667	1.29683	5.58191	0.488406	8.88216	12.927	134.74	25.84	10.9	0.1942	100	1	4	3
939.hk	0	2007	5.7747	1.305	6.02236	14.5499	0.949986	1.30946	15.1765	103.41	25.3	14.1	0.1799	90.999	1	4	3
1186.hk	0	2007	-0.132043	1.88	2.26001	28.8943	0.970391	1.68463	11.7325	146.82	28.68	12	0.2449	100	1	5	3
1288.hk	0	2010	1.92717	3.186	1.56797	9.90383	0.961394	0.83228	16.0016	286.2	53.54	10.2	0.1639	100	1	5	3
1336.hk	0	2011	2.28131	2.046	1.40001	37.0254	0.978418	0.740398	12.6266	212.21	63.79	10.3	0.1473	57.59	1	5	3
0390.hk	0	2007	-10.7905	-1.16	-7.70097	28.5101	0.92653	2.36699	11.8713	146.82	28.68	12	0.2449	100	1	5	3
1398.hk	0	2006	0.46823	1.57	11.2501	12.8279	0.959747	0.976219	15.6873	89.42	19.19	11.8	0.2163	91.55	1	5	3
1618.hk	0	2009	-3.54196	0.83	1.69709	27.1684	0.955109	2.3592	12.0466	111.92	75.88	9.1	0.217	100	1	5	3
1766.hk	0	2008	1.14165	-7.198	-4.09361	15.1817	0.804811	2.89958	10.3949	221.43	80.17	14.5	0.2335	100	1	5	3
3988.hk	0	2006	-2.99719	1.058	4.65955	18.0881	0.946094	1.13524	15.3631	89.42	19.19	11.8	0.2163	83.15	1	5	3
988.hk	0	2007	-6.15144	0.378	7.54387	23.7614	0.955154	0.99077	13.4684	146.82	28.68	12	0.2449	80	1	5	3

## Sheet: 7to36months
listingyear	stockcode	hightech	excessre	globalex	chinaex	revgrow	leverage	roa	size	stockturnover	capgdp	gdpgrow	expgdp	stateownedshares	overseas	listing form	listing location
2004	100	1	-1.73662	1.27933	2.56908	34.7	0.667	9.33	9.61579	67.69	33.87	12.4	0.73	40.9742	0	1	0
2002	875	0	-1.74509	1.927	-1.19751	-4.05	0.211	6.11	7.49559	81.38	41.64	9.3	0.0597	35	0	1	0
2004	2001	0	-1.65606	1.02533	4.48569	28.2	0.627	10	7.00309	75.48	30.96	14.7	0.3786	0	0	1	0
2004	2002	0	-0.636633	1.02533	4.48569	6.99	0.48	15.2	5.52149	75.48	30.96	13.6	0.3964	13.89	0	1	0
2004	2003	0	2.40729	1.02533	4.48569	24.3	0.545	14.5	5.39359	75.48	30.96	14.7	0.3786	0	0	1	0
2004	2004	1	3.3901	1.02533	4.48569	17.2	0.348	20.4	5.43809	75.48	30.96	11.5	0.0482	0	0	1	0
2004	2005	0	-2.05657	1.02533	4.48569	47	0.714	9.34	6.81349	75.48	30.96	14.8	0.803	0	0	1	0
2004	2006	1	-0.952505	1.02533	4.48569	38.1	0.583	14.6	5.48069	75.48	30.96	14.7	0.3786	0	0	1	0
2004	2007	1	2.93645	1.02533	4.48569	36.7	0.629	12	5.85789	75.48	30.96	10.7	0.0401	0	0	1	0
2004	2008	1	0.749911	1.02533	4.48569	46.7	0.435	17	5.43809	75.48	30.96	14.8	0.803	13	0	1	0
2004	2009	1	2.19853	1.02533	4.48569	38.3	0.704	12.6	5.59839	75.48	30.96	13.6	0.3964	7	0	1	0
2004	2010	0	1.36651	1.02533	4.48569	22.4	0.364	25	5.39359	75.48	30.96	14.7	0.3786	5	0	1	0
2004	2011	0	4.34783	1.01067	4.71652	34.7	0.5	18.6	5.39359	75.48	30.96	14.7	0.3786	10	0	1	0
2004	2012	0	-2.1033	1.01067	4.71652	17.8	0.531	17.5	5.76829	75.48	30.96	14.7	0.3786	1.84105	0	1	0
2004	2013	0	4.50312	1.01067	4.71652	42.7	0.479	10	4.94169	75.48	30.96	9.7	0.0446	91	0	1	0
2004	2014	0	3.32078	1.01067	4.71652	27.1	0.44	20	5.52149	75.48	30.96	9.4	0.0584	1.5	0	1	0
2004	2015	0	1.68289	1.01067	4.71652	32.2	0.7	10	5.70379	75.48	30.96	13.6	0.3964	0	0	1	0
2004	2016	1	3.22621	1.01067	4.71652	18.9	0.409	13.6	4.70049	75.48	30.96	14.8	0.803	5	0	1	0
2004	2017	0	0.686526	1.01067	4.71652	-4.77	0.615	11.3	5.96619	75.48	30.96	14.8	0.803	85.33	0	1	0
2004	2018	0	2.90475	1.01067	4.71652	25.5	0.5	18.2	5.13579	75.48	30.96	9.4	0.0584	6.66667	0	1	0
2004	2019	0	4.54167	1.01067	4.71652	34.1	0.5	16	5.29829	75.48	30.96	14.7	0.3786	0	0	1	0
2004	2020	1	0.458974	1.01067	4.71652	13.3	0.654	12.7	5.56069	75.48	30.96	14.7	0.3786	4.03572	0	1	0
2004	2021	1	1.82226	1.01067	4.71652	23.8	0.667	11	6.04029	75.48	30.96	14.7	0.3786	0	0	1	0
2004	2022	1	2.70945	1.01067	4.71652	26.3	0.342	23.3	5.48069	75.48	30.96	12.3	0.5667	0	0	1	0
2004	2023	0	0.343496	1.01067	4.71652	17.2	0.414	14.8	5.66989	75.48	30.96	11.3	0.047	0	0	1	0
2004	2024	0	0.338045	1.01067	4.71652	63.1	0.645	22.4	6.63329	75.48	30.96	13.6	0.3964	0	0	1	0
2004	2025	1	2.17442	1.01067	4.71652	42.5	0.327	16.7	5.01059	75.48	30.96	10.1	0.0471	89.8711	0	1	0
2004	2026	0	0.847306	1.01067	4.71652	40.1	0.483	15.9	5.66989	75.48	30.96	13.4	0.1898	0	0	1	0
2004	2027	1	-0.953404	0.873	5.24265	34.7	0.543	14.6	6.13119	75.48	30.96	14.8	0.803	0	0	1	0
2004	2028	0	3.50438	0.873	5.24265	17.8	0.294	29.4	5.07519	75.48	30.96	12.3	0.5667	6	0	1	0
2004	2029	0	3.72631	0.873	5.24265	29.4	0.526	18.9	5.24699	75.48	30.96	11.5	0.3898	0	0	1	0
2004	2030	1	0.961272	0.873	5.24265	29.5	0.467	15.6	5.19299	75.48	30.96	14.8	0.803	53.2	0	1	0
2004	2031	1	2.39613	0.873	5.24265	16.3	0.441	14.1	5.82899	75.48	30.96	14.8	0.803	0	0	1	0
2004	2032	0	4.96072	0.873	5.24265	29	0.632	19.3	6.34559	75.48	30.96	14.7	0.3786	0	0	1	0
2004	2033	0	2.54926	0.873	5.24265	2.52	0.329	20.6	5.13579	75.48	30.96	8.8	0.0476	40	0	1	0
2004	2034	0	-0.292876	0.873	5.24265	35.6	0.674	8.14	6.06379	75.48	30.96	14.7	0.3786	0	0	1	0
2004	2035	0	0.214737	1.088	5.57744	20.3	0.621	14.8	5.66989	75.48	30.96	14.8	0.803	0	0	1	0
2004	2036	0	4.67379	1.088	5.57744	12.1	0.478	18.3	5.43809	75.48	30.96	14.7	0.3786	0	0	1	0
2004	2037	0	3.83656	1.088	5.57744	40.9	0.515	12.7	5.79909	75.48	30.96	10.1	0.0471	100	0	1	0
2004	2038	1	4.1858	1.088	5.57744	39.8	0.247	22	5.01059	75.48	30.96	11	0.1646	45	0	1	0
2005	2039	0	1.89468	0.458333	4.2829	16.4	0.882	3.12	7.43839	75.48	30.96	10.1	0.0471	72.0174	0	1	0
2005	2040	0	-0.51667	0.458333	4.2829	11.2	0.313	27.8	5.76829	67.69	25.3	14.8	0.4857	100	0	1	0
2005	2041	0	-0.481392	0.711333	4.04533	22.8	0.404	17.4	6.15269	67.69	25.3	15.4	0.2048	6.41333	0	1	0
2005	2042	0	2.7916	0.711333	4.04533	13.6	0.681	5.32	6.15269	67.69	25.3	13.3	0.0619	100	0	1	0
2005	2043	0	0.428107	0.676	3.12087	11.8	0.585	9.02	6.01619	67.69	25.3	14.5	0.4345	2.4	0	1	0
2005	2044	0	1.41888	0.676	3.12087	24.9	0.429	10	5.63479	67.69	25.3	14.8	0.4857	3	0	1	0
2005	2045	1	0.172505	0.676	3.12087	4.23	0.533	9.33	6.39689	67.69	25.3	14.8	0.8442	0	0	1	0
2005	2046	0	0.586453	0.676	3.12087	21.8	0.406	12.4	5.13579	67.69	25.3	13.7	0.0426	70.875	0	1	0
2005	2047	0	-0.080642	0.676	3.12087	19.5	0.429	14.3	6.55109	67.69	25.3	14.8	0.8442	0	0	1	0
2005	2048	0	0.220142	0.078	2.34705	27.5	0.511	11.1	6.15269	67.69	25.3	14.5	0.4345	0	0	1	0
2005	2049	1	-0.180731	0.321667	2.92495	17.8	0.5	12.5	5.29829	67.69	25.3	12.9	0.0948	0	0	1	0
2005	2050	0	2.55874	0.321667	2.92495	50.9	0.571	14.6	5.85789	67.69	25.3	14.5	0.4345	0	0	1	0
2006	2051	0	1.07235	-1.12967	0.852795	12.3	0.636	7.36	7.00309	89.42	19.19	11.8	0.2163	100	0	1	0
2006	2052	1	-1.94229	-1.12967	0.852795	45.5	0.656	12.5	6.41349	89.42	19.19	13.8	0.8753	2	0	1	0
2006	2053	0	0.713692	-1.12967	0.852795	26.5	0.667	8	7.31319	89.42	19.19	9	0.0565	93.8283	0	1	0
2006	2054	0	2.28203	-0.874333	-0.095561	18.9	0.453	10	6.27289	89.42	19.19	13.8	0.8753	0	0	1	0
2006	2055	1	-1.81581	-0.874333	-0.095561	34.7	0.682	6.36	6.08679	89.42	19.19	13.8	0.8753	0	0	1	0
2006	2056	1	-2.62196	-0.724333	-0.305512	16.2	0.655	10.9	7.00309	89.42	19.19	12.8	0.498	0	0	1	0
2006	2057	1	-1.00595	-0.724333	-0.305512	47	0.5	7.5	5.29829	89.42	19.19	11.6	0.0778	78.75	0	1	0
2006	2058	1	0.038934	-0.724333	-0.305512	13.1	0.444	9.44	5.19299	89.42	19.19	11.1	0.7671	0	0	1	0
2006	2059	0	-0.317496	-0.724333	-0.305512	68.6	0.177	4.46	6.32789	89.42	19.19	9	0.0565	84.025	0	1	0
2006	2060	0	-0.385056	-0.724333	-0.305512	13.4	0.7	5.31	7.17009	89.42	19.19	13.8	0.8753	80.6449	0	1	0
2006	2061	0	-1.08407	-0.724333	-0.305512	34	0.662	6.88	6.64639	89.42	19.19	12.8	0.498	53.9125	0	1	0
2006	2062	0	0.259257	-0.724333	-0.305512	12.3	0.691	8.73	7.00309	89.42	19.19	12.8	0.498	0	0	1	0
2006	2063	1	-0.458047	-0.724333	-0.305512	23.1	0.247	18.2	5.13579	89.42	19.19	13.8	0.8753	38	0	1	0
2006	2064	0	-2.15146	-0.724333	-0.305512	0	0.474	6.91	6.87729	89.42	19.19	12.8	0.498	0	0	1	0
2006	2065	1	-2.03564	-0.724333	-0.305512	36.9	0.565	13.5	6.13119	89.42	19.19	11.8	0.2163	0	0	1	0
2006	2066	0	-0.204305	-0.724333	-0.305512	29	0.5	6.82	5.39359	89.42	19.19	11.8	0.2163	18.314	0	1	0
2006	2067	0	-2.67068	-0.635	-0.682097	12.5	0.682	6.91	7.00309	89.42	19.19	12.8	0.498	0	0	1	0
2006	2068	0	-1.76314	-0.635	-0.682097	46.6	0.747	4.14	6.76849	89.42	19.19	12.8	0.0536	94.3946	0	1	0
2006	2069	0	-3.88991	-0.635	-0.682097	29.2	0.581	20.3	6.60669	89.42	19.19	12.3	0.2512	0	0	1	0
2006	2070	0	-3.74128	-0.829	-0.694843	17.1	0.618	7.64	6.30989	89.42	19.19	11.6	0.4493	0	0	1	0
2006	2071	0	-0.89673	-0.829	-0.694843	11.6	0.605	7.67	6.06379	89.42	19.19	14.5	0.5489	0	0	1	0
2006	2072	0	0.300007	-0.829	-0.694843	-9.48	0.704	4.32	6.69699	89.42	19.19	15.2	0.2129	98.1467	0	1	0
2006	2073	1	-4.58554	-0.829	-0.694843	29	0.557	13	6.41349	89.42	19.19	15.2	0.2129	8	0	1	0
2006	2074	0	-1.09453	-0.829	-0.694843	13.6	0.633	6.33	5.70379	89.42	19.19	14.5	0.5489	0	0	1	0
2006	2075	0	-3.93122	-0.829	-0.694843	39.1	0.783	4.08	7.09009	89.42	19.19	14.5	0.5489	55	0	1	0
2006	2076	1	-2.75212	-0.829	-0.694843	50.4	0.415	18.5	5.29829	89.42	19.19	13.8	0.8753	0	0	1	0
2006	2077	0	-2.30581	-0.791	-0.395254	17.5	0.617	9.26	6.69699	89.42	19.19	14.5	0.5489	88.1401	0	1	0
2006	2078	0	-2.34447	-0.791	-0.395254	32.7	0.7	8	8.51719	89.42	19.19	15.2	0.2129	0	0	1	0
2006	2079	1	-1.80877	-0.791	-0.395254	7.05	0.324	11.7	5.66989	89.42	19.19	14.5	0.5489	0	0	1	0
2006	2080	0	1.39553	-0.791	-0.395254	32	0.594	8.13	6.46149	89.42	19.19	14.5	0.5489	73.1534	0	1	0
2006	2081	0	-1.06377	-0.791	-0.395254	32.4	0.833	6.42	7.09009	89.42	19.19	14.5	0.5489	0	0	1	0
2006	2082	0	-0.696457	-0.791	-0.395254	79.9	0.773	4.09	6.49229	89.42	19.19	12.8	0.498	0	0	1	0
2006	2083	0	-1.5624	-0.791	-0.395254	35.2	0.868	2.47	8.24279	89.42	19.19	15.2	0.2129	0	0	1	0
2006	2084	0	-3.37212	-0.791	-0.395254	49.6	0.615	11.4	6.47699	89.42	19.19	13.8	0.8753	0	0	1	0
2006	2085	0	-0.007437	-0.791	-0.395254	31.7	0.68	6	6.90779	89.42	19.19	12.8	0.498	0	0	1	0
2006	2086	0	-0.443867	-0.791	-0.395254	55.2	0.676	8.24	5.82899	89.42	19.19	15.2	0.2129	0	0	1	0
2006	2087	0	-1.15558	-0.791	-0.395254	16.7	0.621	5.29	7.24419	89.42	19.19	14.2	0.0434	71.3098	0	1	0
2006	2088	0	-0.500228	-0.791	-0.395254	36	0.62	15.2	6.21459	89.42	19.19	15.2	0.2129	0	0	1	0
2006	2089	1	-0.631988	-0.791	-0.395254	12.1	0.423	11.9	5.56069	89.42	19.19	14.5	0.5489	25.55	0	1	0
2006	2090	1	0.706812	-0.700333	-1.23802	14.4	0.533	15	5.70379	89.42	19.19	14.5	0.5489	0	0	1	0
2006	2091	0	2.21692	-0.700333	-1.23802	8.02	0.616	12.7	6.59309	89.42	19.19	14.5	0.5489	45	0	1	0
2006	2092	0	0.38246	-0.700333	-1.23802	47.1	0.688	7.5	7.37779	89.42	19.19	10.9	0.1571	0	0	1	0
2006	2093	1	-3.90212	-0.700333	-1.23802	19	0.385	15	5.56069	89.42	19.19	11.6	0.4493	0	0	1	0
2006	2094	0	-1.91296	-0.700333	-1.23802	16.6	0.632	7.89	5.94019	89.42	19.19	15.2	0.2129	17.5	0	1	0
2006	2095	1	-1.72377	-0.700333	-1.23802	28.8	0.3	21.3	5.01059	89.42	19.19	12.8	0.498	0	0	1	0
2006	2096	0	0.449565	-0.700333	-1.23802	27.3	0.433	16.7	5.19299	89.42	19.19	11.6	0.0479	98.1717	0	1	0
2006	2097	1	-3.9188	-0.700333	-1.23802	36.1	0.553	11.1	5.94019	89.42	19.19	11.6	0.0479	0	0	1	0
2006	2098	0	-1.45188	-0.700333	-1.23802	17.8	0.655	7.07	6.36299	89.42	19.19	11.6	0.4493	0	0	1	0
2006	2099	1	0.18062	-0.700333	-1.23802	31.2	0.672	12.8	6.36299	89.42	19.19	12.8	0.498	0	0	1	0
2006	2100	0	0.836175	-0.700333	-1.23802	21.6	0.583	7.5	5.88609	89.42	19.19	10.9	0.1571	0	0	1	0
2006	2101	0	1.1105	-0.700333	-1.23802	28.4	0.581	14.5	5.73659	89.42	19.19	13.8	0.8753	100	0	1	0
2006	2102	0	-2.4764	-0.700333	-1.23802	34.7	0.457	12.6	5.85789	89.42	19.19	11.6	0.4493	0	0	1	0
2007	2103	0	-0.517768	-0.746	-1.70408	14.1	0.549	10.6	6.23439	89.42	19.19	12.8	0.498	0	0	1	0
2007	2104	0	-0.164057	-0.746	-1.70408	32.9	0.423	21.9	5.56069	89.42	19.19	14.5	0.5489	0	0	1	0
2007	2105	0	-0.771066	-0.746	-1.70408	17.2	0.627	4.53	6.62009	89.42	19.19	13.8	0.8753	0	0	1	0
2007	2106	1	-1.19735	-0.746	-1.70408	47.8	0.169	41.5	6.47699	89.42	19.19	13.8	0.8753	53.082	0	1	0
2007	2107	1	-0.390044	-0.746	-1.70408	19.1	0.442	18.4	5.24699	89.42	19.19	15.2	0.2129	0	0	1	0
2007	2108	0	1.66491	-0.746	-1.70408	29.1	0.606	10	5.79909	89.42	19.19	13.4	0.0985	0	0	1	0
2007	2109	0	-1.96674	-0.746	-1.70408	16.8	0.538	15.2	6.47699	89.42	19.19	12.6	0.08	62.4375	0	1	0
2007	2110	0	-0.340387	-0.746	-1.70408	25.5	0.61	4.15	8.31879	89.42	19.19	11.6	0.4493	0	0	1	0
2007	2111	1	-1.83253	-0.746	-1.70408	42.8	0.64	10.8	5.52149	89.42	19.19	15.2	0.2129	0	0	1	0
2007	2112	0	-1.17502	-0.664667	-1.83343	26.3	0.712	7.5	6.25379	89.42	19.19	12.8	0.498	0	0	1	0
2007	2113	0	-0.92395	-0.664667	-1.83343	18.1	0.521	6.88	6.17379	89.42	19.19	11.6	0.0479	0	0	1	0
2007	2114	0	-3.00899	-0.664667	-1.83343	32	0.591	9.77	6.08679	89.42	19.19	9	0.0565	0	0	1	0
2007	2115	1	0.491358	-0.664667	-1.83343	15.3	0.538	11.5	5.56069	89.42	19.19	12.8	0.498	20	0	1	0
2007	2116	1	-0.193514	-0.664667	-1.83343	19.9	0.474	10	5.94019	89.42	19.19	11.1	0.7671	75.7692	0	1	0
2007	2117	0	0.621118	-0.604	-2.37133	19.7	0.444	16.9	5.88609	89.42	19.19	15.2	0.2129	0	0	1	0
2007	2118	1	-1.47279	-0.604	-2.37133	16.1	0.388	24.7	5.13579	89.42	19.19	12.1	0.0626	0	0	1	0
2007	2119	1	-1.60665	-0.604	-2.37133	38.8	0.679	10	6.32789	146.82	28.68	13.6	0.5457	0	0	1	0
2007	2120	0	-1.69594	-0.604	-2.37133	25.8	0.694	8.16	6.19439	146.82	28.68	13.6	0.5457	0	0	1	0
2007	2121	0	-1.36645	-0.604	-2.37133	30.3	0.414	13.4	5.66989	146.82	28.68	14.1	0.9159	0	0	1	0
2007	2122	0	-5.22355	-0.604	-2.37133	45.8	0.563	24	6.86689	146.82	28.68	13.6	0.5457	0	0	1	0
2007	2123	1	-2.01209	-0.604	-2.37133	52.8	0.423	20.8	5.56069	146.82	28.68	13.8	0.2431	24.2436	0	1	0
2007	2124	0	-3.40875	-0.693	-2.03525	44.8	0.586	9.66	5.66989	89.42	19.19	12.8	0.498	0	0	1	0
2007	2125	0	-0.033358	-0.693	-2.03525	1.45	0.62	5.8	6.21459	146.82	28.68	12.1	0.0537	91.1429	0	1	0
2007	2126	0	1.10562	-0.693	-2.03525	21.9	0.732	6.48	6.56529	146.82	28.68	13.6	0.5457	0	0	1	0
2007	2127	0	-0.570724	-0.693	-2.03525	18.5	0.676	8.38	6.60669	146.82	28.68	14.9	0.5976	0	0	1	0
2007	2128	0	-2.20333	-0.693	-2.03525	38.5	0.633	15.7	8.00639	146.82	28.68	12.1	0.0434	89.7851	0	1	0
2007	2129	1	-1.13797	-0.693	-2.03525	39.2	0.55	11	6.90779	146.82	28.68	14.4	0.584	97.8734	0	1	0
2007	2130	0	-2.57407	-0.693	-2.03525	39	0.538	15.4	5.56069	146.82	28.68	14.1	0.9159	0	0	1	0
2007	2131	0	-1.29648	-0.693	-2.03525	46.6	0.647	15	5.82899	146.82	28.68	13.6	0.5457	0	0	1	0
2007	2132	0	-2.03181	-0.693	-2.03525	29.2	0.561	11.6	6.34559	146.82	28.68	14.1	0.0464	0	0	1	0
2007	2133	0	-2.94957	-0.693	-2.03525	2.22	0.792	5.83	7.78319	146.82	28.68	13.6	0.5457	0	0	1	0
2007	2134	1	-2.21635	-0.855667	-2.59085	19.5	0.442	14.4	6.06379	146.82	28.68	14.4	0.584	71.83	0	1	0
2007	2135	0	-1.10577	-0.855667	-2.59085	43.5	0.765	8.24	7.43839	146.82	28.68	13.6	0.5457	0	0	1	0
2007	2136	0	-0.962346	-0.855667	-2.59085	26.2	0.619	15.2	5.34709	146.82	28.68	12.9	0.0862	56.5	0	1	0
2007	2137	0	-3.86172	-0.908667	-1.6746	28.8	0.61	12.2	6.01619	146.82	28.68	14.1	0.9159	0	0	1	0
2007	2138	1	-0.914499	-0.908667	-1.6746	21.5	0.458	20	5.48069	146.82	28.68	14.1	0.9159	20	0	1	0
2007	2139	1	-2.56078	-0.908667	-1.6746	12.1	0.724	6.21	5.66989	146.82	28.68	14.1	0.9159	21.1842	0	1	0
2007	2140	1	-4.69591	-0.373333	-1.68443	18.9	0.697	8.18	6.49229	146.82	28.68	12.9	0.0862	82.0761	0	1	0
2007	2141	1	-1.07965	-0.373333	-1.68443	41.5	0.576	8.48	5.79909	146.82	28.68	14.1	0.9159	20	0	1	0
2007	2142	0	-1.05287	-0.373333	-1.68443	23.5	0.93	1.42	10.9508	146.82	28.68	13.6	0.5457	23.8088	0	1	0
2007	2143	0	-2.88932	-0.373333	-1.68443	6.68	0.683	5.87	6.44569	146.82	28.68	13.3	0.0521	0	0	1	0
2007	2144	0	-0.314605	-0.502	-0.957388	26.5	0.611	8.33	5.88609	146.82	28.68	13.6	0.5457	0	0	1	0
2007	2145	0	-2.31583	-0.502	-0.957388	34.7	0.65	4.3	6.90779	146.82	28.68	11.4	0.0563	69.84	0	1	0
2007	2146	0	-4.1051	-0.502	-0.957388	31.9	0.739	11.3	7.74069	146.82	28.68	13.2	0.1056	0	0	1	0
2007	2147	0	-4.15644	-0.502	-0.957388	31	0.453	27.3	5.01059	146.82	28.68	12.9	0.0862	0	0	1	0
2007	2148	1	-0.205875	-0.502	-0.957388	18.5	0.2	25.4	4.86749	146.82	28.68	12	0.2449	0	0	1	0
2007	2149	0	-2.24603	-0.502	-0.957388	40.5	0.595	9.05	6.04029	146.82	28.68	12.7	0.0738	73.6919	0	1	0
2007	2150	0	-3.34479	-0.502	-0.957388	18.9	0.478	20.9	5.43809	146.82	28.68	14.9	0.5976	0	0	1	0
2007	2151	1	-1.00198	-0.502	-0.957388	41	0.45	21.7	4.78749	146.82	28.68	12	0.2449	0	0	1	0
2007	2152	1	-3.07676	-0.502	-0.957388	39.9	0.6	16.7	6.39689	146.82	28.68	14.1	0.9159	67.1935	0	1	0
2007	2153	1	-5.05537	-0.502	-0.957388	27.3	0.343	27	5.43809	146.82	28.68	12	0.2449	0	0	1	0
2007	2154	0	-1.23932	-0.502	-0.957388	7.95	0.4	18	5.70379	146.82	28.68	13.6	0.5457	0	0	1	0
2007	2155	0	-1.76213	-0.502	-0.957388	43	0.445	19.1	7.00309	146.82	28.68	12.1	0.0537	60.3683	0	1	0
2007	2156	1	-0.507557	-0.502	-0.957388	27.2	0.786	7.14	7.24419	146.82	28.68	14.9	0.5976	0	0	1	0
2007	2157	0	-1.64906	-0.502	-0.957388	25.5	0.636	9.09	6.08679	146.82	28.68	12.3	0.0654	0	0	1	0
2007	2158	0	0.698411	-0.502	-0.957388	15	0.367	20	5.48069	146.82	28.68	12	0.818	0	0	1	0
2007	2159	0	-0.210506	-0.502	-0.957388	5.89	0.547	6.04	6.27289	146.82	28.68	12.1	0.0617	29.3572	0	1	0
2007	2160	0	-2.23303	-0.502	-0.957388	21	0.629	6.52	6.79119	146.82	28.68	14.9	0.5976	14.4	0	1	0
2007	2161	1	-3.14132	-0.502	-0.957388	17.8	0.245	18	5.29829	146.82	28.68	14.1	0.9159	0	0	1	0
2007	2162	0	0.064546	-0.502	-0.957388	5.27	0.573	7.45	7.00309	146.82	28.68	12	0.818	0	0	1	0
2007	2163	0	-0.708357	-0.502	-0.957388	10.4	0.6	7.67	6.39689	146.82	28.68	14.1	0.9159	37.3071	0	1	0
2007	2164	0	-1.55412	-0.502	-0.957388	21.9	0.622	10.7	6.10929	146.82	28.68	13.6	0.5457	0	0	1	0
2007	2165	0	-3.02252	-0.132	-0.774552	49	0.605	11.3	5.94019	146.82	28.68	14.9	0.5976	20.2407	0	1	0
2007	2166	1	1.90353	-0.132	-0.774552	18.5	0.529	14.1	5.13579	146.82	28.68	13.5	0.0644	0	0	1	0
2007	2167	0	-0.587528	-0.132	-0.774552	20.7	0.406	12.9	5.13579	146.82	28.68	14.1	0.9159	0	0	1	0
2007	2168	1	-2.62809	-0.132	-0.774552	9.12	0.271	16.1	5.63479	146.82	28.68	14.1	0.9159	0	0	1	0
2007	2169	0	-0.501411	-0.132	-0.774552	39.4	0.577	10.4	5.56069	146.82	28.68	14.1	0.9159	0	0	1	0
2007	2170	0	-2.22285	-0.132	-0.774552	42.2	0.553	10	6.15269	146.82	28.68	14.1	0.9159	0	0	1	0
2007	2171	0	-1.07532	-0.132	-0.774552	65.2	0.738	13	6.41349	146.82	28.68	12.9	0.0862	0	0	1	0
2007	2172	0	-4.90112	-0.132	-0.774552	24.9	0.623	11.5	7.17009	146.82	28.68	14.9	0.5976	0	0	1	0
2007	2173	0	-0.811322	-0.132	-0.774552	23.5	0.632	10.8	5.94019	146.82	28.68	13.6	0.5457	0	0	1	0
2007	2174	0	-0.278132	-0.132	-0.774552	32.1	0.506	12.9	5.13579	146.82	28.68	13.4	0.4386	0	0	1	0
2007	2175	1	-0.307504	-0.164	-0.715122	17.8	0.5	11.4	5.39359	146.82	28.68	13.5	0.0644	4.7134	0	1	0
2007	2176	0	2.0199	-0.164	-0.715122	24.9	0.571	12.9	5.63479	146.82	28.68	12.3	0.0654	20.0199	0	1	0
2007	2177	1	-0.494542	-0.297667	0.018127	44.9	0.522	17.4	5.43809	146.82	28.68	14.1	0.9159	0	0	1	0
2007	2178	1	1.1173	-0.297667	0.018127	30.7	0.447	15.8	5.24699	146.82	28.68	12	0.818	0	0	1	0
2007	2179	1	0.087887	-0.297667	0.018127	40.8	0.468	12.4	6.42969	146.82	28.68	14.1	0.0464	98.427	0	1	0
2007	2180	0	1.22714	-0.297667	0.018127	30.3	0.382	22.9	5.13579	146.82	28.68	14.1	0.9159	0	0	1	0
2007	2181	1	0.625072	-0.297667	0.018127	1.49	0.291	7.64	7.00309	146.82	28.68	14.1	0.9159	39.9255	0	1	0
2007	2182	0	-0.838096	-0.297667	0.018127	37.5	0.574	14.6	6.41349	146.82	28.68	14.9	0.5976	0	0	1	0
2007	2183	0	-2.05605	-0.297667	0.018127	31.2	0.939	3.64	8.10169	146.82	28.68	14.1	0.9159	0	0	1	0
2007	2184	1	-0.853702	-0.297667	0.018127	19.9	0.474	15	5.94019	146.82	28.68	12	0.818	0	0	1	0
2007	2185	1	0.957595	-0.297667	0.018127	44.4	0.571	8.89	6.44569	146.82	28.68	11.4	0.0563	0	0	1	0
2007	2186	0	-0.786021	-0.297667	0.018127	21	0.588	12.6	6.52209	146.82	28.68	12	0.2449	71.3405	0	1	0
2007	2187	0	-0.080315	-0.297667	0.018127	14.4	0.67	11	6.81349	146.82	28.68	14.1	0.9159	86	0	1	0
2007	2188	1	0.00461	-0.297667	0.018127	23.8	0.621	13.8	5.66989	146.82	28.68	13.6	0.5457	8.6	0	1	0
2007	2189	1	2.69661	0.224667	-0.079192	17.1	0.548	8.57	6.04029	146.82	28.68	14.1	0.0464	72.48	0	1	0
2007	2190	1	4.08095	0.224667	-0.079192	3.03	0.228	11.9	5.76829	146.82	28.68	13.3	0.0521	97.0153	0	1	0
2007	2191	0	0.337122	0.224667	-0.079192	17.3	0.625	13.1	7.37779	146.82	28.68	14.1	0.9159	0	0	1	0
2007	2192	0	3.14729	0.224667	-0.079192	34.7	0.48	16.7	5.01059	146.82	28.68	14.1	0.9159	0	0	1	0
2007	2193	0	2.86266	0.224667	-0.079192	2.33	0.578	8.91	6.46149	146.82	28.68	14.7	0.2197	36.9843	0	1	0
2007	2194	1	-1.1372	0.224667	-0.079192	48.6	0.486	27	6.60669	146.82	28.68	12.1	0.0617	0	0	1	0
2007	2195	1	1.62604	0.224667	-0.079192	29.1	0.27	23	4.60519	146.82	28.68	12	0.818	25	0	1	0
2007	2196	0	3.31921	0.224667	-0.079192	24.6	0.658	6.84	5.94019	146.82	28.68	13.6	0.5457	0	0	1	0
2007	2197	1	-0.460228	0.224667	-0.079192	52.9	0.386	30.7	4.94169	146.82	28.68	14.1	0.9159	0	0	1	0
2007	2198	1	1.57695	0.224667	-0.079192	26.6	0.308	20.8	4.78749	146.82	28.68	14.1	0.9159	0	0	1	0
2007	2199	1	1.4348	0.224667	-0.079192	18.7	0.6	11.2	5.52149	146.82	28.68	13.6	0.5457	0	0	1	0
2007	2200	0	-1.7454	0.224667	-0.079192	11.8	0.278	13.3	5.88609	146.82	28.68	11.9	0.0612	18.1524	0	1	0
2007	2201	0	1.0709	0.224667	-0.079192	17.1	0.711	7.78	6.10929	146.82	28.68	14.9	0.5976	3.78633	0	1	0
2008	2203	0	0.127968	0.388333	0.550103	61.8	0.714	7.62	7.64969	146.82	28.68	13.6	0.5457	0	0	1	0
2008	2204	0	0.966745	0.388333	0.550103	34.7	0.731	13.3	6.25379	146.82	28.68	13.8	0.2431	90	0	1	0
2008	2205	0	2.55699	0.388333	0.550103	3.23	0.639	4.44	5.88609	146.82	28.68	11	0.1835	51.0667	0	1	0
2008	2206	0	1.06796	0.388333	0.550103	24.6	0.571	14.4	6.44569	146.82	28.68	13.6	0.5457	0	0	1	0
2008	2207	0	1.5575	0.388333	0.550103	16.4	0.5	10.3	5.70379	146.82	28.68	11	0.1835	7.23	0	1	0
2008	2208	0	-0.312567	0.388333	0.550103	0.6278	0.554	12	6.72139	146.82	28.68	12.9	0.0862	88.25	0	1	0
2008	2209	1	0.863109	0.388333	0.550103	13.7	0.708	6.46	6.17379	146.82	28.68	14.1	0.9159	14.9	0	1	0
2008	2210	0	-0.826885	0.388333	0.550103	70.7	0.607	15.7	5.63479	146.82	28.68	14.1	0.9159	0	0	1	0
2008	2211	0	2.56048	0.575	0.737181	29.2	0.593	11.5	6.29159	146.82	28.68	14.9	0.5976	0	0	1	0
2008	2212	0	2.0775	0.575	0.737181	39.4	0.515	18.2	6.49229	146.82	28.68	14.1	0.9159	0	0	1	0
2008	2213	0	2.74368	0.575	0.737181	8.93	0.433	12.7	5.01059	146.82	28.68	14.1	0.9159	0	0	1	0
2008	2214	1	4.97695	0.575	0.737181	42.6	0.52	9.2	5.52149	146.82	28.68	13.6	0.5457	16.4086	0	1	0
2008	2215	0	0.916344	0.575	0.737181	59.7	0.464	12.9	5.63479	146.82	28.68	14.1	0.9159	0	0	1	0
2008	2216	0	0.329712	0.575	0.737181	23.6	0.735	8.55	6.72139	146.82	28.68	14.1	0.0464	0	0	1	0
2008	2217	0	-1.2243	0.575	0.737181	26.3	0.643	14	6.04029	146.82	28.68	14.7	0.2197	0	0	1	0
2008	2218	1	1.20067	0.575	0.737181	52.1	0.211	40	5.19299	146.82	28.68	14.1	0.9159	0	0	1	0
2008	2219	1	0.918092	0.961	1.67147	34.7	0.392	16.7	5.48069	221.43	80.17	12.3	0.0474	0	0	1	0
2008	2220	0	-0.2909	0.575	0.737181	86.2	0.778	5.56	6.10929	146.82	28.68	13.8	0.2431	1.63767	0	1	0
2008	2221	0	2.61114	0.961	1.67147	19.4	0.726	5.48	6.42969	146.82	28.68	14.9	0.5976	0	0	1	0
2008	2222	1	3.55929	0.961	1.67147	12.1	0.204	26.7	5.59839	146.82	28.68	13.4	0.4386	58.4958	0	1	0
2008	2223	1	3.92575	1.76033	1.24133	16.1	0.481	21.1	5.59839	221.43	80.17	14.9	0.607	0	0	1	0
2008	2224	0	3.06616	1.76033	1.24133	22.1	0.571	9.14	5.85789	221.43	80.17	14.7	0.5555	0	0	1	0
2008	2225	0	4.6145	1.76033	1.24133	23.5	0.512	13.1	6.73339	221.43	80.17	14.6	0.0461	0	0	1	0
2008	2226	0	2.40364	1.90767	1.36103	26.1	0.333	21.3	5.01059	221.43	80.17	14.2	0.0876	0	0	1	0
2008	2227	0	2.56569	1.90767	1.36103	19	0.381	23.5	5.56069	221.43	80.17	14.9	0.8936	0	0	1	0
2008	2228	0	1.486	1.90767	1.36103	46.9	0.641	10.5	5.96619	221.43	80.17	15.2	0.4042	0	0	1	0
2008	2229	0	1.7264	1.90767	1.36103	22.8	0.314	25	5.39359	221.43	80.17	15.2	0.4042	0	0	1	0
2008	2230	1	2.3521	1.90767	1.36103	47	0.367	20.4	5.59839	221.43	80.17	14.2	0.0876	8.04818	0	1	0
2008	2231	1	2.8897	1.90767	1.36103	25.5	0.4	16.7	5.48069	221.43	80.17	15	0.2428	0	0	1	0
2008	2232	1	-0.279727	1.90767	1.36103	11.3	0.484	16.1	5.73659	221.43	80.17	16.1	0.0581	78.259	0	1	0
2008	2233	0	0.611018	1.90767	1.36103	20.3	0.72	8.8	7.82409	221.43	80.17	14.9	0.8936	0	0	1	0
2008	2234	0	2.16534	1.90767	1.36103	15.6	0.53	13.8	6.49229	221.43	80.17	14.2	0.2308	0	0	1	0
2008	2235	0	1.18441	1.90767	1.36103	23.5	0.5	17.7	5.70379	221.43	80.17	15.2	0.4042	0	0	1	0
2008	2236	1	3.2324	1.90767	1.36103	17.3	0.395	25.5	5.94019	221.43	80.17	14.7	0.5555	0	0	1	0
2008	2237	0	2.14529	1.90767	1.36103	27.5	0.681	13.2	6.81349	221.43	80.17	14.2	0.2308	0	0	1	0
2008	2238	1	2.64841	1.90767	1.36103	23	0.55	5.79	7.24419	221.43	80.17	14.9	0.8936	100	0	1	0
2008	2239	0	1.27455	1.90767	1.36103	39	0.394	23.3	5.79909	221.43	80.17	14.9	0.607	0	0	1	0
2008	2240	0	0.489857	1.90767	1.36103	31.4	0.714	8.1	7.64969	221.43	80.17	14.9	0.8936	0	0	1	0
2008	2241	1	2.35528	1.90767	1.36103	92.8	0.712	14.5	6.49229	221.43	80.17	14.2	0.2308	0	0	1	0
2008	2242	0	-3.63378	1.90767	1.36103	46.5	0.627	38.2	7.00309	221.43	80.17	14.2	0.2308	0	0	1	0
2008	2243	0	3.15515	1.90767	1.36103	20.8	0.674	10.9	6.06379	221.43	80.17	14.9	0.8936	72.15	0	1	0
2008	2244	0	1.15482	1.90767	1.36103	50.9	0.841	8.66	9.01189	221.43	80.17	14.7	0.5555	0	0	1	0
2008	2245	0	-2.21096	1.70933	1.01296	31.1	0.69	9.76	6.04029	221.43	80.17	14.9	0.607	0	0	1	0
2008	2246	0	3.81228	1.70933	1.01296	6.55	0.478	13.3	6.13119	221.43	80.17	14.5	0.0527	98.1382	0	1	0
2008	2247	0	1.48359	1.70933	1.01296	21.5	0.363	20.5	5.24699	221.43	80.17	14.7	0.5555	0	0	1	0
2008	2248	0	0.599036	1.70933	1.01296	23.5	0.583	10	6.17379	221.43	80.17	14.2	0.2308	35.0873	0	1	0
2008	2249	0	0.364427	1.70933	1.01296	37.2	0.724	20.7	6.76849	221.43	80.17	14.9	0.8936	0	0	1	0
2008	2250	0	3.74816	1.70933	1.01296	13.2	0.684	10.3	6.67199	221.43	80.17	14.7	0.5555	0	0	1	0
2008	2251	0	-2.00152	1.70933	1.01296	34.7	0.733	11.3	7.31319	221.43	80.17	15	0.0531	0	0	1	0
2008	2252	1	-0.198298	1.70933	1.01296	1.64	0.452	31.6	5.73659	221.43	80.17	15.2	0.8358	0	0	1	0
2008	2253	1	1.55286	1.70933	1.01296	14.9	0.338	11.2	5.56069	221.43	80.17	14.5	0.0527	15	0	1	0
2008	2254	0	-1.19591	1.70933	1.01296	38.7	0.293	33.3	7.31319	221.43	80.17	14.2	0.2308	51.8717	0	1	0
2008	2255	0	2.13418	1.70933	1.01296	25	0.722	13.9	6.57929	221.43	80.17	14.9	0.607	0	0	1	0
2008	2256	0	2.58272	1.70933	1.01296	25.5	0.475	23.5	5.29829	221.43	80.17	14.9	0.8936	0	0	1	0
2008	2258	0	-0.745694	1.93767	0.692469	28.4	0.215	40.7	5.59839	221.43	80.17	14.5	0.0527	49.55	0	1	0
2008	2259	0	2.03104	1.93767	0.692469	18.7	0.709	5.12	6.75689	221.43	80.17	14.5	0.0527	0	0	1	0
2008	2260	0	1.19903	1.93767	0.692469	17.2	0.717	8.68	6.27289	221.43	80.17	14.9	0.8936	0	0	1	0
2008	2261	1	-1.86366	1.93767	0.692469	24.8	0.188	35.8	5.48069	221.43	80.17	15	0.0531	0	0	1	0
2008	2262	0	0.849765	1.93767	0.692469	11.2	0.733	6.5	6.39689	221.43	80.17	14.9	0.607	0	0	1	0
2008	2263	0	1.98392	1.93767	0.692469	30.5	0.706	4.76	7.43839	221.43	80.17	14.7	0.5555	4.65486	0	1	0
2008	2264	0	1.09878	1.93767	0.692469	37.9	0.673	17.9	6.25379	221.43	80.17	15.2	0.4042	0	0	1	0
2008	2265	0	1.15028	2.01833	-0.003039	35.9	0.444	5.93	6.29159	221.43	80.17	12.2	0.0683	99.59	0	1	0
2008	2266	0	-0.38604	2.01833	-0.003039	79.4	0.693	12.1	6.62009	221.43	80.17	14.7	0.5555	0	0	1	0
2008	2267	0	1.6867	2.01833	-0.003039	18.7	0.579	16.3	7.54959	221.43	80.17	15.8	0.0705	92.47	0	1	0
2008	2268	1	-0.045412	2.01833	-0.003039	29.9	0.4	16.8	5.52149	221.43	80.17	14.5	0.0527	50.0416	0	1	0
2008	2269	0	0.783427	2.01833	-0.003039	62.3	0.632	22.6	7.54959	221.43	80.17	15.2	0.8358	0	0	1	0
2008	2270	0	-0.939893	1.469	0.002566	27.5	0.568	15.1	5.91349	221.43	80.17	14.2	0.2308	0	0	1	0
2008	2271	0	-3.73993	1.469	0.002566	51.9	0.528	15.6	5.88609	221.43	80.17	14.5	0.2335	0	0	1	0
2008	2272	1	-2.46675	1.469	0.002566	21.2	0.6	15.1	5.85789	221.43	80.17	14.5	0.0527	0	0	1	0
2008	2273	1	0.336548	1.469	0.002566	65.4	0.524	26.2	5.34709	221.43	80.17	14.7	0.5555	0	0	1	0
2008	2274	0	-2.32763	1.469	0.002566	36.9	0.731	6.92	7.86329	221.43	80.17	14.9	0.607	27.8801	0	1	0
2009	2275	1	-2.51016	0.689333	-1.34348	10.7	0.317	27.5	7.09009	111.92	75.88	12.8	0.0677	0	0	1	0
2009	2276	0	-5.45174	0.689333	-1.34348	32.2	0.715	6.54	7.17009	111.92	75.88	10.1	0.544	0	0	1	0
2009	2277	0	-2.51185	0.689333	-1.34348	12.9	0.733	10.7	7.31319	111.92	75.88	13.9	0.053	0	0	1	0
2009	2278	1	-2.26509	0.739	-1.33375	34.7	0.548	17.7	6.42969	111.92	75.88	9.7	0.7924	0	0	1	0
2009	2279	1	-5.7476	0.739	-1.33375	25.5	0.191	22.6	5.43809	111.92	75.88	9.1	0.217	0	0	1	0
2009	2280	1	-4.30628	0.739	-1.33375	3.004	0.194	25	5.07519	111.92	75.88	10.1	0.544	0	0	1	0
2009	2281	1	-2.24986	0.739	-1.33375	23	0.527	15.6	6.30989	111.92	75.88	13.4	0.0702	65	0	1	0
2009	2282	0	-2.28441	0.739	-1.33375	16.6	0.405	15.7	6.04029	111.92	75.88	10.1	0.1264	0	0	1	0
2009	2283	0	-3.97706	0.739	-1.33375	25.7	0.571	8.57	7.24419	111.92	75.88	12	0.2171	0	0	1	0
2009	2284	0	-6.67719	0.739	-1.33375	16.8	0.6	5.4	6.90779	111.92	75.88	10.1	0.544	8.57143	0	1	0
2009	2285	0	-4.91302	0.739	-1.33375	20.3	0.361	30.6	5.88609	111.92	75.88	10.4	0.7765	0	0	1	0
2009	2286	0	-3.40548	0.739	-1.33375	36.5	0.689	7.16	6.60669	111.92	75.88	12	0.2171	0	0	1	0
2009	2287	1	-1.43711	0.739	-1.33375	20.9	0.157	22.2	6.44569	111.92	75.88	10.1	0.0577	0	0	1	0
2009	2288	1	-3.06787	0.633333	-1.07274	14.4	0.364	10.9	5.79909	111.92	75.88	10.4	0.7765	0	0	1	0
2009	2289	1	-3.48623	0.633333	-1.07274	54.9	0.515	11.8	5.79909	111.92	75.88	10.4	0.7765	3.63636	0	1	0
2009	2290	0	-4.35794	0.633333	-1.07274	56.4	0.462	20	5.96619	111.92	75.88	12.7	0.5499	0	0	1	0
2009	2291	0	-4.54748	0.633333	-1.07274	35.3	0.541	16.2	6.60669	111.92	75.88	10.4	0.7765	0	0	1	0
2009	2292	0	-3.11793	0.633333	-1.07274	25.5	0.488	16	6.06379	111.92	75.88	10.4	0.7765	0	0	1	0
2009	2293	0	0.074428	0.633333	-1.07274	24.6	0.348	30.4	6.13119	111.92	75.88	12.7	0.5499	0	0	1	0
2009	2294	1	-5.27141	0.633333	-1.07274	48.7	0.366	31.7	6.01619	111.92	75.88	10.4	0.7765	0	0	1	0
2009	2295	0	-3.69229	0.633333	-1.07274	11.8	0.321	13.2	6.27289	111.92	75.88	10.4	0.7765	0	0	1	0
2009	2296	1	-5.9303	0.633333	-1.07274	15.2	0.385	16.2	5.56069	111.92	75.88	12.1	0.0479	0	0	1	0
2009	2297	0	-3.19317	0.633333	-1.07274	23.5	0.413	6.52	6.13119	111.92	75.88	13.9	0.053	71.655	0	1	0
2009	2298	1	-3.74843	0.633333	-1.07274	24	0.71	5.32	6.42969	111.92	75.88	12.7	0.0844	22.0423	0	1	0
2009	2299	0	-4.0586	0.602333	-0.854059	40.4	0.533	12	7.31319	111.92	75.88	13	0.3591	0	0	1	0
2009	2300	1	-3.10063	0.602333	-0.854059	26.3	0.639	8.67	6.72139	111.92	75.88	13	0.3591	32.9022	0	1	0
2009	2301	0	-5.45531	0.602333	-0.854059	29.4	0.396	14.4	6.17379	111.92	75.88	10.4	0.7765	0	0	1	0
2009	2302	0	-3.3052	0.964333	-0.125235	32.2	0.486	11.4	6.60669	111.92	75.88	11	0.3069	87.3164	0	1	0
2009	2303	0	-2.4227	0.964333	-0.125235	46.2	0.404	25.5	6.15269	111.92	75.88	10.4	0.7765	0	0	1	0
2009	2304	0	-1.21989	0.964333	-0.125235	44.9	0.364	45	7.69619	111.92	75.88	12.7	0.5499	55.3626	0	1	0
2009	2305	0	-2.41622	0.964333	-0.125235	2.8	0.647	12.9	7.43839	111.92	75.88	13.4	0.0702	0	0	1	0
2009	2306	0	-3.59016	0.964333	-0.125235	30.7	0.366	22	6.01619	111.92	75.88	9.1	0.217	0	0	1	0
2009	2307	0	-5.62884	0.964333	-0.125235	37.9	0.792	3.92	7.09009	111.92	75.88	11	0.3069	78.7949	0	1	0
2009	2308	1	-2.58866	0.964333	-0.125235	22.9	0.3	32.5	5.99149	111.92	75.88	10.4	0.7765	0	0	1	0
2009	2309	0	-3.66297	0.964333	-0.125235	9.71	0.573	15.5	7.00309	111.92	75.88	12.7	0.5499	0	0	1	0
2009	2310	0	-3.92122	0.964333	-0.125235	32.3	0.561	18	6.01619	111.92	75.88	9.1	0.217	0	0	1	0
2009	2311	0	-2.54176	0.964333	-0.125235	54.9	0.583	14.2	7.09009	111.92	75.88	10.4	0.7765	0	0	1	0
2009	2312	1	-2.39418	1.146	-0.285418	47.4	0.467	13.7	5.70379	111.92	75.88	11	0.0588	0	0	1	0
2009	2313	1	-2.08349	1.146	-0.285418	15.2	0.568	8.64	6.08679	111.92	75.88	10.4	0.7765	0	0	1	0
2009	2314	0	-2.63831	1.146	-0.285418	28.5	0.667	10	7.64969	111.92	75.88	10.4	0.7765	0	0	1	0
2009	2315	1	-2.59827	1.146	-0.285418	67.6	0.304	30	5.63479	111.92	75.88	12.7	0.5499	0	0	1	0
2009	2316	1	-2.95376	1.146	-0.285418	1.8079	0.323	14.3	5.70379	111.92	75.88	10.4	0.7765	0	0	1	0
2009	2317	1	-0.327556	1.146	-0.285418	18.7	0.452	27.4	5.73659	111.92	75.88	10.4	0.7765	0	0	1	0
2009	2318	0	-1.27775	1.146	-0.285418	32.3	0.662	7.15	7.17009	111.92	75.88	10.1	0.544	0	0	1	0
2009	2319	0	-1.83463	1.146	-0.285418	22.8	0.409	15.7	5.43809	111.92	75.88	10.4	0.7765	0	0	1	0
2009	2320	0	-4.43421	1.146	-0.285418	20.3	0.283	34.8	6.13119	111.92	75.88	10.3	0.077	98.9548	0	1	0
2009	2321	0	-2.89563	1.146	-0.285418	20.3	0.708	4.25	7.09009	111.92	75.88	12.1	0.0479	75	0	1	0
2009	2322	0	-5.50002	1.146	-0.285418	8.39	0.309	22.2	5.43809	111.92	75.88	10.1	0.544	0	0	1	0
2009	2323	1	-1.59325	1.146	-0.285418	16.8	0.2	31.9	5.34709	111.92	75.88	12.7	0.5499	0	0	1	0
2009	2324	0	-2.62327	1.146	-0.285418	16.3	0.369	17.3	5.56069	111.92	75.88	9.7	0.7924	0	0	1	0
2009	2325	0	-1.90622	1.146	-0.285418	19.1	0.558	14.2	6.06379	111.92	75.88	10.4	0.7765	0	0	1	0
2009	2326	0	-4.68862	1.146	-0.285418	20.3	0.609	10.4	6.13119	111.92	75.88	10.1	0.544	0	0	1	0
2009	2327	0	-0.84834	1.146	-0.285418	24.1	0.56	15.8	6.21459	111.92	75.88	10.4	0.7765	0	0	1	0
2009	2328	0	-3.25843	1.146	-0.285418	12.1	0.291	24.4	6.75689	111.92	75.88	9.7	0.7924	0	0	1	0
2010	2329	0	-3.40523	1.05433	-0.330158	27.5	0.484	12.3	5.73659	111.92	75.88	12.8	0.0677	0	0	1	0
2010	2330	0	-1.24633	1.05433	-0.330158	24.9	0.349	14	6.44569	111.92	75.88	12	0.2171	3	0	1	0
2010	2331	1	-2.28693	1.05433	-0.330158	34.7	0.493	20	5.01059	111.92	75.88	12.7	0.0844	0	0	1	0
2010	2332	1	-0.931791	1.05433	-0.330158	17.8	0.625	6.92	7.09009	111.92	75.88	10.1	0.544	32	0	1	0
2010	2333	0	-1.2519	1.05433	-0.330158	11	0.489	13.4	6.15269	111.92	75.88	12.7	0.5499	0	0	1	0
2010	2334	0	-6.03699	1.05433	-0.330158	39	0.356	26.1	5.19299	111.92	75.88	10.4	0.7765	0	0	1	0
2010	2335	0	-5.42584	1.05433	-0.330158	33.5	0.469	15.6	5.76829	111.92	75.88	13	0.3591	0	0	1	0
2010	2336	0	-3.28805	1.05433	-0.330158	24.7	0.714	11.1	7.93739	111.92	75.88	10.4	0.7765	0	0	1	0
2010	2337	1	-3.91496	1.05433	-0.330158	6.36	0.741	12.3	6.69699	111.92	75.88	16.5	0.4291	0	0	1	0
2010	2338	1	-1.6149	1.05433	-0.330158	17.4	0.358	17.9	5.48069	111.92	75.88	16	0.0532	64.4333	0	1	0
2010	2339	1	-3.04031	1.05433	-0.330158	23.1	0.462	10.5	5.96619	111.92	75.88	12	0.2171	0	0	1	0
2010	2340	0	-4.92874	1.05433	-0.330158	54.9	0.521	8.96	6.17379	111.92	75.88	10.4	0.7765	29.7368	0	1	0
2010	2341	0	-4.11187	1.05433	-0.330158	40.5	0.458	14.2	5.48069	111.92	75.88	10.4	0.7765	0	0	1	0
2010	2342	0	-2.41223	1.05433	-0.330158	31.9	0.632	11.1	7.54959	111.92	75.88	10.1	0.1264	8.57143	0	1	0
2010	2343	0	-4.09814	1.05433	-0.330158	-12.23	0.474	9.74	6.63329	111.92	75.88	10.1	0.544	0	0	1	0
2010	2344	0	-0.520591	1.05433	-0.330158	19.5	0.664	9.29	7.24419	111.92	75.88	10.1	0.544	81.965	0	1	0
2010	2345	0	-1.71295	1.05433	-0.330158	31.4	0.357	13.6	6.04029	111.92	75.88	10.4	0.7765	0	0	1	0
2010	2346	0	-1.01336	1.05433	-0.330158	22.6	0.469	20	5.76829	111.92	75.88	9.7	0.7924	0	0	1	0
2010	2347	0	-1.32754	1.05433	-0.330158	41	0.628	16.7	6.06379	111.92	75.88	12.7	0.0844	6.41026	0	1	0
2010	2348	0	-2.00168	1.188	-0.543679	21.1	0.258	21.5	5.56069	111.92	75.88	10.4	0.7765	0	0	1	0
2010	2349	1	-3.29447	1.188	-0.543679	4.55	0.385	16	5.29829	111.92	75.88	12.7	0.5499	0	0	1	0
2010	2350	0	-2.92306	1.188	-0.543679	17.2	0.391	15.9	6.13119	111.92	75.88	9.1	0.217	0	0	1	0
2010	2351	1	-4.69443	1.188	-0.543679	17.4	0.395	22.1	5.94019	111.92	75.88	10.4	0.7765	0	0	1	0
2010	2352	0	-1.47863	1.188	-0.543679	63.3	0.519	16.7	5.59839	111.92	75.88	12.7	0.0844	0	0	1	0
2010	2353	0	-1.31042	1.188	-0.543679	44.7	0.545	25	6.08679	111.92	75.88	12	0.2171	0	0	1	0
2010	2354	0	-2.46492	1.188	-0.543679	13.8	0.483	12.4	5.66989	111.92	75.88	13.4	0.2143	0	0	1	0
2010	2355	0	-0.416667	1.188	-0.543679	27.1	0.516	11.1	6.46149	111.92	75.88	12	0.2171	0	0	1	0
2010	2356	1	-1.13646	1.188	-0.543679	7.71	0.432	14.6	5.91349	111.92	75.88	10.4	0.7765	0	0	1	0
2010	2357	0	-3.20897	1.188	-0.543679	3.71	0.563	11.9	5.76829	111.92	75.88	11	0.0588	0	0	1	0
2010	2358	0	-4.39981	1.188	-0.543679	30.3	0.526	16.1	5.94019	111.92	75.88	13.9	0.053	0	0	1	0
2010	2359	0	-2.67214	1.188	-0.543679	57.4	0.576	12.7	5.79909	111.92	75.88	12	0.2171	0	0	1	0
2010	2360	0	-3.32456	0.936	-1.04624	4.55	0.321	19.3	5.63479	286.2	53.54	5.4	0.038	0	0	1	0
2010	2361	0	-2.09055	0.936	-1.04624	5.13	0.467	15	5.70379	286.2	53.54	12.9	0.0572	0	0	1	0
2010	2362	1	-7.17661	0.936	-1.04624	46.2	0.607	15.2	6.41349	286.2	53.54	10.2	0.1639	0	0	1	0
2010	2363	0	-1.40384	0.936	-1.04624	16.5	0.626	9.56	6.81349	286.2	53.54	12.2	0.1666	0	0	1	0
2010	2364	0	-1.52907	0.936	-1.04624	6.13	0.367	16	5.70379	286.2	53.54	8.9	0.4388	0	0	1	0
2010	2365	1	-3.74291	0.936	-1.04624	-0.75	0.179	19.2	5.96619	286.2	53.54	13.5	0.0497	0	0	1	0
2010	2366	0	-2.92059	0.936	-1.04624	-4	0.457	18.5	6.13119	286.2	53.54	14.5	0.0556	0	0	1	0
2010	2367	0	-3.5872	0.936	-1.04624	21.8	0.649	10.4	6.84589	286.2	53.54	12.4	0.4111	5	0	1	0
2010	2368	1	-2.83885	0.936	-1.04624	17.4	0.747	7.68	6.85649	286.2	53.54	10.2	0.1639	62.0541	0	1	0
2010	2369	1	-2.3685	0.936	-1.04624	22.7	0.654	10.4	6.25379	286.2	53.54	9.7	0.627	0	0	1	0
2010	2370	1	-3.20143	0.936	-1.04624	11.7	0.477	13	6.08679	286.2	53.54	8.9	0.4388	0	0	1	0
2010	2371	1	-2.13486	0.936	-1.04624	5.36	0.65	7.3	6.90779	286.2	53.54	10.2	0.1639	82.8241	0	1	0
2010	2372	0	-0.788569	0.936	-1.04624	14.2	0.538	24.6	6.47699	286.2	53.54	8.9	0.4388	0	0	1	0
2010	2373	1	-3.29575	0.936	-1.04624	13.9	0.6	12.8	5.99149	286.2	53.54	10.2	0.1639	29	0	1	0
2010	2374	0	-2.83216	0.936	-1.04624	5.09	0.441	13.2	5.82899	286.2	53.54	12.2	0.1666	0	0	1	0
2010	2375	0	-4.04824	0.936	-1.04624	32.7	0.688	11.3	7.37779	286.2	53.54	8.9	0.4388	0	0	1	0
2010	2376	1	-3.25964	0.936	-1.04624	21.9	0.491	17.9	6.27289	286.2	53.54	12.2	0.1666	0	0	1	0
2010	2377	0	-3.66952	0.936	-1.04624	13	0.707	6.72	6.36299	286.2	53.54	13.5	0.0497	0	0	1	0
2010	2378	0	-1.52592	0.936	-1.04624	10	0.557	10	7.24419	286.2	53.54	13.1	0.0675	0	0	1	0
2010	2379	0	-4.17656	0.936	-1.04624	2.63	0.769	3.38	7.17009	286.2	53.54	12.2	0.1666	0	0	1	0
2010	2380	0	-2.51813	0.936	-1.04624	8.59	0.375	18.8	5.76829	286.2	53.54	12.4	0.4111	0	0	1	0
2010	2381	0	-2.07403	0.905	-0.691353	6.79	0.491	13.2	6.34559	286.2	53.54	8.9	0.4388	0	0	1	0
2010	2382	0	-4.24244	0.905	-0.691353	7.88	0.474	21.3	5.94019	286.2	53.54	12.2	0.1666	0	0	1	0
2010	2383	1	-4.21072	0.905	-0.691353	-7.54	0.213	19.8	6.15269	286.2	53.54	10.2	0.1639	0	0	1	0
2010	2384	0	-6.0011	0.905	-0.691353	22	0.471	13.7	6.52209	286.2	53.54	12.4	0.4111	0	0	1	0
2010	2385	0	-2.42496	0.905	-0.691353	27.7	0.526	17.4	7.54959	286.2	53.54	10.2	0.1639	0	0	1	0
2010	2386	0	-3.35159	0.905	-0.691353	7.26	0.62	3.1	8.86789	286.2	53.54	14.5	0.0556	0	0	1	0
2010	2387	0	-5.29922	0.905	-0.691353	27.6	0.5	15.7	6.32789	286.2	53.54	9.7	0.627	0	0	1	0
2010	2388	1	-4.83508	0.905	-0.691353	10.5	0.326	17	5.43809	286.2	53.54	9.7	0.627	0	0	1	0
2010	2389	1	-4.64406	0.905	-0.691353	-2.33	0.282	18.9	5.63479	286.2	53.54	8.9	0.4388	0	0	1	0
2010	2390	1	-3.08154	0.905	-0.691353	21.8	0.468	11.5	6.15269	286.2	53.54	11.4	0.0267	0	0	1	0
2010	2391	0	-1.34564	0.905	-0.691353	25.3	0.455	21.8	6.30989	286.2	53.54	12.4	0.4111	0	0	1	0
2010	2392	0	-5.99967	0.905	-0.691353	17.6	0.361	19.7	6.41349	286.2	53.54	10.2	0.1639	0	0	1	0
2010	2393	1	-1.01769	0.905	-0.691353	21.5	0.466	22.7	6.77989	286.2	53.54	16.5	0.2758	0	0	1	0
2010	2394	0	-4.56467	0.905	-0.691353	11.2	0.562	17.7	7.17009	286.2	53.54	12.4	0.4111	0	0	1	0
2010	2395	0	-2.18885	0.905	-0.691353	3.37	0.558	11.6	6.06379	286.2	53.54	12.4	0.4111	0	0	1	0
2010	2396	1	-3.61653	0.658	-1.11534	17.4	0.558	15	7.09009	286.2	53.54	12.3	0.2853	0	0	1	0
2010	2397	0	-3.97727	0.905	-0.691353	11.6	0.682	16.7	6.49229	286.2	53.54	13.7	0.0326	0	0	1	0
2010	2398	0	-1.83539	0.996	-1.1605	-14.4	0.458	16.5	6.17379	286.2	53.54	12.3	0.2853	0	0	1	0
2010	2399	1	-7.16311	0.996	-1.1605	99.6	0.221	68.6	7.24419	286.2	53.54	9.7	0.627	0	0	1	0
2010	2400	0	-1.98049	0.996	-1.1605	16.8	0.726	11.5	6.42969	286.2	53.54	9.7	0.627	30.7183	0	1	0
2010	2401	1	-4.46605	0.996	-1.1605	12.6	0.44	12.8	5.52149	286.2	53.54	8.2	0.6176	82.31	0	1	0
2010	2402	1	-4.14102	0.996	-1.1605	18.1	0.5	12.8	5.76829	286.2	53.54	9.7	0.627	0	0	1	0
2010	2403	0	-1.95649	0.996	-1.1605	3.23	0.7	7.14	7.24419	286.2	53.54	8.9	0.4388	0	0	1	0
2010	2404	0	-3.77537	0.996	-1.1605	-9.71	0.494	11.2	6.79119	286.2	53.54	8.9	0.4388	0	0	1	0
2010	2405	1	-4.39032	0.996	-1.1605	40.8	0.183	28.3	6.39689	286.2	53.54	10.2	0.1639	0	0	1	0
2010	2406	0	-4.30402	0.996	-1.1605	7.84	0.366	21.1	6.56529	286.2	53.54	10.9	0.0308	0	0	1	0
2010	2407	0	-5.67163	0.996	-1.1605	1.32	0.62	9.1	6.90779	286.2	53.54	10.9	0.0308	3.278	0	1	0
2010	2408	0	-3.6205	0.996	-1.1605	18.4	0.422	27.7	6.72139	286.2	53.54	12.2	0.1666	0	0	1	0
2010	2409	0	-3.44705	0.996	-1.1605	17.7	0.405	23	5.91349	286.2	53.54	12.4	0.4111	0	0	1	0
2010	2410	1	-2.85153	0.996	-1.1605	27.2	0.265	32.4	5.82899	286.2	53.54	10.2	0.1639	0	0	1	0
2010	2411	0	-3.89975	0.996	-1.1605	20.6	0.575	14	5.99149	286.2	53.54	12.4	0.4111	0	0	1	0
2010	2412	1	-2.57568	0.996	-1.1605	24.9	0.272	24	5.52149	286.2	53.54	13.7	0.0326	0	0	1	0
2010	2413	0	-3.58509	0.996	-1.1605	-10.6	0.607	9.89	6.79119	286.2	53.54	12.4	0.4111	0	0	1	0
2010	2414	1	-0.701549	0.773333	-1.11577	7.71	0.357	22.9	6.55109	286.2	53.54	13.5	0.0497	0	0	1	0
2010	2415	1	-3.19399	0.996	-1.1605	28	0.318	35	7.69619	286.2	53.54	8.9	0.4388	48.45	0	1	0
2010	2416	1	-5.79393	0.996	-1.1605	34.7	0.607	21.4	7.93739	286.2	53.54	9.7	0.627	0	0	1	0
2010	2417	1	-4.37423	0.658	-1.11534	29.1	0.633	9	6.39689	286.2	53.54	12.3	0.2853	0	0	1	0
2010	2418	0	-4.4906	0.658	-1.11534	13.5	0.535	11.7	6.56529	286.2	53.54	8.9	0.4388	6.32284	0	1	0
2010	2419	0	-5.94616	0.658	-1.11534	19.4	0.769	12.1	8.26869	286.2	53.54	9.7	0.627	0	0	1	0
2010	2420	0	-2.81968	0.658	-1.11534	20.3	0.553	10	7.31319	286.2	53.54	9.7	0.627	0	0	1	0
2010	2421	1	-2.57798	0.658	-1.11534	17.1	0.533	11.3	5.70379	286.2	53.54	9.7	0.627	0	0	1	0
2010	2422	1	-3.60595	0.658	-1.11534	23.5	0.545	15.8	8.10169	286.2	53.54	14.5	0.0556	0	0	1	0
2010	2423	1	0.285697	0.658	-1.11534	13.4	0.442	7.89	7.54959	286.2	53.54	10.9	0.0308	0	0	1	0
2010	2424	1	-2.95234	0.658	-1.11534	24.2	0.549	15.9	6.70929	286.2	53.54	11.4	0.0267	0	0	1	0
2010	2425	0	-6.37308	0.658	-1.11534	18.7	0.174	22.9	5.82899	286.2	53.54	9.7	0.627	0	0	1	0
2010	2426	1	-0.474969	0.658	-1.11534	5.89	0.225	25	6.68459	286.2	53.54	12.4	0.4111	0	0	1	0
2010	2427	0	-4.83084	0.658	-1.11534	19.8	0.244	17.3	6.01619	286.2	53.54	8.9	0.4388	0	0	1	0
2010	2428	0	-6.18779	0.658	-1.11534	5.56	0.409	20.9	6.08679	286.2	53.54	12.1	0.0407	0	0	1	0
2010	2429	1	-4.21398	0.658	-1.11534	16.8	0.508	21.5	7.17009	286.2	53.54	9.7	0.627	0	0	1	0
2010	2430	0	-5.34021	0.658	-1.11534	8.02	0.676	9.71	8.13149	286.2	53.54	8.9	0.4388	0	0	1	0
2010	2431	0	-5.22295	0.658	-1.11534	26.3	0.46	18.4	6.21459	286.2	53.54	9.7	0.627	0	0	1	0
2010	2432	1	-4.55522	0.658	-1.11534	17.1	0.246	18.8	5.48069	286.2	53.54	16.5	0.2758	0	0	1	0
2010	2433	0	-3.20351	0.658	-1.11534	23.8	0.303	20.3	5.79909	286.2	53.54	9.7	0.627	0	0	1	0
2010	2434	0	-5.43957	0.658	-1.11534	17.9	0.527	15.4	6.81349	286.2	53.54	8.9	0.4388	0	0	1	0
2010	2435	0	-3.17716	0.658	-1.11534	11.2	0.607	8.52	6.41349	286.2	53.54	12.4	0.4111	2.22222	0	1	0
2010	2436	1	-4.60113	0.658	-1.11534	12.4	0.61	12.7	6.64639	286.2	53.54	9.7	0.627	0	0	1	0
2010	2437	1	-3.66827	0.658	-1.11534	49.4	0.341	34.1	6.08679	286.2	53.54	11.4	0.0505	0	0	1	0
2010	2438	0	-4.03071	0.658	-1.11534	16.1	0.553	12.9	5.94019	286.2	53.54	12.4	0.4111	0	0	1	0
2010	2439	1	-2.56478	0.658	-1.11534	11.2	0.37	10.6	6.29159	286.2	53.54	10.2	0.1639	0	0	1	0
2010	2440	0	-1.09525	0.773333	-1.11577	4.77	0.41	17	7.60089	286.2	53.54	8.9	0.4388	0	0	1	0
2010	2441	0	-3.84703	0.773333	-1.11577	16.5	0.49	16.7	6.86689	286.2	53.54	9.7	0.627	0	0	1	0
2010	2442	0	-3.98356	0.773333	-1.11577	21.6	0.556	10.1	6.80239	286.2	53.54	10	0.0761	0	0	1	0
2010	2443	0	-3.56487	0.773333	-1.11577	-4.17	0.645	10.9	7.00309	286.2	53.54	8.9	0.4388	0	0	1	0
2010	2444	0	-2.93636	0.773333	-1.11577	3.23	0.348	31.5	6.82439	286.2	53.54	8.9	0.4388	0	0	1	0
2010	2445	0	-3.85692	0.773333	-1.11577	17.5	0.491	15.1	6.27289	286.2	53.54	12.4	0.4111	0	0	1	0
2010	2446	1	-2.93893	0.773333	-1.11577	14.8	0.581	11.4	6.06379	286.2	53.54	9.7	0.627	0	0	1	0
2010	2447	0	-4.57015	0.773333	-1.11577	15.5	0.345	17.2	5.66989	286.2	53.54	13.1	0.1469	0	0	1	0
2010	2448	0	-3.81299	0.773333	-1.11577	2.48	0.571	11.6	6.55109	286.2	53.54	10.9	0.0308	0	0	1	0
2010	2449	1	-5.84546	0.773333	-1.11577	17.9	0.348	20.3	6.53669	286.2	53.54	9.7	0.627	0	0	1	0
2010	2450	0	-0.834808	0.773333	-1.11577	40.5	0.518	9.64	6.32789	286.2	53.54	10.2	0.1639	0	0	1	0
2010	2451	0	-2.8828	0.773333	-1.11577	13	0.4	13.8	5.99149	286.2	53.54	8.2	0.6176	0	0	1	0
2010	2452	1	-2.45797	0.773333	-1.11577	6.86	0.4	15.8	6.30989	286.2	53.54	13.7	0.0326	0	0	1	0
2010	2453	0	-4.19364	0.773333	-1.11577	13.2	0.589	10.4	6.32789	286.2	53.54	12.4	0.4111	0	0	1	0
2010	2454	0	-3.8207	0.773333	-1.11577	8.25	0.564	17.3	7.00309	286.2	53.54	8.2	0.6176	0	0	1	0
2010	2455	0	-3.76538	0.596	-1.01523	-12.1	0.589	11.3	6.32789	286.2	53.54	12.4	0.4111	0	0	1	0
2010	2456	1	-1.1921	0.596	-1.01523	45.1	0.457	12.4	6.13119	286.2	53.54	9.7	0.627	0	0	1	0
2010	2457	0	-5.32455	0.596	-1.01523	36.8	0.458	14.6	6.86689	286.2	53.54	11.9	0.0502	0	0	1	0
2010	2458	0	-4.54521	0.596	-1.01523	12.2	0.564	14.7	6.30989	286.2	53.54	12.2	0.1666	0	0	1	0
2010	2459	1	-5.34439	0.596	-1.01523	34.7	0.723	7.15	7.17009	286.2	53.54	10	0.0761	0	0	1	0
2010	2460	0	-2.51389	0.596	-1.01523	8.72	0.367	14.7	5.70379	286.2	53.54	13.1	0.0675	10	0	1	0
2010	2461	0	-2.66422	0.596	-1.01523	-13.9	0.404	2.34	8.45529	286.2	53.54	9.7	0.627	0	0	1	0
2010	2462	0	-1.30674	0.596	-1.01523	25.5	0.38	6.09	6.82439	286.2	53.54	10.2	0.1639	0	0	1	0
2010	2463	1	-4.79336	0.596	-1.01523	-11.6	0.4	14	7.82409	286.2	53.54	12.4	0.4111	0	0	1	0
2010	2464	0	-2.3045	0.596	-1.01523	-5.27	0.414	18.6	5.66989	286.2	53.54	12.4	0.4111	0	0	1	0
2010	2465	1	-0.526193	0.596	-1.01523	2.7	0.406	15	7.37779	286.2	53.54	9.7	0.627	3.43425	0	1	0
2010	2466	0	-1.65922	0.596	-1.01523	-0.192	0.385	11	5.96619	286.2	53.54	14.5	0.0556	0	0	1	0
2010	2467	1	-0.301083	0.802333	-1.05808	-3.23	0.206	24.5	5.79909	286.2	53.54	10.2	0.1639	0	0	1	0
2010	2468	0	-3.81152	0.802333	-1.05808	5.64	0.587	12.4	6.44569	286.2	53.54	8.9	0.4388	0	0	1	0
2010	2469	1	-4.63261	0.802333	-1.05808	22.3	0.289	24.4	5.19299	286.2	53.54	12.2	0.1666	0	0	1	0
2010	2470	0	-0.293748	0.802333	-1.05808	24	0.667	8	8.00639	286.2	53.54	12.2	0.1666	0	0	1	0
2010	2471	0	-3.90844	0.802333	-1.05808	15.3	0.738	8.1	6.73339	286.2	53.54	12.4	0.4111	0	0	1	0
2010	2472	0	-5.96049	0.802333	-1.05808	10.5	0.649	8.94	6.84589	286.2	53.54	8.9	0.4388	0	0	1	0
2010	2473	1	-3.27865	0.802333	-1.05808	6.68	0.375	16	5.29829	286.2	53.54	8.9	0.4388	0	0	1	0
2010	2474	1	-3.89177	0.802333	-1.05808	11.2	0.2	23	5.43809	286.2	53.54	12.3	0.2853	0	0	1	0
2010	2475	1	-1.45412	0.802333	-1.05808	25.3	0.296	17.6	6.29159	286.2	53.54	9.7	0.627	0	0	1	0
2010	2476	0	-4.49679	0.802333	-1.05808	-3.45	0.526	15	5.94019	286.2	53.54	12.2	0.1666	0	0	1	0
2010	2477	0	-5.48565	0.802333	-1.05808	47.2	0.431	13.7	6.47699	286.2	53.54	10.9	0.0308	0	0	1	0
2010	2478	0	-1.63572	0.802333	-1.05808	15.9	0.522	12.2	7.74069	286.2	53.54	12.4	0.4111	0	0	1	0
2010	2479	0	-3.39672	0.802333	-1.05808	9.4	0.514	12.6	6.57929	286.2	53.54	8.9	0.4388	17.3813	0	1	0
2010	2480	0	-4.66259	0.802333	-1.05808	36.7	0.615	10	7.17009	286.2	53.54	14.5	0.0556	0	0	1	0
2010	2481	0	-3.2012	0.802333	-1.05808	28.8	0.571	14.9	5.85789	286.2	53.54	12.2	0.1666	0	0	1	0
2010	2482	0	-3.98109	0.802333	-1.05808	38.5	0.61	16.9	6.64639	286.2	53.54	9.7	0.627	0	0	1	0
2010	2483	1	-3.90277	0.802333	-1.05808	47	0.662	24.3	6.60669	286.2	53.54	12.4	0.4111	0	0	1	0
2010	2484	1	-1.53647	0.802333	-1.05808	11	0.426	11.2	6.52209	286.2	53.54	12.4	0.4111	0	0	1	0
2010	2485	0	-4.50287	0.777333	-0.749692	-1.73	0.531	12.5	6.86689	286.2	53.54	12.2	0.1666	0	0	1	0
2010	2486	0	-2.67018	0.777333	-0.749692	12.7	0.415	9.25	6.27289	286.2	53.54	8.2	0.6176	7.50962	0	1	0
2010	2487	0	-5.4631	0.777333	-0.749692	42.4	0.532	23.4	6.15269	286.2	53.54	13.1	0.1469	0	0	1	0
2010	2488	0	-1.44357	0.777333	-0.749692	15.3	0.661	7.46	6.38009	286.2	53.54	8.9	0.4388	0	0	1	0
2010	2489	0	-3.93377	0.777333	-0.749692	1.905	0.6	14.4	7.37779	286.2	53.54	8.9	0.4388	0	0	1	0
2010	2491	1	-0.871085	0.777333	-0.749692	34.1	0.562	11.2	6.79119	286.2	53.54	12.4	0.4111	7.49004	0	1	0
2010	2492	0	0.069091	0.908333	-0.940506	18.7	0.612	8.36	6.50729	286.2	53.54	9.7	0.627	0	0	1	0
2010	2493	0	-4.31244	0.908333	-0.940506	26.4	0.697	13.5	9.09379	286.2	53.54	8.9	0.4388	0	0	1	0
2010	2494	0	-0.65287	0.908333	-0.940506	16.3	0.353	12.9	5.82899	286.2	53.54	10	0.0761	0	0	1	0
2010	2495	0	-2.25713	0.908333	-0.940506	43.7	0.208	27.9	5.48069	286.2	53.54	9.7	0.627	3.33333	0	1	0
2010	2496	0	-0.983144	0.908333	-0.940506	23.6	0.493	19.7	6.56529	286.2	53.54	12.4	0.4111	0	0	1	0
2010	2497	0	-1.71582	0.908333	-0.940506	31.6	0.298	34	6.15269	286.2	53.54	14.5	0.0556	0	0	1	0
2010	2498	0	-5.01496	0.908333	-0.940506	3.71	0.478	24.8	7.74069	286.2	53.54	12.2	0.1666	0	0	1	0
2010	2499	1	0.123285	0.908333	-0.940506	19.5	0.536	13.6	5.63479	286.2	53.54	12.4	0.4111	0	0	1	0
2010	2500	0	-1.03832	0.908333	-0.940506	7.71	0.733	5.6	9.61579	286.2	53.54	5.4	0.038	1.999	0	1	0
2010	2501	0	-1.41301	0.908333	-0.940506	33.4	0.65	9.5	6.68459	286.2	53.54	13.6	0.0314	0	0	1	0
2010	2502	0	-1.36452	0.908333	-0.940506	14.8	0.483	16.2	5.66989	286.2	53.54	9.7	0.627	0	0	1	0
2010	2503	0	-3.85014	0.908333	-0.940506	62	0.381	27.7	5.56069	286.2	53.54	9.7	0.627	0	0	1	0
2010	2504	1	-2.82137	0.908333	-0.940506	18.7	0.5	5.21	6.17379	286.2	53.54	12.4	0.4111	0	0	1	0
2010	2505	0	0.034997	0.908333	-0.940506	51.5	0.322	11.1	5.59839	286.2	53.54	13.7	0.0326	3.38542	0	1	0
2010	2506	1	-6.05481	0.908333	-0.940506	29.5	0.538	15.4	7.17009	286.2	53.54	8.2	0.6176	0	0	1	0
2010	2507	0	2.03183	0.908333	-0.940506	0.7664	0.479	10.2	6.17379	286.2	53.54	14.9	0.043	58	0	1	0
2010	2508	0	2.7989	0.908333	-0.940506	11.4	0.354	14.5	6.47699	286.2	53.54	8.9	0.4388	0	0	1	0
2010	2509	1	-3.3593	0.908333	-0.940506	30.3	0.376	17.6	5.34709	286.2	53.54	12.3	0.2853	0	0	1	0
2010	2510	0	-0.979466	0.908333	-0.940506	17.8	0.685	7.15	7.17009	286.2	53.54	16.5	0.2758	0	0	1	0
2010	2511	0	-2.91717	0.908333	-0.940506	14.4	0.633	10	7.31319	286.2	53.54	9.7	0.627	0	0	1	0
2010	2512	1	-0.962947	1.03167	-1.00216	25.5	0.44	19.6	5.52149	286.2	53.54	9.7	0.627	0	0	1	0
2010	2513	0	-4.51879	1.03167	-1.00216	6.79	0.631	18.5	6.47699	286.2	53.54	12.4	0.4111	0	0	1	0
2010	2514	0	-1.3931	1.03167	-1.00216	17.4	0.405	20	5.24699	286.2	53.54	12.4	0.4111	0	0	1	0
2010	2515	0	-2.31235	1.03167	-1.00216	24.4	0.343	17.4	5.43809	286.2	53.54	8.9	0.4388	0	0	1	0
2010	2516	0	-0.809605	1.03167	-1.00216	17	0.564	10.5	6.84589	286.2	53.54	12.4	0.4111	3.33333	0	1	0
2010	2517	0	-2.93724	1.03167	-1.00216	18.1	0.517	15.9	5.66989	286.2	53.54	12.3	0.2853	0	0	1	0
2010	2518	0	-1.35496	1.03167	-1.00216	11.6	0.542	14.2	6.17379	286.2	53.54	9.7	0.627	0	0	1	0
2010	2519	1	-0.959136	1.03167	-1.00216	-6.99	0.39	13.2	6.38009	286.2	53.54	12.4	0.4111	0	0	1	0
2010	2520	0	-2.08969	1.03167	-1.00216	-4.77	0.4	14.7	5.70379	286.2	53.54	8.9	0.4388	0	0	1	0
2010	2521	0	-2.76074	1.03167	-1.00216	4.77	0.582	15.4	6.81349	286.2	53.54	12.2	0.1666	0	0	1	0
2010	2522	0	-1.31565	1.03167	-1.00216	-7.05	0.59	16.9	5.96619	286.2	53.54	8.9	0.4388	0	0	1	0
2010	2523	1	-3.97856	1.03167	-1.00216	18.1	0.594	10.2	6.46149	286.2	53.54	13.7	0.0326	44.4225	0	1	0
2010	2524	0	-2.93324	1.03167	-1.00216	31.2	0.618	7.06	5.82899	286.2	53.54	8.1	0.1742	0	0	1	0
2010	2526	1	-4.69046	1.03167	-1.00216	19.8	0.646	7.54	7.17009	286.2	53.54	12.2	0.1666	0	0	1	0
2010	2527	0	-2.27874	1.03167	-1.00216	3.8	0.313	15.6	6.17379	286.2	53.54	8.2	0.6176	0	0	1	0
2010	2528	1	-2.63654	1.03167	-1.00216	15.3	0.297	23.8	5.91349	286.2	53.54	9.7	0.627	0	0	1	0
2010	2529	1	-1.34909	1.03167	-1.00216	1.96	0.439	11.9	6.34559	286.2	53.54	12.3	0.2853	0	0	1	0
2010	2530	0	-3.22622	1.03167	-1.00216	12.9	0.513	12.6	5.96619	286.2	53.54	12.4	0.4111	6.67	0	1	0
2010	2531	0	-2.31098	1.03167	-1.00216	30.5	0.532	17.7	6.42969	286.2	53.54	12.4	0.4111	0	0	1	0
2010	2532	1	0.486689	1.03167	-1.00216	11.2	0.483	18.6	5.66989	286.2	53.54	8.9	0.4388	0	0	1	0
2010	2533	0	-2.44474	1.03167	-1.00216	7.16	0.449	12.2	6.88759	286.2	53.54	13.7	0.0326	13.3333	0	1	0
2011	2534	0	-2.59582	0.978333	-0.791813	9.84	0.686	10.9	8.16049	286.2	53.54	8.9	0.4388	16.6667	0	1	0
2011	2535	1	-2.65784	0.978333	-0.791813	31.8	0.602	8.28	6.83519	286.2	53.54	10.9	0.0308	0	0	1	0
2011	2536	0	-1.34957	0.978333	-0.791813	11.7	0.76	6.4	6.90779	286.2	53.54	10.9	0.0308	0	0	1	0
2011	2537	0	-1.88256	0.978333	-0.791813	32.6	0.688	12	6.46149	286.2	53.54	12.2	0.1666	0	0	1	0
2011	2538	0	-3.35887	0.978333	-0.791813	13.8	0.623	11.2	6.53669	286.2	53.54	12.9	0.0572	0	0	1	0
2011	2539	0	-4.5876	0.978333	-0.791813	13.4	0.625	7.5	7.37779	286.2	53.54	14.5	0.0556	0	0	1	0
2011	2540	0	-2.38105	0.978333	-0.791813	1.89	0.328	18.8	6.46149	286.2	53.54	12.4	0.4111	0	0	1	0
2011	2541	0	-4.24444	0.978333	-0.791813	28.8	0.833	5.39	7.49559	286.2	53.54	12.9	0.0572	0	0	1	0
2011	2542	0	-2.25838	0.978333	-0.791813	23	0.473	25.3	5.01059	286.2	53.54	10.2	0.1639	0	0	1	0
2011	2543	0	-2.51121	0.978333	-0.791813	13.4	0.627	14.5	7.00309	286.2	53.54	9.7	0.627	0	0	1	0
2011	2544	1	-0.781395	0.978333	-0.791813	15.2	0.662	6.1	6.64639	286.2	53.54	9.7	0.627	3.43965	0	1	0
2011	2545	0	-2.45091	1.39667	-0.593508	15.5	0.733	11.3	7.31319	286.2	53.54	12.2	0.1666	0	0	1	0
2011	2546	1	-0.740688	1.39667	-0.593508	19.1	0.4	20	5.70379	286.2	53.54	12.4	0.4111	0	0	1	0
2011	2547	0	-1.5069	1.39667	-0.593508	10.5	0.6	10.1	6.62009	212.21	63.79	12.7	0.4599	0	0	1	0
2011	2548	0	-1.66332	1.39667	-0.593508	32	0.4	23.3	5.70379	286.2	53.54	9.7	0.627	0	0	1	0
2011	2549	0	-1.47236	1.39667	-0.593508	22.6	0.394	11.8	5.79909	286.2	53.54	13.7	0.0326	0	0	1	0
2011	2550	1	0.245861	1.39667	-0.593508	46.8	0.547	28.3	6.27289	286.2	53.54	12.4	0.4111	0	0	1	0
2011	2551	1	0.70895	1.39667	-0.593508	28	0.425	11.8	5.99149	286.2	53.54	9.7	0.627	0	0	1	0
2011	2552	0	-0.86966	1.39667	-0.593508	10.2	0.324	23.5	5.82899	286.2	53.54	8.9	0.4388	0	0	1	0
2011	2553	0	1.08923	1.39667	-0.593508	-3.23	0.414	14.3	5.34709	286.2	53.54	12.4	0.4111	0	0	1	0
2011	2554	0	-1.23047	1.39667	-0.593508	23.5	0.4	17.1	5.85789	286.2	53.54	10.2	0.1639	0	0	1	0
2011	2555	0	3.41657	1.70867	-0.831976	26.1	0.55	14.3	5.99149	212.21	63.79	14.6	0.0599	0	0	1	0
2011	2556	0	-2.71146	1.70867	-0.831976	-2.38	0.808	6.15	7.86329	286.2	53.54	12.9	0.0572	0	0	1	0
2011	2557	0	-0.673137	1.70867	-0.831976	2.44	0.542	16.7	7.09009	212.21	63.79	14.6	0.0599	0	0	1	0
2011	2558	0	-0.194355	1.70867	-0.831976	5.89	0.364	12.3	5.39359	286.2	53.54	14.9	0.043	0	0	1	0
2011	2559	0	-2.58319	1.70867	-0.831976	36.2	0.652	12.6	6.53669	212.21	63.79	12.7	0.4599	18.73	0	1	0
2011	2560	0	-0.439718	1.70867	-0.831976	1.32	0.544	11.2	6.34559	212.21	63.79	12.5	0.0357	0	0	1	0
2011	2561	0	-1.08823	1.70867	-0.831976	8.13	0.356	20	7.37779	212.21	63.79	10.3	0.6832	2.02451	0	1	0
2011	2562	0	-3.32206	1.70867	-0.831976	0.0108	0.525	10.2	6.38009	212.21	63.79	11.9	0.4907	0	0	1	0
2011	2563	0	-1.87739	1.70867	-0.831976	32.3	0.429	40	8.16049	212.21	63.79	11.9	0.4907	0	0	1	0
2011	2564	1	-0.937275	1.70867	-0.831976	22.2	0.783	6.09	7.74069	286.2	53.54	12.4	0.4111	6.36699	0	1	0
2011	2565	0	0.863169	1.70867	-0.831976	9.36	0.512	15.5	6.73339	212.21	63.79	10.3	0.6832	0	0	1	0
2011	2566	0	-2.0954	1.70867	-0.831976	25.9	0.308	19.2	6.25379	212.21	63.79	13.8	0.0352	0	0	1	0
2011	2567	0	-3.77459	1.70867	-0.831976	14.4	0.58	7.33	7.31319	212.21	63.79	14.6	0.0362	3.39806	0	1	0
2011	2568	0	-1.16206	1.70867	-0.831976	11.7	0.317	27.8	5.19299	212.21	63.79	10.3	0.6832	0	0	1	0
2011	2569	0	-1.38667	1.39367	-0.629666	10.2	0.533	12.4	6.10929	212.21	63.79	11.9	0.4907	0	0	1	0
2011	2570	0	-0.59145	1.39367	-0.629666	37.2	0.593	20.4	7.90099	212.21	63.79	11.9	0.4907	0	0	1	0
2011	2571	0	-1.73602	1.39367	-0.629666	20.3	0.537	12.4	6.29159	212.21	63.79	14.6	0.0599	0	0	1	0
2011	2572	0	-3.14751	1.39367	-0.629666	54.9	0.387	32.3	5.73659	212.21	63.79	12.4	0.6873	0	0	1	0
2011	2573	0	-1.2805	1.39367	-0.629666	-27.1	0.682	5.36	7.00309	212.21	63.79	10.3	0.1473	0	0	1	0
2011	2574	0	-0.508484	1.39367	-0.629666	17.8	0.667	13.8	7.64969	212.21	63.79	11.9	0.4907	0	0	1	0
2011	2575	0	-0.117482	1.39367	-0.629666	20.8	0.387	21.6	5.73659	212.21	63.79	12.4	0.6873	0	0	1	0
2011	2576	0	-2.28651	1.39367	-0.629666	19.1	0.469	13.7	6.19439	212.21	63.79	12.7	0.4599	0	0	1	0
2011	2577	1	-0.323887	1.39367	-0.629666	35.4	0.371	40	5.85789	212.21	63.79	12.4	0.6873	0	0	1	0
2011	2578	0	-0.928015	1.39367	-0.629666	7.16	0.527	11.3	6.30989	212.21	63.79	13.9	0.306	0	0	1	0
2011	2579	1	-1.18931	1.54	-0.426758	22.6	0.487	11.8	5.96619	212.21	63.79	12.4	0.6873	0	0	1	0
2011	2580	0	-2.13133	1.54	-0.426758	18.9	0.607	8.85	6.41349	212.21	63.79	12.3	0.1906	15.9858	0	1	0
2011	2581	0	-0.832711	1.54	-0.426758	16.4	0.152	40	5.34709	212.21	63.79	12.3	0.1906	0	0	1	0
2011	2582	0	-3.90892	1.54	-0.426758	42.9	0.627	13.3	6.62009	212.21	63.79	12.5	0.0357	0	0	1	0
2011	2583	1	0.272533	1.54	-0.426758	24.2	0.673	11.8	7.00309	212.21	63.79	12.4	0.6873	0	0	1	0
2011	2584	0	1.17584	1.62133	-0.329063	22.2	0.433	13.3	6.50729	212.21	63.79	12.4	0.6873	0	0	1	0
2011	2585	0	-3.69799	1.62133	-0.329063	57	0.554	33.8	7.17009	212.21	63.79	12.7	0.4599	0	0	1	0
2011	2586	0	-2.34248	1.62133	-0.329063	18.6	0.675	9.64	6.72139	212.21	63.79	11.9	0.4907	0	0	1	0
2011	2587	1	-1.38901	1.62133	-0.329063	22.6	0.3	25.5	5.39359	212.21	63.79	12.4	0.6873	18.3571	0	1	0
2011	2588	0	-2.07096	1.62133	-0.329063	11.6	0.696	9.57	7.74069	212.21	63.79	12.3	0.1906	0	0	1	0
2011	2589	0	1.71636	1.62133	-0.329063	34.7	0.8	5.53	7.31319	212.21	63.79	12.3	0.1906	0	0	1	0
2011	2590	0	-1.16035	1.62133	-0.329063	24.8	0.71	9.9	6.90779	212.21	63.79	11.9	0.4907	0	0	1	0
2011	2591	0	-0.595417	1.62133	-0.329063	18.4	0.249	18.6	5.91349	212.21	63.79	14	0.0846	0	0	1	0
2011	2592	0	-0.239434	1.521	1.10458	25.9	0.478	16.5	6.13119	212.21	63.79	14.2	0.0462	0	0	1	0
2011	2593	0	-1.01039	1.62133	-0.329063	15.3	0.638	7.69	7.17009	212.21	63.79	13.9	0.306	0	0	1	0
2011	2595	1	2.05695	1.62133	-0.329063	17.8	0.259	27.2	6.69699	212.21	63.79	12.3	0.1906	0	0	1	0
2011	2596	0	-0.799994	1.366	-0.490801	21.7	0.264	20.8	6.27289	212.21	63.79	16	0.0709	0	0	1	0
2011	2597	0	-2.07659	1.366	-0.490801	14.4	0.291	13.6	7.00309	212.21	63.79	14.6	0.0599	0	0	1	0
2011	2598	0	-1.14733	1.366	-0.490801	3.71	0.564	15.6	6.30989	212.21	63.79	12.3	0.1906	0	0	1	0
2011	2599	0	0.999433	1.366	-0.490801	25.5	0.627	9.49	6.38009	212.21	63.79	10.3	0.1473	0	0	1	0
2011	2600	1	-0.789332	1.366	-0.490801	16.8	0.29	12	6.90779	212.21	63.79	12.4	0.6873	0	0	1	0
2011	2601	0	-5.04763	1.366	-0.490801	22.8	0.707	13.6	7.24419	212.21	63.79	12.5	0.0357	0	0	1	0
2011	2602	0	1.34892	1.366	-0.490801	38.7	0.534	20.5	6.77989	212.21	63.79	11.9	0.4907	0	0	1	0
2011	2603	1	-0.37644	1.366	-0.490801	26.6	0.378	20.6	7.49559	212.21	63.79	12.2	0.0929	0	0	1	0
2011	2604	0	-0.924298	1.366	-0.490801	21.9	0.45	9.17	7.09009	212.21	63.79	12.3	0.1906	20.7324	0	1	0
2011	2605	0	0.720378	1.266	-0.030027	21.6	0.588	13.8	6.52209	212.21	63.79	10.3	0.6832	0	0	1	0
2011	2606	0	-2.03627	1.266	-0.030027	14.7	0.723	8.94	6.84589	212.21	63.79	14.2	0.1575	0	0	1	0
2011	2607	0	-3.86334	1.266	-0.030027	38.1	0.77	10	6.90779	212.21	63.79	14.6	0.0599	0	0	1	0
2011	2608	0	-2.60134	1.266	-0.030027	21.9	0.75	6.5	8.29409	212.21	63.79	12.7	0.4599	70	0	1	0
2011	2609	1	0.911767	1.266	-0.030027	17.1	0.345	21	5.66989	212.21	63.79	12.4	0.6873	0	0	1	0
2011	2610	0	-0.014869	1.266	-0.030027	57.5	0.494	12.6	6.76849	212.21	63.79	12.7	0.4599	2.49227	0	1	0
2011	2611	1	-1.01491	1.266	-0.030027	15	0.462	20	5.56069	212.21	63.79	12.4	0.6873	0	0	1	0
2011	2612	0	-1.39786	1.266	-0.030027	46.7	0.357	42.9	6.04029	212.21	63.79	10.3	0.1473	0	0	1	0
2011	2613	1	-1.15162	1.266	-0.030027	12.3	0.322	12.2	6.80239	212.21	63.79	12.5	0.0357	0	0	1	0
2011	2614	0	0.896294	1.12167	-0.134251	20.3	0.6	15.5	7.00309	212.21	63.79	13.9	0.306	0	0	1	0
2011	2615	0	2.13463	1.12167	-0.134251	16.8	0.517	16.9	5.66989	212.21	63.79	11.9	0.4907	0	0	1	0
2011	2616	0	1.16928	1.12167	-0.134251	5.62	0.627	8	7.00309	212.21	63.79	12.4	0.6873	0	0	1	0
2011	2617	0	2.23682	1.12167	-0.134251	40.5	0.717	5.75	7.09009	212.21	63.79	11.9	0.4907	0	0	1	0
2011	2618	1	2.75798	1.12167	-0.134251	10.6	0.5	10.2	6.32789	212.21	63.79	12.4	0.6873	0	0	1	0
2011	2619	0	1.63175	1.12167	-0.134251	16.5	0.58	11.8	6.21459	212.21	63.79	11.9	0.4907	0	0	1	0
2011	2620	0	-0.834631	1.12167	-0.134251	33.7	0.677	12.6	6.42969	212.21	63.79	12.4	0.6873	0	0	1	0
2011	2621	1	-1.40792	1.12167	-0.134251	15.9	0.2	22.1	5.94019	212.21	63.79	14.2	0.1575	0	0	1	0
2011	2622	0	0.497007	1.17	0.261684	6.5	0.326	20.7	6.13119	212.21	63.79	13.8	0.0352	0	0	1	0
2011	2623	0	0.363751	1.17	0.261684	122	0.36	54	6.21459	212.21	63.79	12.7	0.4599	30	0	1	0
2011	2624	0	0.216095	1.17	0.261684	20.3	0.457	17.1	5.85789	212.21	63.79	11.9	0.4907	0	0	1	0
2011	2625	0	-0.737236	1.521	1.10458	32.1	0.233	22.9	5.34709	212.21	63.79	11.9	0.4907	0	0	1	0
2011	2626	0	-1.05183	1.17	0.261684	23.1	0.302	32.1	6.27289	212.21	63.79	13.9	0.306	0	0	1	0
2011	2627	0	0.621056	1.521	1.10458	23.3	0.585	14.6	6.70929	212.21	63.79	14.8	0.059	50.4	0	1	0
2011	2628	0	-2.93927	1.521	1.10458	21.8	0.706	8.82	7.43839	212.21	63.79	15.1	0.0489	0	0	1	0
2011	2629	0	-2.02175	1.521	1.10458	13.2	0.521	14.4	6.17379	212.21	63.79	15.1	0.0489	0	0	1	0
2011	2630	0	0.574126	1.521	1.10458	7.16	0.692	3.85	7.86329	212.21	63.79	15.1	0.0489	0	0	1	0
2011	2631	0	-0.261544	1.521	1.10458	24.9	0.413	26.1	6.13119	212.21	63.79	12.7	0.4599	0	0	1	0
2011	2632	0	0.360241	1.521	1.10458	13.9	0.442	10.7	6.06379	212.21	63.79	11.9	0.4907	0	0	1	0
2011	2633	0	2.63677	1.521	1.10458	10.6	0.639	7.21	6.41349	212.21	63.79	11.9	0.4907	0	0	1	0
2011	2634	0	1.17169	1.31133	1.23843	24.9	0.605	12.1	5.94019	212.21	63.79	11.9	0.4907	0	0	1	0
2011	2635	1	-0.751468	1.521	1.10458	22.1	0.313	23.1	5.76829	212.21	63.79	12.7	0.4599	0	0	1	0
2011	2636	1	1.4791	1.521	1.10458	19	0.633	8.67	7.31319	212.21	63.79	10.3	0.6832	0	0	1	0
2011	2637	0	1.26023	1.521	1.10458	29.5	0.554	14.6	6.32789	212.21	63.79	11.9	0.4907	0	0	1	0
2011	2638	0	-0.579497	1.521	1.10458	8.93	0.308	8.08	7.09009	212.21	63.79	12.4	0.6873	0	0	1	0
2011	2639	0	0.935974	1.31133	1.23843	17.6	0.244	22.9	6.01619	212.21	63.79	13.9	0.306	0	0	1	0
2011	2640	0	0.339778	1.31133	1.23843	32.2	0.467	19.3	5.70379	212.21	63.79	13.9	0.0496	0	0	1	0
2011	2641	0	-1.45885	1.31133	1.23843	12.6	0.562	14.6	7.17009	212.21	63.79	11.9	0.4907	0	0	1	0
2011	2642	1	1.77678	1.31133	1.23843	12.9	0.395	15.8	5.94019	212.21	63.79	10.3	0.1473	0	0	1	0
2011	2643	0	-1.06949	1.31133	1.23843	6.58	0.536	15.9	6.53669	212.21	63.79	12.3	0.1906	39.47	0	1	0
2011	2644	1	0.326171	1.31133	1.23843	8.35	0.283	12.2	6.13119	212.21	63.79	11.8	0.0209	97.52	0	1	0
2011	2645	1	0.449431	1.31133	1.23843	-2.17	0.412	15.3	5.82899	212.21	63.79	12.7	0.4599	0	0	1	0
2011	2646	0	-1.46943	1.31133	1.23843	45.8	0.352	25.4	6.56529	212.21	63.79	15.3	0.0159	0	0	1	0
2011	2647	0	-0.009491	1.31133	1.23843	13.1	0.688	6.88	7.37779	212.21	63.79	11.9	0.4907	0	0	1	0
2011	2648	0	-1.4025	1.31133	1.23843	26.1	0.45	27.5	7.09009	212.21	63.79	11.9	0.4907	0	0	1	0
2012	2649	1	3.19129	1.22467	1.44354	19.7	0.295	13.9	6.08679	212.21	63.79	10.3	0.1473	0	0	1	0
2012	2650	0	-2.11772	1.22467	1.44354	12.1	0.563	22.5	6.68459	212.21	63.79	14.6	0.0362	0	0	1	0
2012	2651	1	2.04879	1.22467	1.44354	50.5	0.608	52.3	7.17009	212.21	63.79	15.1	0.0489	0	0	1	0
2012	2652	0	1.5231	1.22467	1.44354	8.35	0.677	10.5	6.47699	212.21	63.79	12.7	0.4599	0	0	1	0
2012	2653	1	-0.604217	1.22467	1.44354	23.8	0.286	57.1	6.44569	212.21	63.79	12.3	0.0718	0	0	1	0
2012	2654	1	0.075726	1.329	1.75961	21.4	0.394	12.7	5.79909	212.21	63.79	12.4	0.6873	6.9697	0	1	0
2012	2655	1	-2.40914	1.329	1.75961	13.1	0.512	14.4	6.01619	212.21	63.79	12.3	0.1906	0	0	1	0
2012	2656	0	-2.93742	1.329	1.75961	30.5	0.475	25.4	6.38009	170.65	51.65	10	0.6841	0	0	1	0
2012	2657	1	2.78638	1.329	1.75961	21.4	0.366	15.6	6.01619	170.65	51.65	8.1	0.1258	0	0	1	0
2012	2658	1	2.44574	1.18733	2.35412	13.9	0.221	22.1	6.06379	170.65	51.65	8.1	0.1258	0	0	1	0
2012	2659	0	-0.501797	1.18733	2.35412	35.2	0.745	8.82	7.00309	170.65	51.65	11	0.427	0	0	1	0
2012	2660	1	-2.33102	1.18733	2.35412	33.8	0.477	14.8	6.08679	170.65	51.65	10	0.6841	0	0	1	0
2012	2661	0	1.19498	1.18733	2.35412	29	0.5	18.4	6.08679	170.65	51.65	12.8	0.036	0	0	1	0
2012	2662	0	2.2134	1.18733	2.35412	33.2	0.2	39.2	7.09009	170.65	51.65	8.1	0.1258	0	0	1	0
2012	2663	0	-0.078359	1.18733	2.35412	45.8	0.318	30.3	6.49229	170.65	51.65	10	0.6841	0	0	1	0
2012	2664	0	1.98768	1.18733	2.35412	43	0.478	9.67	6.80239	170.65	51.65	9	0.478	0	0	1	0
2012	2665	0	1.82115	1.18733	2.35412	42.6	0.527	11.8	7.00309	170.65	51.65	8.1	0.1258	0	0	1	0
2012	2666	0	2.25828	1.18733	2.35412	26.3	0.309	16	6.84589	170.65	51.65	10	0.6841	0	0	1	0
2012	2667	1	1.945	1.18733	2.35412	27.5	0.395	18.7	5.94019	170.65	51.65	12.2	0.1487	0	0	1	0
2012	2668	0	2.32944	1.29167	2.60897	18.7	0.684	8.95	7.54959	170.65	51.65	10	0.6841	0	0	1	0
2012	2669	0	1.48937	1.29167	2.60897	15.5	0.209	21.6	5.76829	170.65	51.65	8.2	0.5584	5.9381	0	1	0
2012	2670	0	3.11898	1.29167	2.60897	35.9	0.66	8.6	6.90779	170.65	51.65	10	0.6841	0	0	1	0
2012	2671	0	-2.04343	1.29167	2.60897	32.8	0.588	18.8	6.23439	170.65	51.65	10.9	0.1916	0	0	1	0
2012	2673	0	5.57026	1.264	1.88566	-26.1	0.677	3.13	9.20029	170.65	51.65	13.9	0.035	87.3843	0	1	0
2012	2674	0	2.88882	1.264	1.88566	23	0.263	17.5	6.68459	170.65	51.65	12.3	0.2971	0	0	1	0
2012	2675	1	3.92974	1.264	1.88566	40.8	0.333	33.3	6.10929	170.65	51.65	10.9	0.1916	0	0	1	0
2012	2676	0	3.57832	1.264	1.88566	38.4	0.61	13	6.90779	170.65	51.65	10	0.6841	0	0	1	0
2012	2677	0	6.20074	1.264	1.88566	9.4	0.283	21.1	6.13119	170.65	51.65	9	0.478	0	0	1	0
2012	2678	0	2.11076	1.264	1.88566	17.2	0.321	12.1	7.24419	170.65	51.65	10	0.6841	93.0233	0	1	0
2012	2679	0	1.29685	1.11767	1.20019	21.8	0.447	12.6	5.94019	170.65	51.65	12.3	0.2971	100	0	1	0
2012	2680	1	0.676281	1.11767	1.20019	29.9	0.439	21	6.01619	170.65	51.65	11	0.427	0	0	1	0
2012	2681	1	3.07425	1.11767	1.20019	27.2	0.354	16.9	6.47699	170.65	51.65	10	0.6841	0	0	1	0
2012	2682	0	3.00873	1.11767	1.20019	25	0.588	17.6	7.43839	170.65	51.65	12.3	0.2971	46.6135	0	1	0
2012	2683	0	2.64179	1.11767	1.20019	14.4	0.65	11.7	7.09009	170.65	51.65	10	0.6841	50.2436	0	1	0
2012	2684	0	-1.56173	1.11767	1.20019	25.5	0.5	10.2	6.17379	170.65	51.65	10	0.6841	0	0	1	0
2012	2685	0	1.38819	1.11767	1.20019	18.3	0.431	18	6.23439	170.65	51.65	11	0.427	0	0	1	0
2012	2686	0	-0.701494	0.973667	0.782805	27.1	0.438	15.4	6.17379	170.65	51.65	9	0.478	0	0	1	0
2012	2687	0	-2.22046	0.973667	0.782805	33.8	0.443	18	6.41349	170.65	51.65	9	0.478	0	0	1	0
2012	2688	1	-1.72827	0.973667	0.782805	22.4	0.507	13.6	6.50729	170.65	51.65	12.8	0.0272	0	0	1	0
2012	2689	1	0.796883	0.973667	0.782805	20.8	0.667	8.33	7.49559	170.65	51.65	12.2	0.1487	0	0	1	0
2012	2690	1	0.722301	0.973667	0.782805	15.5	0.231	28.8	6.25379	170.65	51.65	13.5	0.0664	0	0	1	0
2012	2691	1	-0.050638	0.973667	0.782805	21.9	0.239	13.3	6.13119	170.65	51.65	11.3	0.0945	0	0	1	0
2012	2692	0	-1.03212	0.764667	0.722302	38.6	0.675	11.7	7.09009	170.65	51.65	11	0.427	0	0	1	0
2012	2693	1	-2.54215	0.764667	0.722302	19.5	0.08	32	5.52149	170.65	51.65	12	0.0572	0	0	1	0
2012	2694	0	-2.89897	0.764667	0.722302	29.9	0.575	10	7.09009	170.65	51.65	13.8	0.0628	0	0	1	0
2012	2695	0	-0.037468	0.558	1.151	26.9	0.362	19	6.36299	170.65	51.65	12.5	0.0919	5.38233	0	1	0
2012	2696	0	-2.44075	0.558	1.151	39.9	0.462	10.9	6.47699	170.65	51.65	12.3	0.0474	0	0	1	0
2012	2697	0	-3.56215	0.558	1.151	15.4	0.613	13.3	7.31319	170.65	51.65	15	0.0665	0	0	1	0
2012	2698	1	0.227212	0.558	1.151	20.3	0.455	15.5	7.00309	170.65	51.65	12.3	0.0475	28	0	1	0
2012	2699	0	2.2077	0.558	1.151	30.3	0.191	30.5	5.39359	170.65	51.65	9	0.478	0	0	1	0
2012	2700	0	-4.67655	0.558	1.151	52.5	0.571	16.3	5.85789	170.65	51.65	12	0.1358	0	0	1	0
2012	2701	0	-0.964762	0.701333	1.02694	38.4	0.643	13.9	7.93739	170.65	51.65	8.1	0.1258	0	0	1	0
2012	2702	0	2.58755	0.701333	1.02694	21.4	0.39	15.6	6.01619	170.65	51.65	12.3	0.2971	0	0	1	0
2014	2705	0	-0.107597	0.357667	0.751628	1.01	0.618	7.65	8.13149	198.86	40.28	8.5	0.7201	0	0	1	0
2014	2706	0	-1.54541	0.357667	0.751628	8.82	0.393	15.4	6.41349	198.86	40.28	7.7	0.532	8.01858	0	1	0
2014	2707	0	-6.72901	0.357667	0.751628	31.4	0.567	17.9	6.50729	198.86	40.28	7.7	0.1031	0	0	1	0
2014	2708	0	-1.55765	0.357667	0.751628	2.66	0.359	8.21	6.65929	198.86	40.28	9.6	0.3434	0	0	1	0
2014	2709	0	0.684228	0.357667	0.751628	12.2	0.3	12.5	6.68459	198.86	40.28	8.5	0.7201	6.29109	0	1	0
2014	2711	0	-3.02342	0.357667	0.751628	11.8	0.4	14	6.90779	198.86	40.28	8.5	0.7201	0	0	1	0
2014	2712	0	-2.32198	0.357667	0.751628	6.68	0.316	14.5	6.63329	198.86	40.28	8.2	0.4273	0	0	1	0
2014	2713	0	-1.97725	0.369333	0.498211	10.4	0.642	10.8	7.09009	198.86	40.28	7.7	0.1031	0	0	1	0
2014	2714	0	-2.98333	0.357667	0.751628	29.9	0.625	9.38	8.07089	198.86	40.28	9	0.0737	0	0	1	0
2014	2715	0	0.021825	0.369333	0.498211	6.91	0.587	7.3	6.44569	139.58	42.07	8.2	0.7034	13.0435	0	1	0
2014	2716	0	-1.33434	0.357667	0.751628	12.6	0.686	4.57	8.16049	198.86	40.28	10.1	0.036	5	0	1	0
2014	2717	0	-0.596841	0.369333	0.498211	11.8	0.65	10	7.09009	198.86	40.28	8.5	0.7201	0	0	1	0
2014	2718	0	0.030406	0.357667	0.751628	14.9	0.164	30.3	5.79909	198.86	40.28	8.2	0.4273	0	0	1	0
2014	2719	0	0.702339	0.357667	0.751628	12.7	0.372	15.6	6.06379	139.58	42.07	12	0.1199	0	0	1	0
2014	2721	0	-1.88051	0.357667	0.751628	11.9	0.7	7.5	7.60089	198.86	40.28	7.7	0.1031	0	0	1	0
2014	2722	1	0.9016	0.357667	0.751628	-2.38	0.453	8.91	6.46149	198.86	40.28	9.6	0.3434	0	0	1	0
2014	2723	0	-1.09494	0.357667	0.751628	5.67	0.417	8	6.39689	198.86	40.28	8.5	0.7201	0	0	1	0
2014	2724	0	-5.38203	0.741667	-1.20382	-8.35	0.2	15.4	7.17009	198.86	40.28	8.5	0.7201	0	0	1	0
2014	2725	0	-0.639681	0.357667	0.751628	-1.75	0.284	17.9	6.50729	198.86	40.28	8.2	0.4273	0	0	1	0
2014	2726	0	-1.05904	0.658667	-0.394845	18.7	0.25	10	7.09009	198.86	40.28	9.6	0.1576	0	0	1	0
2014	2727	0	-3.48588	0.800667	-0.37935	23.2	0.476	12.9	7.64969	198.86	40.28	12.1	0.0456	0	0	1	0
2014	2728	1	-2.94578	0.800667	-0.37935	4.62	0.222	20.7	6.10929	198.86	40.28	8.5	0.7201	0	0	1	0
2014	2729	1	0.565995	0.723667	-1.23223	7.71	0.288	19.6	5.52149	198.86	40.28	11	0.2651	0	0	1	0
2014	2730	1	-2.5714	0.693667	-1.45495	-7.05	0.489	8.04	6.82439	198.86	40.28	8.2	0.4273	0	0	1	0
2014	2731	0	-3.31699	0.741667	-1.20382	21.6	0.6	12.5	7.09009	198.86	40.28	8.7	0.1207	0	0	1	0
2014	2732	0	-0.961122	0.857333	-0.491038	15.1	0.397	15.3	6.36299	198.86	40.28	8.5	0.7201	80.27	0	1	0
2014	2733	0	-1.79586	0.857333	-0.491038	3.03	0.475	8.33	7.09009	198.86	40.28	8.5	0.7201	0	0	1	0
2015	2734	0	-2.28538	0.991	-0.176453	7.21	0.423	7.82	6.65929	198.86	40.28	9.6	0.3434	0	0	1	0
2014	2735	0	-1.13606	0.857333	-0.491038	-0.763	0.35	13.8	5.99149	198.86	40.28	8.5	0.7201	0	0	1	0
2014	2736	0	-3.11468	0.857333	-0.491038	-0.84	0.72	3.73	11.2253	198.86	40.28	8.5	0.7201	100	0	1	0
2014	2737	1	-1.70846	0.857333	-0.491038	15.9	0.571	16.7	7.64969	198.86	40.28	8	0.0521	0	0	1	0
2014	2738	1	-0.790353	0.857333	-0.491038	0.7149	0.259	11.6	6.36299	198.86	40.28	7.7	0.1031	9.33333	0	1	0
2015	2739	0	-4.22615	0.991	-0.176453	29.9	0.343	22.6	8.16049	198.86	40.28	7.7	0.1031	0	0	1	0
2015	2740	0	-6.34872	0.991	-0.176453	14.4	0.328	17.9	6.50729	198.86	40.28	8.5	0.7201	0	0	1	0
2015	2741	0	-3.55149	1.063	0.015181	12.5	0.471	11.3	6.55109	239.04	47.73	7.8	0.6773	0	0	1	0
2015	2742	0	-0.594203	1.063	0.015181	17.2	0.531	9.23	7.17009	198.86	40.28	12.3	0.1838	0	0	1	0
2015	2743	0	-3.3411	1.063	0.015181	15.3	0.8	1.88	7.82409	198.86	40.28	10.4	0.0718	0	0	1	0
2015	2745	1	0.786171	1.063	0.015181	40.1	0.706	15	8.13149	198.86	40.28	8.5	0.7201	0	0	1	0
2015	2746	0	-0.858035	1.063	0.015181	-8.13	0.467	3	7.31319	239.04	47.73	8.7	0.1607	0	0	1	0
2015	2747	0	-4.47038	1.13433	-0.409236	-3.23	0.35	15	5.99149	198.86	40.28	9.6	0.3434	0	0	1	0
2015	2748	0	-2.34084	1.13433	-0.409236	-4.77	0.402	11.1	6.76849	239.04	47.73	9.7	0.1062	0	0	1	0
2015	2749	0	0.750778	1.13433	-0.409236	4.51	0.166	28	6.21459	239.04	47.73	8.5	0.0792	0	0	1	0
2015	2750	1	-3.67249	1.13433	-0.409236	9.12	0.318	20.5	6.08679	198.86	40.28	12.1	0.0456	0	0	1	0
2015	2751	0	-1.55503	0.921034	-0.491889	10.3	0.597	6.94	6.42969	239.04	47.73	7.8	0.6773	0	0	1	0
2015	2752	0	-4.64095	0.921034	-0.491889	19	0.609	6.52	7.74069	239.04	47.73	9.9	0.25	0	0	1	0
2015	2753	0	-3.37347	0.965	-0.584947	8.3	0.378	8.66	6.70929	239.04	47.73	4.9	0.0561	0	0	1	0
2015	2755	0	-1.66212	0.965	-0.584947	-2.08	0.431	7.76	6.36299	239.04	47.73	7.3	0.0914	0	0	1	0
2015	2756	0	-3.50877	0.965	-0.584947	-9.12	0.155	15.5	7.60089	239.04	47.73	7.6	0.4312	0	0	1	0
2015	2757	1	-1.4214	0.965	-0.584947	20.3	0.444	11.9	6.44569	239.04	47.73	7.8	0.6773	0	0	1	0
2015	2758	0	-8.37669	0.965	-0.584947	7.33	0.632	7.76	6.63329	239.04	47.73	7.6	0.4312	0	0	1	0
2015	2759	0	-5.29171	0.965	-0.584947	9.62	0.386	15.2	6.08679	239.04	47.73	7.8	0.6773	0	0	1	0
2015	2760	0	-2.88655	1.06519	0.402701	-11.9	0.581	4.62	6.83519	239.04	47.73	9.2	0.0784	0	0	1	0
2015	2761	0	-0.572558	1.06519	0.402701	-8.87	0.397	8.82	6.52209	239.04	47.73	9.5	0.039	0	0	1	0
2015	2762	0	-5.90681	1.06519	0.402701	10.9	0.132	29.5	6.08679	239.04	47.73	7.8	0.6773	0	0	1	0
2015	2763	0	-4.73127	1.06519	0.402701	13.4	0.563	11.3	7.37779	239.04	47.73	7.8	0.6773	0	0	1	0
2015	2765	0	-4.52891	1.06519	0.402701	5.41	0.475	8.17	7.09009	239.04	47.73	10.9	0.2242	0	0	1	0
2015	2766	1	-4.6573	1.06519	0.402701	-2.53	0.455	6.91	7.00309	239.04	47.73	7.8	0.6773	0	0	1	0
2015	2767	0	-3.42448	1.06519	0.402701	6.91	0.251	20	5.96619	239.04	47.73	7.6	0.4312	0	0	1	0
2015	2768	0	-3.38037	1.06519	0.402701	24.1	0.536	10.4	6.53669	239.04	47.73	8.7	0.1607	0	0	1	0
2015	2769	0	-5.51264	1.06519	0.402701	-23.9	1	0.545	9.99879	239.04	47.73	7.8	0.6773	0	0	1	0
2015	2770	0	-6.90034	1.06519	0.402701	4.69	0.508	9.23	7.17009	239.04	47.73	8.9	0.075	19.161	0	1	0
2015	2771	1	-6.92062	1.06519	0.402701	-2.52	0.635	7.3	6.60669	239.04	47.73	7.3	0.0914	0	0	1	0
2015	2772	0	-5.63315	1.06519	0.402701	34.7	0.509	8.27	7.00309	239.04	47.73	8.9	0.0187	0	0	1	0
2015	2773	1	-1.21231	1.06519	0.402701	13.4	0.174	17.9	7.54959	239.04	47.73	8.5	0.0792	0	0	1	0
2015	2775	0	-4.37155	1.06519	0.402701	14	0.585	9.23	7.17009	239.04	47.73	7.8	0.6773	0	0	1	0
2015	2776	1	-4.73807	1.06519	0.402701	11.2	0.305	20.3	6.38009	239.04	47.73	7.8	0.6773	0	0	1	0
2015	2777	1	-5.37502	1.33238	0.221146	12.2	0.594	9.86	6.53669	239.04	47.73	8.5	0.0792	58.4167	0	1	0
2015	2779	1	-6.04237	1.33238	0.221146	10.9	0.333	13.8	6.17379	239.04	47.73	7.6	0.4312	0	0	1	0
2015	2780	0	-6.39681	1.33238	0.221146	9.46	0.22	14.8	5.52149	239.04	47.73	7.3	0.0914	0	0	1	0
2015	2781	0	-3.52758	1.33238	0.221146	18.7	0.654	8.85	7.86329	239.04	47.73	7.8	0.6773	0	0	1	0
2015	2782	1	-4.14315	1.33238	0.221146	3.5	0.333	11.5	6.49229	239.04	47.73	7.8	0.6773	0	0	1	0
2015	2783	0	-7.74048	1.33238	0.221146	-2.22	0.358	12.5	7.09009	239.04	47.73	9.7	0.054	22.3003	0	1	0
2015	2785	0	-4.01409	1.33238	0.221146	-10.7	0.419	2.9	6.83519	239.04	47.73	9.9	0.25	0	0	1	0
2015	2786	1	-5.63193	1.33238	0.221146	32.1	0.7	3.55	7.60089	239.04	47.73	7.8	0.6773	50.9969	0	1	0
2015	2787	0	-7.38996	1.33238	0.221146	21.5	0.434	10.4	6.72139	239.04	47.73	8.7	0.3319	0	0	1	0
2009	300001	1	-3.57154	0.602333	-0.854059	67.5	0.375	43.8	5.07519	111.92	75.88	12	0.2171	3.33	0	1	0
2009	300002	1	-4.80415	0.602333	-0.854059	50.3	0.395	31.6	5.94019	111.92	75.88	9.1	0.217	0	0	1	0
2009	300003	1	-5.87925	0.602333	-0.854059	38.7	0.161	32.8	6.41349	111.92	75.88	9.1	0.217	53.9	0	1	0
2009	300004	1	-2.95345	0.602333	-0.854059	53.9	0.522	15.7	5.43809	111.92	75.88	10.4	0.7765	0	0	1	0
2009	300005	0	-0.708107	0.602333	-0.854059	52.8	0.456	21.3	5.07519	111.92	75.88	9.1	0.217	0	0	1	0
2009	300006	1	-1.19536	0.602333	-0.854059	51.7	0.481	13.7	5.59839	111.92	75.88	14.5	0.064	25.0689	0	1	0
2009	300007	1	-2.15612	0.602333	-0.854059	60.4	0.329	24.3	4.94169	111.92	75.88	12.1	0.0479	0	0	1	0
2009	300008	1	-4.49175	0.602333	-0.854059	55.8	0.393	31.4	4.94169	111.92	75.88	9.7	0.7924	0	0	1	0
2009	300009	1	-3.59932	0.602333	-0.854059	10.4	0.336	19.1	5.39359	111.92	75.88	12.7	0.0844	0	0	1	0
2009	300010	1	-4.85004	0.602333	-0.854059	40.5	0.457	17.6	5.34709	111.92	75.88	9.1	0.217	4.61538	0	1	0
2009	300011	0	-6.25467	0.602333	-0.854059	16.6	0.417	15.6	5.19299	111.92	75.88	9.1	0.217	0	0	1	0
2009	300012	1	-1.5225	0.602333	-0.854059	53.2	0.355	23	5.29829	111.92	75.88	10.4	0.7765	0	0	1	0
2009	300013	0	-2.48046	0.602333	-0.854059	32.6	0.269	24.6	4.86749	111.92	75.88	12.7	0.5499	0	0	1	0
2009	300014	1	-3.57923	0.602333	-0.854059	17.8	0.414	16.4	5.39359	111.92	75.88	10.4	0.7765	6.0054	0	1	0
2009	300015	0	-2.42004	0.602333	-0.854059	42	0.325	18.3	5.99149	111.92	75.88	13.9	0.053	0	0	1	0
2009	300016	1	-2.58338	0.602333	-0.854059	16.3	0.169	19.4	5.07519	111.92	75.88	9.1	0.217	22.6309	0	1	0
2009	300017	1	-2.07828	0.602333	-0.854059	62.3	0.08	29.3	5.01059	111.92	75.88	9.7	0.7924	0	0	1	0
2009	300018	1	-3.39636	0.602333	-0.854059	22.8	0.267	41.7	4.78749	111.92	75.88	13.4	0.0702	0	0	1	0
2009	300019	0	-4.41729	0.602333	-0.854059	26.1	0.493	20	5.01059	111.92	75.88	11	0.0588	0	0	1	0
2009	300020	1	-4.38304	0.602333	-0.854059	57.9	0.6	9.25	5.99149	111.92	75.88	10.1	0.544	0	0	1	0
2009	300021	1	-5.34221	0.602333	-0.854059	47.6	0.576	6.36	5.79909	111.92	75.88	10.1	0.0384	5.51791	0	1	0
2009	300022	0	-7.19018	0.602333	-0.854059	66.2	0.583	14.2	5.48069	111.92	75.88	11	0.0588	0	0	1	0
2009	300023	1	-3.27252	0.602333	-0.854059	23.7	0.406	26.1	4.23409	111.92	75.88	16.4	0.0644	0	0	1	0
2009	300024	1	-1.83183	0.602333	-0.854059	33.4	0.464	9.11	6.32789	111.92	75.88	13.4	0.2143	63.0435	0	1	0
2009	300025	1	-4.82382	0.602333	-0.854059	39.9	0.306	23.5	4.44269	111.92	75.88	10.1	0.544	0	0	1	0
2009	300026	1	-3.70151	0.602333	-0.854059	61.1	0.418	35.9	5.39359	111.92	75.88	16.5	0.4291	0	0	1	0
2009	300027	1	-2.17734	0.602333	-0.854059	61.4	0.554	15	6.32789	111.92	75.88	10.1	0.544	0	0	1	0
2009	300028	1	-4.54006	0.602333	-0.854059	23.5	0.331	14.8	5.66989	111.92	75.88	11	0.0588	0	0	1	0
2009	300029	1	-3.96815	1.146	-0.285418	120	0.444	19.7	5.88609	111.92	75.88	12.7	0.5499	0	0	1	0
2009	300030	1	-3.49985	1.146	-0.285418	41	0.45	17.1	4.94169	111.92	75.88	10.4	0.7765	41.7415	0	1	0
2009	300031	0	-2.64342	1.146	-0.285418	29	0.261	19.4	5.19299	111.92	75.88	12.7	0.5499	0	0	1	0
2009	300032	1	-0.440247	1.146	-0.285418	26.3	0.542	12.9	5.48069	111.92	75.88	10.1	0.544	0	0	1	0
2009	300033	1	-3.11732	1.146	-0.285418	82.6	0.292	33.1	4.86749	111.92	75.88	10.1	0.544	0	0	1	0
2009	300034	0	-0.918978	1.146	-0.285418	22.1	0.268	14	5.52149	111.92	75.88	9.1	0.217	82.2745	0	1	0
2009	300035	1	-2.50887	1.146	-0.285418	59.2	0.3	25.3	5.24699	111.92	75.88	13.9	0.053	0	0	1	0
2009	300036	1	-3.95797	1.146	-0.285418	49.8	0.313	13.8	5.07519	111.92	75.88	9.1	0.217	14.1214	0	1	0
2010	300037	0	-2.98293	1.05433	-0.330158	24.8	0.295	18.5	5.29829	111.92	75.88	10.4	0.7765	0	0	1	0
2010	300038	1	-3.57891	1.05433	-0.330158	154	0.465	22	5.29829	111.92	75.88	9.1	0.217	0	0	1	0
2010	300039	1	-0.680949	1.05433	-0.330158	41.5	0.435	29.6	5.43809	111.92	75.88	9.7	0.7924	0	0	1	0
2010	300040	0	-0.261045	1.05433	-0.330158	28.4	0.5	8.48	6.13119	111.92	75.88	11.8	0.0776	25.2673	0	1	0
2010	300041	0	-4.86499	1.05433	-0.330158	19.1	0.341	15.2	5.59839	111.92	75.88	13.4	0.0702	0	0	1	0
2010	300042	1	-4.55277	1.05433	-0.330158	-7.71	0.19	21.5	5.29829	111.92	75.88	10.4	0.7765	0	0	1	0
2010	300043	0	-2.9006	1.05433	-0.330158	48.8	0.4	24.2	4.78749	111.92	75.88	10.4	0.7765	0	0	1	0
2010	300044	1	-0.342516	1.05433	-0.330158	21.5	0.35	18.6	4.94169	111.92	75.88	10.4	0.7765	0	0	1	0
2010	300045	1	-2.78274	1.05433	-0.330158	31.4	0.438	23.8	4.86749	111.92	75.88	9.1	0.217	0	0	1	0
2010	300046	1	-4.77749	1.05433	-0.330158	25.5	0.265	21	5.29829	111.92	75.88	13.4	0.0702	0	0	1	0
2010	300047	1	-1.64071	1.05433	-0.330158	30.3	0.125	23	5.29829	111.92	75.88	10.4	0.7765	0	0	1	0
2010	300048	0	-5.22632	1.05433	-0.330158	79	0.667	19.2	5.48069	111.92	75.88	9.1	0.217	0	0	1	0
2010	300049	1	-3.42511	1.05433	-0.330158	7.71	0.382	13.6	5.39359	111.92	75.88	13.9	0.0376	25.2687	0	1	0
2010	300050	1	-8.70631	1.05433	-0.330158	47.6	0.288	28.8	5.07519	111.92	75.88	10.4	0.7765	0	0	1	0
2010	300051	1	-5.60881	1.188	-0.543679	20.3	0.383	26.7	4.78749	111.92	75.88	13	0.3591	0	0	1	0
2010	300052	1	-2.04258	1.188	-0.543679	91.9	0.237	20.5	5.24699	111.92	75.88	10.4	0.7765	0	0	1	0
2010	300053	1	-4.83034	1.188	-0.543679	61.5	0.344	16.7	5.19299	111.92	75.88	10.4	0.7765	4.42	0	1	0
2010	300054	0	-2.0244	1.188	-0.543679	28	0.437	17.9	5.24699	111.92	75.88	13.4	0.0702	12	0	1	0
2010	300055	0	-4.40405	1.188	-0.543679	131	0.595	22.6	6.04029	286.2	53.54	10.2	0.1639	0	0	1	0
2010	300056	1	-3.40069	1.188	-0.543679	41.6	0.378	16.7	4.49979	111.92	75.88	13	0.3591	3.50387	0	1	0
2010	300057	0	-1.54702	1.188	-0.543679	21.6	0.5	12.9	6.32789	111.92	75.88	10.4	0.7765	0	0	1	0
2010	300058	1	-0.366064	1.188	-0.543679	46.6	0.308	23.6	5.52149	111.92	75.88	9.1	0.217	0	0	1	0
2010	300059	1	-3.96682	0.936	-1.04624	169	0.179	23.3	5.48069	111.92	75.88	9.7	0.7924	0	0	1	0
2010	300061	0	-3.2588	0.936	-1.04624	17.4	0.545	11.4	5.39359	286.2	53.54	8.2	0.6176	0	0	1	0
2010	300062	0	-3.69899	0.936	-1.04624	32.1	0.346	20.8	5.48069	286.2	53.54	12.3	0.2853	0	0	1	0
2010	300063	0	-3.32768	0.936	-1.04624	12.3	0.348	19.6	5.43809	286.2	53.54	9.7	0.627	0	0	1	0
2010	300064	0	-5.47888	0.936	-1.04624	32.5	0.244	14.9	6.01619	286.2	53.54	10.9	0.0308	0	0	1	0
2010	300065	1	-4.65313	0.936	-1.04624	32.4	0.272	17.8	5.19299	286.2	53.54	10.2	0.1639	3.33363	0	1	0
2010	300066	1	-4.98663	0.936	-1.04624	10.8	0.304	28.1	5.56069	286.2	53.54	13.1	0.0675	5.12821	0	1	0
2010	300067	0	-3.53317	0.905	-0.691353	17.8	0.263	22.5	5.48069	286.2	53.54	8.2	0.6176	0	0	1	0
2010	300068	0	-3.02491	0.905	-0.691353	18.4	0.575	15.8	7.09009	286.2	53.54	8.9	0.4388	0	0	1	0
2010	300069	0	-2.55685	0.905	-0.691353	28.6	0.625	11.7	5.48069	286.2	53.54	8.9	0.4388	0	0	1	0
2010	300070	1	-2.5972	0.905	-0.691353	19.5	0.333	23.5	6.23439	286.2	53.54	10.2	0.1639	0	0	1	0
2010	300071	1	-3.78307	0.905	-0.691353	30.1	0.28	22.7	5.01059	286.2	53.54	10.2	0.1639	0	0	1	0
2010	300072	0	-2.35502	0.905	-0.691353	25.5	0.574	11.5	6.29159	286.2	53.54	10.2	0.1639	0	0	1	0
2010	300073	0	-5.91297	0.905	-0.691353	9.31	0.545	13.9	5.79909	286.2	53.54	10.2	0.1639	0	0	1	0
2010	300074	1	-2.03997	0.905	-0.691353	15.1	0.0731	37.7	4.86749	286.2	53.54	8.2	0.6176	0	0	1	0
2010	300075	1	-1.51822	0.905	-0.691353	26.9	0.138	35.4	4.86749	286.2	53.54	10.2	0.1639	0	0	1	0
2010	300076	1	-2.99196	0.905	-0.691353	13.6	0.357	22.9	5.63479	286.2	53.54	8.9	0.4388	0	0	1	0
2010	300077	1	-7.53849	0.905	-0.691353	57.1	0.353	35.3	5.82899	286.2	53.54	9.7	0.627	0	0	1	0
2010	300078	1	-6.1068	0.905	-0.691353	15.1	0.285	35.5	5.29829	286.2	53.54	8.9	0.4388	0	0	1	0
2010	300079	1	-3.5793	0.905	-0.691353	18.6	0.231	21.2	6.25379	286.2	53.54	10.2	0.1639	0	0	1	0
2010	300080	0	-7.36238	0.658	-1.11534	52.4	0.491	22.6	6.27289	286.2	53.54	10.9	0.0308	0	0	1	0
2010	300081	1	-3.01341	0.996	-1.1605	1.01	0.615	12.3	5.96619	286.2	53.54	10	0.0761	0	0	1	0
2010	300082	0	-5.84103	0.996	-1.1605	37.5	0.61	20	6.90779	286.2	53.54	13.1	0.1469	0	0	1	0
2010	300083	0	-2.56493	0.996	-1.1605	52.9	0.467	17.6	6.10929	286.2	53.54	9.7	0.627	0	0	1	0
2010	300084	0	-3.01037	0.996	-1.1605	16.7	0.333	17.8	5.19299	286.2	53.54	10.3	0.0167	0	0	1	0
2010	300085	1	-2.60369	0.996	-1.1605	11.2	0.192	23.8	4.86749	286.2	53.54	9.7	0.627	0	0	1	0
2010	300086	1	-5.86243	0.996	-1.1605	41.5	0.186	41.4	5.66989	286.2	53.54	11.7	0.0721	0	0	1	0
2010	300087	0	-6.16867	0.996	-1.1605	29.9	0.579	18.4	5.24699	286.2	53.54	12.9	0.0572	0	0	1	0
2010	300088	1	-2.34472	0.996	-1.1605	18.4	0.283	15.2	6.13119	286.2	53.54	12.9	0.0572	0	0	1	0
2010	300089	0	-4.15573	0.658	-1.11534	28.8	0.333	16.1	5.79909	286.2	53.54	9.7	0.627	0	0	1	0
2010	300090	0	-0.233984	0.658	-1.11534	39.7	0.531	8.91	6.46149	286.2	53.54	12.9	0.0572	0	0	1	0
2010	300091	1	-6.20284	0.658	-1.11534	19	0.705	12.3	6.41349	286.2	53.54	12.4	0.4111	0	0	1	0
2010	300092	1	-3.65128	0.773333	-1.11577	24.6	0.4	14.8	5.52149	286.2	53.54	14.5	0.0556	0	0	1	0
2010	300093	0	-5.47046	0.773333	-1.11577	21.2	0.333	11.7	6.04029	286.2	53.54	9.7	0.627	0	0	1	0
2010	300094	0	-3.01667	0.773333	-1.11577	19.8	0.53	9.7	6.90779	286.2	53.54	9.7	0.627	0	0	1	0
2010	300095	0	-2.94883	0.773333	-1.11577	34.7	0.571	11.4	6.19439	286.2	53.54	13.1	0.0675	0	0	1	0
2010	300096	1	-2.81617	0.773333	-1.11577	20.3	0.382	21.8	5.13579	286.2	53.54	12.3	0.2853	0	0	1	0
2010	300097	1	-0.016208	0.773333	-1.11577	30.7	0.428	18.3	5.19299	286.2	53.54	13.1	0.1469	0	0	1	0
2010	300098	1	-2.6942	0.773333	-1.11577	38.8	0.367	21.7	5.70379	286.2	53.54	9.7	0.627	0	0	1	0
2010	300099	1	-7.28422	0.596	-1.01523	25.2	0.188	32.5	5.07519	286.2	53.54	12.2	0.1666	0	0	1	0
2010	300100	0	-5.95524	0.596	-1.01523	23.1	0.603	9.84	6.44569	286.2	53.54	8.9	0.4388	0	0	1	0
2010	300101	1	-6.66182	0.596	-1.01523	52.5	0.285	23.5	5.56069	286.2	53.54	14.5	0.0556	0	0	1	0
2010	300102	1	-7.29131	0.596	-1.01523	49.2	0.303	30.6	5.76829	286.2	53.54	12.3	0.2853	0	0	1	0
2010	300103	1	-4.63714	0.596	-1.01523	23.7	0.206	31.8	5.13579	286.2	53.54	13.6	0.0342	0	0	1	0
2010	300104	1	-2.07346	0.596	-1.01523	70	0.208	20	5.48069	286.2	53.54	10.2	0.1639	0	0	1	0
2010	300105	0	-5.25016	0.596	-1.01523	14.4	0.391	21.7	6.13119	286.2	53.54	12.2	0.1666	0	0	1	0
2010	300106	0	-0.558904	0.596	-1.01523	71.2	0.514	8.57	5.85789	286.2	53.54	8.1	0.1742	3.44828	0	1	0
2010	300107	0	-5.48829	0.596	-1.01523	9.55	0.2	27.8	5.19299	286.2	53.54	10	0.0761	0	0	1	0
2010	300108	0	-5.22532	0.596	-1.01523	20.9	0.209	24.5	4.70049	286.2	53.54	13.6	0.0314	0	0	1	0
2010	300109	0	-6.31784	0.596	-1.01523	22.4	0.445	19.1	4.70049	286.2	53.54	10.9	0.0308	0	0	1	0
2010	300110	1	-2.08023	0.596	-1.01523	29.7	0.5	11.9	6.46149	286.2	53.54	12.2	0.1666	0	0	1	0
2010	300111	1	-1.94027	0.596	-1.01523	53.9	0.684	6.32	7.54959	286.2	53.54	8.9	0.4388	0	0	1	0
2010	300112	1	-3.60415	0.596	-1.01523	12.1	0.142	25.8	4.78749	286.2	53.54	9.7	0.627	0	0	1	0
2010	300113	1	-0.722854	0.596	-1.01523	146	0.264	48.6	4.27669	286.2	53.54	8.9	0.4388	0	0	1	0
2010	300114	1	-3.10659	0.596	-1.01523	8.02	0.528	11.7	5.88609	286.2	53.54	13.6	0.0342	0	0	1	0
2010	300115	1	-1.44468	0.802333	-1.05808	22.1	0.308	16.2	5.96619	286.2	53.54	9.7	0.627	2.17	0	1	0
2010	300116	0	-4.47967	0.802333	-1.05808	21.2	0.338	20	4.86749	286.2	53.54	13.6	0.0342	0	0	1	0
2010	300117	0	-4.73722	0.802333	-1.05808	16.2	0.576	9.18	6.74519	286.2	53.54	10.2	0.1639	10.772	0	1	0
2010	300118	1	-5.12512	0.802333	-1.05808	54.9	0.565	16.5	6.74519	286.2	53.54	8.9	0.4388	0	0	1	0
2010	300119	1	-3.32363	0.802333	-1.05808	33	0.381	23.8	6.04029	286.2	53.54	16.5	0.2758	0	0	1	0
2010	300120	1	-4.16414	0.802333	-1.05808	6.26	0.394	21.1	5.19299	286.2	53.54	16.5	0.2758	3.02	0	1	0
2010	300121	0	-1.97339	0.802333	-1.05808	8.02	0.468	17.9	5.24699	286.2	53.54	12.2	0.1666	0	0	1	0
2010	300122	1	1.41142	0.802333	-1.05808	10.1	0.127	50	6.25379	286.2	53.54	14.9	0.043	0	0	1	0
2010	300123	0	-2.87876	0.802333	-1.05808	33	0.429	11.8	5.63479	286.2	53.54	13.7	0.0326	0	0	1	0
2010	300124	0	-3.26557	0.802333	-1.05808	31.4	0.255	37.9	5.66989	286.2	53.54	9.7	0.627	0	0	1	0
2010	300125	1	-5.06871	0.777333	-0.749692	123	0.609	9.78	6.13119	286.2	53.54	13.1	0.1469	0	0	1	0
2010	300126	0	-2.01909	0.777333	-0.749692	23.5	0.393	17.5	5.63479	286.2	53.54	8.2	0.6176	0	0	1	0
2010	300127	1	-0.546653	0.777333	-0.749692	6.39	0.355	15.2	5.73659	286.2	53.54	14.5	0.0556	0	0	1	0
2010	300128	1	-4.39281	0.777333	-0.749692	32.4	0.303	21.8	5.79909	286.2	53.54	12.4	0.4111	0	0	1	0
2010	300129	0	-3.14465	0.777333	-0.749692	41	0.508	18	6.41349	286.2	53.54	8.2	0.6176	0	0	1	0
2010	300130	1	-3.02777	0.777333	-0.749692	38.4	0.121	24.2	5.24699	286.2	53.54	9.7	0.627	0	0	1	0
2010	300131	1	-2.42783	0.777333	-0.749692	32.5	0.4	20.7	5.01059	286.2	53.54	9.7	0.627	1.46628	0	1	0
2010	300132	0	-2.7425	0.777333	-0.749692	33	0.657	8.86	5.85789	286.2	53.54	12.3	0.2853	0	0	1	0
2010	300133	1	-0.881603	0.777333	-0.749692	55.5	0.246	30.8	5.48069	286.2	53.54	8.9	0.4388	0	0	1	0
2010	300134	1	-5.92154	0.777333	-0.749692	32.2	0.418	30.9	6.30989	286.2	53.54	9.7	0.627	0	0	1	0
2010	300135	0	-6.07477	0.777333	-0.749692	21	0.436	18.2	5.96619	286.2	53.54	12.4	0.4111	0	0	1	0
2010	300136	1	-0.641434	0.908333	-0.940506	86	0.283	30	4.78749	286.2	53.54	9.7	0.627	0	0	1	0
2010	300137	1	0.871386	0.908333	-0.940506	39.1	0.423	14.6	5.56069	286.2	53.54	10	0.0761	1.10787	0	1	0
2010	300138	1	-4.0226	0.908333	-0.940506	50.3	0.475	15.8	5.99149	286.2	53.54	10	0.0761	0	0	1	0
2010	300139	1	-1.72517	0.908333	-0.940506	30.3	0.317	26.6	5.66989	286.2	53.54	10.2	0.1639	0	0	1	0
2010	300140	0	0.913119	0.908333	-0.940506	24.3	0.444	20.7	5.59839	286.2	53.54	13.6	0.0342	3.40659	0	1	0
2010	300141	0	-3.74585	0.908333	-0.940506	23	0.336	27.3	4.70049	286.2	53.54	12.4	0.4111	0	0	1	0
2010	300142	1	-1.37628	0.908333	-0.940506	30.7	0.538	24.1	5.96619	286.2	53.54	12.1	0.0407	0	0	1	0
2010	300143	0	-2.73927	1.03167	-1.00216	22.7	0.5	9.09	5.39359	286.2	53.54	9.7	0.627	0	0	1	0
2010	300144	0	-0.13823	1.03167	-1.00216	40.5	0.62	16.9	6.56529	286.2	53.54	8.9	0.4388	4.7619	0	1	0
2010	300145	0	2.31238	1.03167	-1.00216	17.8	0.433	17	5.70379	286.2	53.54	8.9	0.4388	0	0	1	0
2010	300146	0	0.765894	1.03167	-1.00216	57.1	0.28	40.7	5.01059	286.2	53.54	9.7	0.627	0	0	1	0
2010	300147	1	1.18876	1.03167	-1.00216	19	0.514	8.71	6.55109	286.2	53.54	9.7	0.627	0	0	1	0
2010	300148	0	2.09639	1.03167	-1.00216	38.7	0.175	21.7	4.78749	286.2	53.54	13.7	0.0326	0	0	1	0
2010	300149	0	0.824624	1.03167	-1.00216	21.5	0.25	24.3	4.94169	286.2	53.54	9.7	0.627	0	0	1	0
2010	300150	1	-3.76041	1.03167	-1.00216	32.8	0.324	14.1	5.82899	286.2	53.54	10.2	0.1639	10	0	1	0
2010	300151	1	0.041229	1.03167	-1.00216	34.1	0.48	13.2	5.52149	286.2	53.54	9.7	0.627	0	0	1	0
2010	300152	0	-2.84239	1.03167	-1.00216	37.1	0.512	18	6.01619	286.2	53.54	12.4	0.4111	0	0	1	0
2010	300153	0	-1.16275	1.03167	-1.00216	16.3	0.481	19.6	5.59839	286.2	53.54	8.2	0.6176	0	0	1	0
2010	300154	1	-0.53468	1.03167	-1.00216	63.3	0.452	16.8	5.73659	286.2	53.54	9.7	0.627	0	0	1	0
2011	300155	1	3.06608	0.978333	-0.791813	78.2	0.34	25.5	5.29829	286.2	53.54	9.7	0.627	0	0	1	0
2011	300156	1	-3.61251	0.978333	-0.791813	67.2	0.432	21.9	5.91349	286.2	53.54	10.2	0.1639	0	0	1	0
2011	300157	0	-1.08687	0.978333	-0.791813	82.2	0.0533	19	5.70379	286.2	53.54	10.2	0.1639	0	0	1	0
2011	300158	1	-2.90161	0.978333	-0.791813	25.2	0.438	13	6.46149	286.2	53.54	5.4	0.038	0	0	1	0
2011	300159	1	-2.31598	0.978333	-0.791813	50.9	0.447	16	5.01059	286.2	53.54	8.1	0.1742	1.31579	0	1	0
2011	300160	0	-4.1427	0.978333	-0.791813	7.26	0.55	13	5.99149	286.2	53.54	12.4	0.4111	6.6	0	1	0
2011	300161	0	-1.45739	0.978333	-0.791813	-1.59	0.5	11.1	6.13119	286.2	53.54	13.5	0.0497	45.8194	0	1	0
2011	300162	1	-1.8017	0.978333	-0.791813	16.4	0.33	23.7	4.57469	286.2	53.54	9.7	0.627	0	0	1	0
2011	300163	0	-0.645587	0.978333	-0.791813	41.5	0.613	7.1	5.73659	286.2	53.54	8.9	0.4388	0	0	1	0
2011	300164	0	-1.93741	0.978333	-0.791813	26.2	0.351	15.7	5.91349	286.2	53.54	13.6	0.0342	15.4131	0	1	0
2011	300165	1	-0.033272	0.978333	-0.791813	32.6	0.393	25.4	5.63479	286.2	53.54	12.4	0.4111	0	0	1	0
2011	300166	1	-1.22115	0.978333	-0.791813	46.8	0.229	34.9	4.41889	286.2	53.54	10.2	0.1639	0	0	1	0
2011	300167	1	-1.53819	0.978333	-0.791813	27.4	0.316	16.8	5.24699	286.2	53.54	9.7	0.627	0	0	1	0
2011	300168	1	1.75213	0.978333	-0.791813	15.6	0.421	11.6	5.94019	286.2	53.54	8.2	0.6176	39.4278	0	1	0
2011	300169	0	-4.69058	0.978333	-0.791813	11.2	0.533	10.4	6.10929	286.2	53.54	12.4	0.4111	0	0	1	0
2011	300170	1	0.226049	1.39667	-0.593508	19.5	0.252	24.3	5.34709	286.2	53.54	8.2	0.6176	0	0	1	0
2011	300171	1	-1.00751	1.39667	-0.593508	30	0.611	16.9	6.29159	286.2	53.54	8.2	0.6176	0	0	1	0
2011	300172	0	0.19933	1.39667	-0.593508	10.7	0.429	16.4	5.63479	286.2	53.54	12.4	0.4111	0	0	1	0
2011	300173	1	-1.4333	1.39667	-0.593508	21.5	0.559	10.6	5.82899	286.2	53.54	9.7	0.627	0	0	1	0
2011	300174	0	-3.19724	1.39667	-0.593508	24	0.391	18.2	4.70049	286.2	53.54	12.3	0.2853	0	0	1	0
2011	300175	0	-3.79212	1.39667	-0.593508	1.7	0.559	10.9	5.82899	286.2	53.54	12.2	0.1666	0	0	1	0
2011	300176	0	-0.877714	1.39667	-0.593508	20.3	0.656	10.9	5.76829	286.2	53.54	9.7	0.627	0	0	1	0
2011	300177	1	-1.48911	1.39667	-0.593508	29.4	0.45	20	5.19299	286.2	53.54	9.7	0.627	6.97674	0	1	0
2011	300178	0	1.65193	1.39667	-0.593508	24.9	0.429	15.7	6.04029	286.2	53.54	9.7	0.627	2.18456	0	1	0
2011	300179	0	-4.19331	1.39667	-0.593508	18.5	0.231	22.5	5.07519	286.2	53.54	10.9	0.0308	0	0	1	0
2011	300180	0	-0.5462	1.39667	-0.593508	-5.27	0.27	20.8	5.91349	286.2	53.54	8.2	0.6176	0	0	1	0
2011	300181	0	0.558387	1.39667	-0.593508	26.3	0.433	11.7	5.70379	286.2	53.54	8.9	0.4388	0	0	1	0
2011	300182	1	0.523558	1.39667	-0.593508	43	0.288	24.7	5.13579	286.2	53.54	10.2	0.1639	0	0	1	0
2011	300183	1	-0.848647	1.39667	-0.593508	43.4	0.173	54	5.01059	286.2	53.54	12.2	0.1666	0	0	1	0
2011	300184	1	-1.13645	1.39667	-0.593508	31.2	0.327	15.3	5.01059	286.2	53.54	13.5	0.0497	0	0	1	0
2011	300185	1	-4.52411	1.70867	-0.831976	27.9	0.545	10	7.69619	286.2	53.54	12.2	0.1666	0	0	1	0
2011	300186	0	-2.31826	1.70867	-0.831976	20.7	0.311	21.3	6.41349	286.2	53.54	9.7	0.627	0	0	1	0
2011	300187	0	-2.45457	1.70867	-0.831976	19.3	0.6	16.4	5.52149	286.2	53.54	13.7	0.0326	0	0	1	0
2011	300188	1	-2.57339	1.70867	-0.831976	29.1	0.45	23.6	4.94169	286.2	53.54	12.3	0.2853	0	0	1	0
2011	300189	0	-2.24468	1.70867	-0.831976	31.2	0.293	11.2	6.01619	286.2	53.54	11.7	0.0721	3.33333	0	1	0
2011	300190	0	-3.18357	1.70867	-0.831976	72.8	0.607	19.3	5.63479	212.21	63.79	12.7	0.4599	6.80101	0	1	0
2011	300191	0	-1.46496	1.70867	-0.831976	21.9	0.0522	30.9	5.43809	212.21	63.79	10.3	0.1473	0	0	1	0
2011	300192	0	-0.189067	1.70867	-0.831976	26.9	0.322	17.8	5.43809	212.21	63.79	12.7	0.4599	0	0	1	0
2011	300193	0	-1.18202	1.70867	-0.831976	31	0.351	19.3	6.34559	212.21	63.79	12.4	0.6873	9.85564	0	1	0
2011	300194	1	-0.703352	1.70867	-0.831976	41.6	0.186	42.9	5.85789	212.21	63.79	17.1	0.0597	0	0	1	0
2011	300195	1	0.719874	1.70867	-0.831976	21.1	0.511	20.4	6.15269	212.21	63.79	17.4	0.2772	0	0	1	0
2011	300196	0	1.0424	1.70867	-0.831976	25.1	0.381	13.8	6.04029	212.21	63.79	12.7	0.4599	0	0	1	0
2011	300197	0	-2.95424	1.70867	-0.831976	51.5	0.303	22.7	5.79909	212.21	63.79	12.4	0.6873	0	0	1	0
2011	300198	0	-2.00979	1.39367	-0.629666	27.3	0.345	23.4	5.66989	212.21	63.79	13.9	0.306	0	0	1	0
2011	300199	1	-1.30362	1.39367	-0.629666	22.2	0.171	26.2	5.34709	212.21	63.79	12.4	0.6873	0	0	1	0
2011	300200	0	-2.05845	1.39367	-0.629666	26.5	0.409	20	5.43809	212.21	63.79	10.3	0.1473	0	0	1	0
2011	300201	1	-4.43317	1.39367	-0.629666	18.1	0.41	11.8	5.96619	212.21	63.79	12.7	0.4599	0	0	1	0
2011	300202	1	0.889781	1.39367	-0.629666	23.7	0.2	21.4	5.34709	212.21	63.79	14.2	0.1575	0	0	1	0
2011	300203	1	-0.938817	1.39367	-0.629666	31	0.41	18	6.90779	212.21	63.79	11.9	0.4907	0	0	1	0
2011	300204	1	-3.32188	1.39367	-0.629666	46.8	0.381	26.2	5.56069	212.21	63.79	10.3	0.1473	0	0	1	0
2011	300205	1	-0.790481	1.39367	-0.629666	23.7	0.603	10.7	6.36299	212.21	63.79	14.8	0.059	3.33333	0	1	0
2011	300206	1	-0.289151	1.39367	-0.629666	28.8	0.178	27.4	5.59839	212.21	63.79	12.4	0.6873	0	0	1	0
2011	300207	0	0.807706	1.39367	-0.629666	23.2	0.585	11.8	6.47699	212.21	63.79	12.4	0.6873	0	0	1	0
2011	300208	0	-3.88302	1.39367	-0.629666	29.4	0.471	14.1	5.82899	212.21	63.79	12.3	0.1906	0	0	1	0
2011	300209	1	-2.18869	1.39367	-0.629666	34.7	0.354	22.7	5.56069	212.21	63.79	12.7	0.4599	0	0	1	0
2011	300210	1	-1.30799	1.39367	-0.629666	23.7	0.384	18	5.52149	212.21	63.79	14.2	0.1575	0	0	1	0
2011	300211	1	-0.518644	1.54	-0.426758	10	0.481	14.4	5.59839	212.21	63.79	12.7	0.4599	0	0	1	0
2011	300212	1	-0.52987	1.54	-0.426758	31	0.759	8.15	6.29159	212.21	63.79	10.3	0.1473	3.4	0	1	0
2011	300213	1	1.3041	1.54	-0.426758	19.4	0.382	16.2	5.82899	212.21	63.79	10.3	0.1473	0	0	1	0
2011	300214	0	-2.60886	1.54	-0.426758	32.2	0.378	21.3	6.10929	212.21	63.79	12.3	0.1906	0	0	1	0
2011	300215	1	-3.29933	1.54	-0.426758	33.6	0.698	9.3	6.75689	212.21	63.79	12.7	0.4599	40.2985	0	1	0
2011	300216	1	-2.12244	1.54	-0.426758	28	0.433	17.7	5.70379	212.21	63.79	14.6	0.0362	0	0	1	0
2011	300217	0	-2.91415	1.54	-0.426758	45	0.53	16.7	6.49229	212.21	63.79	12.7	0.4599	0	0	1	0
2011	300218	0	-1.78751	1.54	-0.426758	12.6	0.606	12	6.56529	212.21	63.79	14.6	0.0599	3.04939	0	1	0
2011	300219	1	-0.601823	1.54	-0.426758	32.4	0.5	19.7	5.94019	212.21	63.79	12.4	0.6873	0	0	1	0
2011	300220	1	-1.42037	1.54	-0.426758	30.3	0.358	25.8	4.78749	212.21	63.79	14.8	0.059	0	0	1	0
2011	300221	0	-2.34241	1.54	-0.426758	20.7	0.521	13.8	6.17379	212.21	63.79	12.4	0.6873	0	0	1	0
2011	300222	0	-1.41998	1.54	-0.426758	50.5	0.467	31.7	5.19299	212.21	63.79	10.3	0.6832	3.33333	0	1	0
2011	300223	1	-1.09789	1.54	-0.426758	20.3	0.136	44.1	5.39359	212.21	63.79	10.3	0.1473	0	0	1	0
2011	300224	1	-2.29362	1.54	-0.426758	55.7	0.685	13	6.82439	212.21	63.79	12.3	0.1906	0	0	1	0
2011	300225	0	-1.22224	1.54	-0.426758	32.8	0.417	27.2	5.88609	212.21	63.79	10.3	0.6832	0	0	1	0
2011	300226	1	0.621305	1.62133	-0.329063	32.8	0.418	18.2	5.13579	212.21	63.79	10.3	0.6832	0	0	1	0
2011	300227	1	-0.060841	1.62133	-0.329063	19.1	0.344	17.5	5.07519	212.21	63.79	12.4	0.6873	0	0	1	0
2011	300228	1	0.568452	1.62133	-0.329063	6.99	0.718	7.75	6.56529	212.21	63.79	12.7	0.4599	0	0	1	0
2011	300229	1	-0.464366	1.62133	-0.329063	20.3	0.114	23.9	5.63479	212.21	63.79	10.3	0.1473	12.946	0	1	0
2011	300230	0	-1.91429	1.62133	-0.329063	23.5	0.377	18.1	5.56069	212.21	63.79	10.3	0.6832	0	0	1	0
2011	300231	1	-2.77237	1.62133	-0.329063	14.4	0.308	25.8	4.78749	212.21	63.79	10.3	0.1473	0	0	1	0
2011	300232	1	1.02953	1.62133	-0.329063	36.7	0.393	21.8	5.63479	212.21	63.79	12.4	0.6873	0	0	1	0
2011	300233	0	2.0067	1.62133	-0.329063	14.4	0.604	12.5	6.86689	212.21	63.79	12.3	0.1906	0	0	1	0
2011	300234	0	1.01517	1.62133	-0.329063	33.3	0.328	21.7	5.19299	212.21	63.79	11.9	0.4907	0	0	1	0
2011	300235	1	1.41097	1.62133	-0.329063	32.8	0.155	40.2	4.57469	212.21	63.79	12.4	0.6873	0	0	1	0
2011	300236	0	2.68148	1.62133	-0.329063	23	0.269	25.6	5.07519	212.21	63.79	10.3	0.6832	0	0	1	0
2011	300237	0	-0.329226	1.62133	-0.329063	58.5	0.587	20.4	6.13119	212.21	63.79	12.3	0.1906	0	0	1	0
2011	300238	1	0.324733	1.366	-0.490801	52.5	0.379	15.8	5.48069	212.21	63.79	12.4	0.6873	0	0	1	0
2011	300239	1	-1.38372	1.366	-0.490801	23	0.445	11.8	5.39359	212.21	63.79	14.6	0.0253	16.1434	0	1	0
2011	300240	0	-1.02918	1.366	-0.490801	22.6	0.517	20.7	6.36299	212.21	63.79	12.7	0.4599	3.375	0	1	0
2011	300241	1	0.775667	1.366	-0.490801	47.8	0.333	17	5.70379	212.21	63.79	12.4	0.6873	0	0	1	0
2011	300242	1	1.6811	1.366	-0.490801	38.8	0.365	16.5	5.13579	212.21	63.79	12.4	0.6873	0	0	1	0
2011	300243	0	-3.47051	1.366	-0.490801	32.9	0.613	16.5	5.73659	212.21	63.79	12.3	0.1906	0	0	1	0
2011	300244	0	0.425187	1.366	-0.490801	31.8	0.322	16.5	5.43809	212.21	63.79	11.9	0.4907	0	0	1	0
2011	300245	1	0.537041	1.366	-0.490801	30.2	0.383	27.8	5.19299	212.21	63.79	10.3	0.6832	0	0	1	0
2011	300246	1	-0.428354	1.366	-0.490801	24.4	0.292	29.2	4.86749	212.21	63.79	12.4	0.6873	0	0	1	0
2011	300247	0	0.80183	1.366	-0.490801	17.8	0.144	19.6	5.59839	212.21	63.79	14.6	0.0599	0	0	1	0
2011	300248	1	-1.89342	1.366	-0.490801	37.6	0.4	20.5	5.24699	212.21	63.79	12.5	0.0357	0	0	1	0
2011	300249	1	-1.40727	1.266	-0.030027	45.8	0.423	16.8	5.39359	212.21	63.79	15.1	0.0489	0	0	1	0
2011	300250	1	-0.332749	1.266	-0.030027	49	0.275	29.2	4.78749	212.21	63.79	11.9	0.4907	0	0	1	0
2011	300251	1	-3.63996	1.266	-0.030027	30.7	0.439	31.7	6.01619	212.21	63.79	10.3	0.1473	0	0	1	0
2011	300252	0	1.94292	1.266	-0.030027	24.9	0.661	11	6.38009	212.21	63.79	12.4	0.6873	0	0	1	0
2011	300253	1	0.73822	1.266	-0.030027	4.35	0.192	32.5	4.78749	212.21	63.79	10.3	0.6832	0	0	1	0
2011	300254	1	1.92039	1.266	-0.030027	23.5	0.464	20.7	5.63479	212.21	63.79	13.9	0.0496	0	0	1	0
2011	300255	1	0.622871	1.266	-0.030027	72.6	0.488	16.3	6.06379	212.21	63.79	12.2	0.0929	18.9818	0	1	0
2011	300256	1	-0.423932	1.266	-0.030027	34.7	0.468	13.2	6.15269	212.21	63.79	11.9	0.4907	0	0	1	0
2011	300257	0	-1.42541	1.266	-0.030027	39.9	0.591	25.5	7.00309	212.21	63.79	11.9	0.4907	0.140187	0	1	0
2011	300258	0	-1.26458	1.266	-0.030027	33.1	0.574	15.7	6.29159	212.21	63.79	12.7	0.4599	0	0	1	0
2011	300259	1	-2.59496	1.266	-0.030027	35.2	0.333	25	5.19299	212.21	63.79	12.5	0.0357	0	0	1	0
2011	300260	0	-0.273845	1.12167	-0.134251	17.2	0.441	14.7	5.82899	212.21	63.79	12.7	0.4599	0	0	1	0
2011	300261	0	-0.520992	1.12167	-0.134251	33	0.421	24.2	5.24699	212.21	63.79	12.7	0.4599	0	0	1	0
2011	300262	0	-0.072234	1.12167	-0.134251	24	0.417	15	5.48069	212.21	63.79	10.3	0.6832	0	0	1	0
2011	300263	0	-1.59252	1.12167	-0.134251	21.1	0.471	17.6	5.82899	212.21	63.79	12.5	0.0357	0	0	1	0
2011	300264	1	0.033227	1.12167	-0.134251	21.8	0.214	19.5	5.39359	212.21	63.79	12.4	0.6873	0	0	1	0
2011	300265	0	3.09779	1.12167	-0.134251	26.2	0.636	10.2	6.30989	212.21	63.79	12.7	0.4599	0	0	1	0
2011	300266	0	0.772794	1.12167	-0.134251	23.5	0.519	16.7	5.59839	212.21	63.79	11.9	0.4907	0	0	1	0
2011	300267	1	1.93322	1.12167	-0.134251	50.9	0.4	26	5.70379	212.21	63.79	14.6	0.0362	0	0	1	0
2011	300268	0	-4.60639	1.12167	-0.134251	31.3	0.569	12	6.23439	212.21	63.79	14.6	0.0362	0	0	1	0
2011	300269	1	2.55997	1.17	0.261684	33.2	0.513	11.8	5.96619	212.21	63.79	12.4	0.6873	0	0	1	0
2011	300270	1	0.519043	1.17	0.261684	40.8	0.408	30.8	4.86749	212.21	63.79	11.9	0.4907	0	0	1	0
2011	300271	1	3.65667	1.17	0.261684	16.1	0.4	17.6	6.10929	212.21	63.79	10.3	0.1473	0	0	1	0
2011	300272	0	0.13452	1.521	1.10458	28.6	0.27	21.5	5.29829	212.21	63.79	10.3	0.6832	0	0	1	0
2011	300273	1	-0.39	1.17	0.261684	30.3	0.438	17.8	5.76829	212.21	63.79	12.4	0.6873	0	0	1	0
2011	300274	0	1.05879	1.521	1.10458	89.6	0.541	20	6.74519	212.21	63.79	14.6	0.0599	0	0	1	0
2011	300275	1	-1.1143	1.521	1.10458	27.5	0.307	35	4.94169	212.21	63.79	17.1	0.0597	0	0	1	0
2011	300276	1	-0.262277	1.521	1.10458	42	0.63	15.9	5.59839	212.21	63.79	14.8	0.059	0	0	1	0
2011	300277	1	-1.01153	1.521	1.10458	17.8	0.393	19.6	5.63479	212.21	63.79	12.4	0.6873	0.082737	0	1	0
2011	300278	1	-0.988921	1.31133	1.23843	74	0.528	9.72	5.88609	212.21	63.79	14.8	0.059	0	0	1	0
2011	300279	1	2.69531	1.31133	1.23843	46.7	0.5	16.5	5.29829	212.21	63.79	12.7	0.4599	0	0	1	0
2011	300280	0	1.30164	1.31133	1.23843	13.3	0.429	14.5	6.04029	212.21	63.79	12.7	0.4599	0	0	1	0
2011	300281	1	-0.348181	1.31133	1.23843	34.7	0.5	17.1	5.63479	212.21	63.79	12.4	0.6873	0	0	1	0
2011	300282	1	1.34218	1.31133	1.23843	38.4	0.118	30	4.70049	212.21	63.79	10.3	0.1473	0	0	1	0
2012	300283	0	0.272541	1.22467	1.44354	49.8	0.698	9.43	6.27289	212.21	63.79	11.9	0.4907	0	0	1	0
2012	300284	1	0.996787	1.22467	1.44354	42.5	0.7	10	7.17009	212.21	63.79	12.7	0.4599	0	0	1	0
2012	300285	0	-0.262983	1.22467	1.44354	45.8	0.539	19.4	5.19299	212.21	63.79	12.3	0.1906	0	0	1	0
2012	300286	1	1.79941	1.22467	1.44354	26.9	0.257	30.7	4.94169	212.21	63.79	10.3	0.6832	0	0	1	0
2012	300287	1	2.78436	1.329	1.75961	41	0.552	14.1	5.66989	212.21	63.79	10.3	0.1473	0	0	1	0
2012	300288	1	3.03609	1.329	1.75961	42.8	0.192	41.4	4.59509	212.21	63.79	12.8	0.0296	0	0	1	0
2012	300289	1	1.52373	1.329	1.75961	32.1	0.381	24.2	5.56069	212.21	63.79	10.3	0.1473	0	0	1	0
2012	300290	1	1.6221	1.329	1.75961	24	0.382	23.5	5.13579	212.21	63.79	14.2	0.1575	0	0	1	0
2012	300291	1	-0.506591	1.329	1.75961	48.1	0.567	15.7	5.70379	212.21	63.79	10.3	0.1473	40	0	1	0
2012	300292	1	2.47438	1.329	1.75961	17.6	0.588	12.9	5.82899	170.65	51.65	11	0.427	0	0	1	0
2012	300293	1	0.96639	1.18733	2.35412	30.7	0.474	19.2	5.94019	170.65	51.65	12.2	0.1487	0	0	1	0
2012	300294	1	3.18091	1.18733	2.35412	25.5	0.206	23.3	5.79909	170.65	51.65	12.5	0.0919	0	0	1	0
2012	300295	1	4.21089	1.18733	2.35412	41.6	0.0762	42.4	5.34709	170.65	51.65	11	0.427	0	0	1	0
2012	300296	1	2.76037	1.18733	2.35412	34.7	0.49	12.7	6.23439	170.65	51.65	8.1	0.1258	0	0	1	0
2012	300297	1	3.55006	1.18733	2.35412	34.7	0.375	15	5.99149	170.65	51.65	10	0.6841	0	0	1	0
2012	300298	1	0.059095	1.18733	2.35412	54.9	0.258	41.7	5.48069	170.65	51.65	12.8	0.036	0	0	1	0
2012	300299	1	1.78166	1.18733	2.35412	43.4	0.3	25.3	5.01059	212.21	63.79	13.9	0.306	0	0	1	0
2012	300300	1	1.61484	1.18733	2.35412	59.7	0.424	18.5	5.79909	170.65	51.65	9	0.478	0	0	1	0
2012	300301	1	2.33169	1.18733	2.35412	82.3	0.6	15.2	6.21459	170.65	51.65	10	0.6841	0	0	1	0
2012	300302	1	0.985478	1.18733	2.35412	32.3	0.294	20.6	5.19299	212.21	63.79	10.3	0.1473	0	0	1	0
2012	300303	1	2.46501	1.18733	2.35412	33.2	0.325	22.8	5.99149	170.65	51.65	10	0.6841	0	0	1	0
2012	300304	0	1.01717	1.18733	2.35412	36	0.259	26.2	5.91349	170.65	51.65	11	0.427	0	0	1	0
2012	300305	0	-0.762322	1.18733	2.35412	39.2	0.434	24.5	6.27289	170.65	51.65	11	0.427	0	0	1	0
2012	300306	1	2.94958	1.18733	2.35412	54.9	0.208	44	5.52149	170.65	51.65	9	0.478	0	0	1	0
2012	300307	1	0.743151	1.18733	2.35412	67.8	0.379	37.9	7.97249	170.65	51.65	9	0.478	0	0	1	0
2012	300308	1	0.493254	1.29167	2.60897	28.8	0.3	20.7	5.66989	170.65	51.65	10.9	0.1916	0	0	1	0
2012	300309	0	1.52508	1.29167	2.60897	42.3	0.0879	33.3	5.79909	170.65	51.65	8.1	0.1258	0	0	1	0
2012	300310	1	3.70871	1.29167	2.60897	18.4	0.303	25	5.70379	170.65	51.65	10	0.6841	0	0	1	0
2012	300311	1	3.92368	1.29167	2.60897	32.5	0.27	22	5.29829	170.65	51.65	10	0.6841	0	0	1	0
2012	300312	1	4.83104	1.264	1.88566	50.6	0.563	15.5	6.46149	170.65	51.65	8.1	0.1258	0	0	1	0
2012	300313	0	2.68531	1.29167	2.60897	39.6	0.324	15.9	5.13579	170.65	51.65	12	0.1358	38.8718	0	1	0
2012	300314	1	1.34268	1.264	1.88566	16.8	0.393	22.5	5.63479	170.65	51.65	9	0.478	0	0	1	0
2012	300315	1	-0.87163	1.264	1.88566	55.8	0.0625	26.7	5.48069	170.65	51.65	8.1	0.1258	0	0	1	0
2012	300316	1	0.447502	1.264	1.88566	75.8	0.47	38	6.90779	170.65	51.65	9	0.478	0	0	1	0
2012	300317	0	6.55527	1.264	1.88566	20.3	0.551	15.7	6.19439	170.65	51.65	10	0.6841	0	0	1	0
2012	300318	1	5.20524	1.264	1.88566	19.8	0.0414	18.6	5.34709	212.21	63.79	10.3	0.1473	0	0	1	0
2012	300319	1	2.43604	1.264	1.88566	25.5	0.221	25.7	4.94169	170.65	51.65	10	0.6841	0	0	1	0
2012	300320	0	-0.742981	1.11767	1.20019	31.5	0.491	12.3	6.27289	170.65	51.65	11	0.427	0	0	1	0
2012	300321	0	5.07241	1.264	1.88566	23.3	0.51	12.4	6.19439	170.65	51.65	10.9	0.1916	0	0	1	0
2012	300322	1	-1.10853	1.11767	1.20019	57	0.483	14.8	5.66989	170.65	51.65	10	0.6841	0	0	1	0
2012	300323	1	0.447964	1.11767	1.20019	77.4	0.425	11.7	7.09009	170.65	51.65	13.8	0.0628	0	0	1	0
2012	300324	1	-0.829283	1.11767	1.20019	54.9	0.467	17	5.70379	170.65	51.65	8.1	0.1258	0	0	1	0
2012	300325	0	-0.06019	1.11767	1.20019	17.3	0.584	8.7	6.64639	170.65	51.65	11	0.427	17.1375	0	1	0
2012	300326	1	-1.75847	1.11767	1.20019	36.5	0.192	40.8	4.78749	170.65	51.65	8.2	0.5584	0	0	1	0
2012	300327	1	2.6146	1.11767	1.20019	2.78	0.203	24.8	5.66989	170.65	51.65	8.2	0.5584	0	0	1	0
2012	300328	0	1.79581	1.11767	1.20019	18.7	0.25	21.3	5.70379	170.65	51.65	10	0.6841	9.125	0	1	0
2012	300329	0	2.42307	1.11767	1.20019	17.8	0.5	12.6	5.82899	170.65	51.65	9	0.478	0	0	1	0
2012	300330	1	1.04403	1.11767	1.20019	18.6	0.533	14.7	5.70379	170.65	51.65	8.2	0.5584	71.6041	0	1	0
2012	300331	1	1.55059	1.11767	1.20019	25.5	0.35	16.8	5.63479	170.65	51.65	11	0.427	17.8415	0	1	0
2012	300332	0	2.98677	1.11767	1.20019	65.1	0.58	5.1	6.90779	170.65	51.65	8.1	0.1258	0	0	1	0
2012	300333	1	5.55246	1.11767	1.20019	61	0.0792	50	5.48069	170.65	51.65	10	0.6841	0	0	1	0
2012	300334	1	-0.556036	0.973667	0.782805	48.1	0.344	15.3	5.76829	170.65	51.65	16.4	0.2576	64.3678	0	1	0
2012	300335	0	-0.775661	0.973667	0.782805	101	0.51	10	6.23439	170.65	51.65	10	0.6841	0	0	1	0
2012	300336	1	0.179828	0.973667	0.782805	84.5	0.5	18.9	6.08679	170.65	51.65	8.2	0.5584	0	0	1	0
2012	300337	0	-0.734899	0.973667	0.782805	38.1	0.39	14	6.90779	170.65	51.65	11	0.427	0	0	1	0
2012	300338	1	-2.37681	0.973667	0.782805	26.2	0.333	14	6.10929	170.65	51.65	12.8	0.036	0	0	1	0
2012	300339	1	0.245322	0.973667	0.782805	36.9	0.342	14.2	5.94019	170.65	51.65	11	0.427	0	0	1	0
2012	300340	1	-1.97337	0.973667	0.782805	72.1	0.298	46.8	6.15269	170.65	51.65	10	0.6841	0	0	1	0
2012	300341	0	1.30208	0.973667	0.782805	20.3	0.438	18.1	5.76829	170.65	51.65	12.3	0.2971	0	0	1	0
2012	300342	1	2.03469	0.973667	0.782805	21.1	0.343	22.3	5.85789	170.65	51.65	11	0.427	0	0	1	0
2012	300343	0	0.041182	0.764667	0.722302	38.1	0.432	26.8	5.39359	170.65	51.65	10.9	0.1916	0	0	1	0
2012	300344	0	-2.72819	0.764667	0.722302	15.5	0.449	14.7	6.19439	170.65	51.65	8.1	0.1258	0	0	1	0
2012	300345	0	2.31237	0.764667	0.722302	30.7	0.429	19.1	5.85789	170.65	51.65	12.8	0.036	27.9903	0	1	0
2012	300346	1	-1.98968	0.764667	0.722302	120	0.242	58.3	5.88609	170.65	51.65	11	0.427	20	0	1	0
2012	300347	1	-3.09189	0.764667	0.722302	55.2	0.216	30	5.24699	170.65	51.65	9	0.478	0	0	1	0
2012	300348	1	1.45676	0.764667	0.722302	23.2	0.172	26.1	5.19299	170.65	51.65	10	0.6841	5.66537	0	1	0
2012	300349	1	-2.06069	0.764667	0.722302	42.1	0.52	22	5.52149	170.65	51.65	9	0.478	0	0	1	0
2012	300350	0	2.92241	0.764667	0.722302	37.4	0.324	18.8	5.52149	170.65	51.65	10	0.6841	0	0	1	0
2012	300351	1	-0.354449	0.558	1.151	23	0.226	25.3	5.82899	170.65	51.65	9	0.478	0	0	1	0
2012	300352	1	-0.870773	0.558	1.151	31.7	0.156	27.8	5.19299	170.65	51.65	8.1	0.1258	0	0	1	0
2012	300353	1	3.10346	0.558	1.151	33.1	0.3	28	5.01059	170.65	51.65	8.1	0.1258	0	0	1	0
2012	300354	1	-0.412134	0.558	1.151	39.6	0.3	24.7	5.01059	170.65	51.65	11	0.427	0	0	1	0
2012	300355	0	-4.65789	0.558	1.151	34.7	0.543	15.7	6.55109	170.65	51.65	12.8	0.0272	0	0	1	0
2012	300356	0	1.70147	0.701333	1.02694	43	0.294	18.2	5.82899	170.65	51.65	11	0.427	0	0	1	0
2014	300357	1	0.081685	0.357667	0.751628	32.1	0.0462	31.9	5.56069	198.86	40.28	8.2	0.4273	0	0	1	0
2014	300358	1	-3.25143	0.357667	0.751628	34.7	0.564	13.6	7.00309	198.86	40.28	10.1	0.036	0	0	1	0
2014	300359	1	-4.90535	0.357667	0.751628	9.71	0.104	21.3	5.48069	198.86	40.28	8.5	0.7201	8.33333	0	1	0
2014	300360	0	-3.13044	0.357667	0.751628	22.6	0.435	23.5	6.74519	198.86	40.28	8.2	0.4273	0	0	1	0
2014	300362	0	-1.1888	0.357667	0.751628	6.07	0.714	2.86	7.24419	198.86	40.28	10	0.0763	9.58049	0	1	0
2014	300363	1	-4.4871	0.357667	0.751628	14.2	0.547	12.6	6.85649	198.86	40.28	12.3	0.1838	0	0	1	0
2015	300364	0	-7.3527	0.991	-0.176453	19.1	0.178	16.3	5.76829	198.86	40.28	7.7	0.1031	0	0	1	0
2014	300365	1	0.096764	0.357667	0.751628	21.5	0.186	22.4	5.66989	198.86	40.28	7.7	0.1031	0	0	1	0
2014	300366	1	-1.54941	0.357667	0.751628	9.84	0.355	16.1	5.73659	198.86	40.28	10	0.0763	0	0	1	0
2014	300367	1	-4.66996	0.357667	0.751628	35.8	0.57	14	6.75689	198.86	40.28	7.7	0.1031	0	0	1	0
2014	300368	1	-1.40068	0.357667	0.751628	13.6	0.234	15.6	6.01619	198.86	40.28	8.2	0.0883	0	0	1	0
2014	300369	1	-2.9645	0.357667	0.751628	20.7	0.373	16	6.62009	198.86	40.28	7.7	0.1031	0	0	1	0
2014	300370	0	-4.80211	0.357667	0.751628	24.1	0.576	10.3	6.38009	198.86	40.28	7.7	0.1031	0	0	1	0
2014	300371	0	-0.087662	0.357667	0.751628	12.6	0.159	31.8	5.39359	198.86	40.28	8.2	0.0883	0	0	1	0
2014	300372	0	-7.56492	0.357667	0.751628	5.62	0.525	8.88	6.68459	198.86	40.28	8.7	0.1207	0	0	1	0
2014	300373	0	-1.55548	0.357667	0.751628	8.18	0.291	21.8	6.30989	198.86	40.28	9.6	0.3434	0	0	1	0
2015	300374	0	-0.4467	1.13433	-0.409236	9.12	0.452	11.2	6.59309	198.86	40.28	7.7	0.1031	0	0	1	0
2014	300375	0	-2.21346	0.357667	0.751628	21.5	0.277	13.3	6.72139	198.86	40.28	12.5	0.2083	6.49423	0	1	0
2014	300376	0	-1.95112	0.357667	0.751628	32.1	0.547	11.8	7.43839	198.86	40.28	8.5	0.7201	0	0	1	0
2014	300377	1	-1.21696	0.357667	0.751628	13.4	0.148	20	5.43809	198.86	40.28	8.5	0.7201	0	0	1	0
2014	300378	1	-0.945663	0.357667	0.751628	6.81	0.354	14.1	6.89769	198.86	40.28	7.7	0.532	0	0	1	0
2014	300379	1	-0.677749	0.357667	0.751628	24.6	0.333	16	5.70379	198.86	40.28	7.7	0.1031	0	0	1	0
2014	300380	1	-1.479	0.357667	0.751628	21.5	0.154	19.6	5.56069	198.86	40.28	7.7	0.532	0	0	1	0
2014	300381	0	-2.81027	0.357667	0.751628	14.4	0.176	20.5	5.91349	198.86	40.28	8.5	0.7201	0	0	1	0
2014	300382	1	-1.78786	0.357667	0.751628	31.6	0.429	19.6	6.32789	198.86	40.28	9.6	0.3434	0	0	1	0
2014	300383	1	-2.67418	0.357667	0.751628	30	0.311	17.6	6.10929	198.86	40.28	7.7	0.1031	0	0	1	0
2014	300384	1	-3.18379	0.608	-0.72538	21	0.632	13.8	6.52209	198.86	40.28	7.7	0.1031	0	0	1	0
2014	300385	1	-1.89488	0.658667	-0.394845	6.34	0.478	10	6.50729	198.86	40.28	9.6	0.3434	0	0	1	0
2014	300386	1	-6.73376	0.658667	-0.394845	45.8	0.203	35.9	6.46149	198.86	40.28	7.7	0.1031	0	0	1	0
2014	300387	0	-3.4997	0.800667	-0.37935	5.27	0.171	19.7	5.85789	198.86	40.28	10.1	0.052	0	0	1	0
2014	300388	0	-3.01751	0.608	-0.72538	16.5	0.762	3.38	7.64969	198.86	40.28	10.4	0.0718	8.14769	0	1	0
2014	300389	1	-6.24543	0.608	-0.72538	27.6	0.47	19.7	6.49229	198.86	40.28	8.5	0.7201	0	0	1	0
2014	300390	1	-5.5199	0.800667	-0.37935	13	0.3	15.5	5.66989	198.86	40.28	9.6	0.3434	0	0	1	0
2014	300391	0	-2.45239	0.608	-0.72538	8.35	0.661	6.96	6.32789	198.86	40.28	9.6	0.1576	0	0	1	0
2014	300392	1	-8.25745	0.723667	-1.23223	4.55	0.353	17.5	6.23439	198.86	40.28	7.7	0.1031	0	0	1	0
2014	300393	0	-0.214742	0.723667	-1.23223	45.8	0.44	22	6.21459	198.86	40.28	9.6	0.3434	0	0	1	0
2015	300394	1	-3.48541	1.063	0.015181	17.8	0.0571	28.6	5.85789	239.04	47.73	8.7	0.3319	0	0	1	0
2014	300395	0	-4.83123	0.723667	-1.23223	1.82	0.238	19.3	6.04029	198.86	40.28	10.1	0.052	0	0	1	0
2014	300396	1	-4.28492	0.723667	-1.23223	12.3	0.273	20	6.30989	198.86	40.28	8.3	0.0269	0	0	1	0
2014	300397	1	-4.45835	0.723667	-1.23223	-1.64	0.216	24.3	6.60669	198.86	40.28	11	0.0388	0	0	1	0
2014	300398	0	-4.6266	0.693667	-1.45495	23.5	0.429	17.6	6.04029	198.86	40.28	7.7	0.532	0	0	1	0
2014	300399	1	-8.13135	0.693667	-1.45495	14.4	0.0966	18.6	5.66989	198.86	40.28	7.7	0.1031	0	0	1	0
2014	300400	1	-4.97717	0.693667	-1.45495	-5.89	0.323	12.9	5.73659	198.86	40.28	8.5	0.7201	0	0	1	0
2014	300401	0	-0.233721	0.693667	-1.45495	-28.8	0.0586	6.9	6.36299	198.86	40.28	8.2	0.4273	17.5877	0	1	0
2014	300402	1	-1.16897	0.693667	-1.45495	1.28	0.633	5.5	7.09009	198.86	40.28	9.6	0.3434	80	0	1	0
2014	300403	0	-4.73983	0.693667	-1.45495	17.8	0.2	25.5	6.30989	198.86	40.28	8.5	0.7201	0	0	1	0
2015	300404	1	-2.97686	0.921034	-0.491889	3.71	0.297	14.5	5.73659	239.04	47.73	7.8	0.6773	0	0	1	0
2014	300405	0	-3.46766	0.693667	-1.45495	-4.77	0.653	6.53	6.85649	198.86	40.28	8.7	0.1207	0	0	1	0
2014	300406	1	-3.95029	0.693667	-1.45495	22.6	0.0865	40.4	6.25379	198.86	40.28	7.7	0.1031	0	0	1	0
2014	300407	0	-5.13341	0.857333	-0.491038	11.2	0.529	11.4	6.55109	198.86	40.28	12.5	0.2083	0	0	1	0
2014	300408	1	-2.1458	0.857333	-0.491038	8.13	0.267	27.9	7.78319	198.86	40.28	8.5	0.7201	0.137931	0	1	0
2014	300409	0	-1.16098	0.857333	-0.491038	26.1	0.409	15.9	6.08679	198.86	40.28	8.5	0.7201	0	0	1	0
2014	300410	0	-2.1993	0.857333	-0.491038	6.13	0.333	11.5	5.79909	198.86	40.28	8.5	0.7201	0	0	1	0
2014	300411	0	-1.69869	0.857333	-0.491038	11.6	0.51	10.2	6.23439	198.86	40.28	8.2	0.4273	0	0	1	0
2014	300412	1	-4.74893	0.857333	-0.491038	3.45	0.283	16.7	5.48069	198.86	40.28	8.2	0.4273	0	0	1	0
2015	300413	0	-0.970157	0.991	-0.176453	10.8	0.386	13.6	7.24419	198.86	40.28	10.1	0.036	61.1243	0	1	0
2015	300414	1	-2.96056	0.965	-0.584947	36.9	0.319	23.4	6.15269	239.04	47.73	8.5	0.0792	0	0	1	0
2015	300415	1	-3.20015	0.991	-0.176453	13.1	0.71	9.9	6.90779	198.86	40.28	8.5	0.7201	0	0	1	0
2015	300416	0	-3.22895	0.991	-0.176453	15.9	0.361	13.3	5.88609	198.86	40.28	9.6	0.3434	0	0	1	0
2015	300417	0	-3.99836	0.991	-0.176453	13.1	0.147	17.9	5.24699	198.86	40.28	8.5	0.7201	0	0	1	0
2015	300418	1	-6.53205	0.991	-0.176453	42.6	0.333	36.7	7.09009	198.86	40.28	7.7	0.1031	0	0	1	0
2015	300419	1	-11.264	0.991	-0.176453	22.3	0.355	18.4	5.73659	198.86	40.28	7.7	0.1031	0	0	1	0
2015	300420	0	-5.54921	1.063	0.015181	5.3566	0.239	11.2	5.79909	239.04	47.73	8.7	0.3319	0	0	1	0
2015	300421	0	-1.32621	1.063	0.015181	3.71	0.418	10.9	6.30989	198.86	40.28	9.6	0.3434	0	0	1	0
2015	300422	0	-4.56569	1.063	0.015181	12.1	0.65	5.83	6.39689	239.04	47.73	8.5	0.0513	0	0	1	0
2015	300423	0	-0.403568	1.063	0.015181	3.45	0.553	10	6.15269	239.04	47.73	8.7	0.1607	0	0	1	0
2015	300424	0	-3.21164	0.921034	-0.491889	10.9	0.471	10.8	6.74519	239.04	47.73	7.8	0.6773	0	0	1	0
2015	300425	1	-6.12926	1.063	0.015181	2.13	0.328	9.67	6.41349	239.04	47.73	8.5	0.0792	0	0	1	0
2015	300426	1	-5.36269	1.063	0.015181	38.5	0.615	13.2	6.81349	239.04	47.73	7.6	0.4312	0	0	1	0
2015	300427	0	-5.08465	1.063	0.015181	8.02	0.238	15.7	6.04029	239.04	47.73	9.9	0.25	0	0	1	0
2015	300428	0	-2.45235	1.13433	-0.409236	18.9	0.408	13.9	6.19439	239.04	47.73	6.5	0.1029	0	0	1	0
2015	300429	0	-5.16727	1.13433	-0.409236	14.4	0.297	21.6	5.91349	239.04	47.73	8.7	0.3319	0	0	1	0
2015	300430	0	-3.57152	1.13433	-0.409236	10.4	0.575	8.36	6.59309	239.04	47.73	7.3	0.0914	0	0	1	0
2015	300431	1	-2.65184	1.13433	-0.409236	22.2	0.356	8.22	6.10929	239.04	47.73	7.3	0.0914	0	0	1	0
2015	300432	0	-0.563014	1.13433	-0.409236	31.9	0.481	20.8	6.64639	239.04	47.73	8.5	0.0792	0	0	1	0
2015	300433	1	-2.91695	1.13433	-0.409236	12.1	0.611	7.78	9.79809	239.04	47.73	9.5	0.039	0	0	1	0
2015	300434	1	-2.59353	0.921034	-0.491889	-21.2	0.228	12.8	5.66989	239.04	47.73	8.5	0.0792	0	0	1	0
2015	300435	0	-3.82214	1.13433	-0.409236	16.4	0.571	13.4	6.55109	239.04	47.73	7.6	0.4312	0	0	1	0
2015	300436	1	-3.01262	0.921034	-0.491889	32.7	0.305	45	5.39359	239.04	47.73	9.9	0.25	0	0	1	0
2015	300437	0	-5.67303	0.921034	-0.491889	16.8	0.232	14.2	5.73659	239.04	47.73	8.9	0.075	0	0	1	0
2015	300438	0	-4.40851	0.921034	-0.491889	13	0.42	8.52	6.69699	239.04	47.73	7.8	0.6773	0	0	1	0
2015	300439	1	-2.33687	0.921034	-0.491889	29.9	0.339	27.4	6.42969	239.04	47.73	7.6	0.4312	0	0	1	0
2015	300440	1	-7.52352	0.921034	-0.491889	14.4	0.333	15.4	6.65929	239.04	47.73	8.5	0.0792	0	0	1	0
2015	300441	0	-2.42038	0.921034	-0.491889	4.17	0.479	9.79	6.17379	239.04	47.73	7.6	0.4312	0	0	1	0
2015	300442	1	-3.14843	0.921034	-0.491889	22.5	0.359	14.1	6.65929	239.04	47.73	7	0.5019	0	0	1	0
2015	300443	1	-7.70102	0.921034	-0.491889	14	0.323	17.7	6.42969	239.04	47.73	8.7	0.1607	0	0	1	0
2015	300444	0	-1.1336	0.921034	-0.491889	18.9	0.443	12.3	6.55109	239.04	47.73	7.3	0.0914	0	0	1	0
2015	300445	0	-3.80336	0.921034	-0.491889	16.8	0.284	16	5.52149	239.04	47.73	7.3	0.0914	0	0	1	0
2015	300446	0	-5.34682	0.921034	-0.491889	24	0.258	27.9	5.79909	239.04	47.73	6.5	0.1029	44.2067	0	1	0
2015	300447	0	-5.70038	0.921034	-0.491889	7.71	0.179	17.3	5.79909	239.04	47.73	8.7	0.3319	0	0	1	0
2015	300448	1	-4.69345	0.921034	-0.491889	20.3	0.351	17.6	5.91349	239.04	47.73	7.8	0.6773	0	0	1	0
2015	300449	1	-5.16548	0.921034	-0.491889	10.9	0.536	9.71	6.53669	239.04	47.73	7.3	0.0914	0	0	1	0
2015	300450	1	-0.798108	0.965	-0.584947	36.3	0.608	10.4	6.60669	239.04	47.73	8.7	0.3319	0	0	1	0
2015	300451	1	-6.97655	0.965	-0.584947	6.5	0.3	11.2	6.21459	239.04	47.73	7.6	0.4312	0	0	1	0
2015	300452	1	-6.52275	0.965	-0.584947	14.4	0.33	15.2	5.59839	239.04	47.73	9.2	0.0784	2.5	0	1	0
2015	300453	1	-6.37155	0.965	-0.584947	6.68	0.342	14.7	5.94019	239.04	47.73	9.7	0.1062	0	0	1	0
2015	300455	1	-5.34813	0.965	-0.584947	2.22	0.306	13.1	6.19439	239.04	47.73	7.3	0.0914	77.2	0	1	0
2015	300456	1	-3.77398	0.965	-0.584947	13.4	0.308	15.6	5.96619	239.04	47.73	7.3	0.0914	0	0	1	0
2015	300457	1	-3.82464	0.965	-0.584947	18.1	0.528	10.8	6.27289	239.04	47.73	7.8	0.6773	0	0	1	0
2015	300458	1	-5.36136	0.965	-0.584947	-4	0.167	9.17	7.09009	239.04	47.73	7.8	0.6773	0	0	1	0
2015	300459	0	-1.46521	0.965	-0.584947	2.13	0.379	6.36	6.49229	239.04	47.73	7.6	0.4312	0	0	1	0
2015	300460	1	-3.7799	0.965	-0.584947	1.27	0.438	9.06	6.46149	239.04	47.73	7.8	0.6773	0	0	1	0
2015	300461	1	-0.328795	0.965	-0.584947	-20.3	0.143	13	5.43809	239.04	47.73	7.6	0.4312	0	0	1	0
2015	300462	1	-0.851681	0.965	-0.584947	2.86	0.375	15	5.99149	239.04	47.73	7	0.5019	0	0	1	0
2015	300463	1	-5.90334	0.965	-0.584947	21.1	0.35	23.3	7.09009	239.04	47.73	8.5	0.0792	0	0	1	0
2015	300464	0	-6.7803	1.06519	0.402701	1.3	0.5	9.04	6.25379	239.04	47.73	7.8	0.6773	0	0	1	0
2015	300465	1	-7.96969	0.965	-0.584947	13.7	0.471	10.9	6.52209	239.04	47.73	7.3	0.0914	0	0	1	0
2015	300466	0	-3.41048	0.965	-0.584947	6.68	0.381	10	6.04029	239.04	47.73	8.7	0.3319	0	0	1	0
2015	300467	1	-3.08639	0.965	-0.584947	34.7	0.327	45.3	5.01059	239.04	47.73	8.5	0.0792	0	0	1	0
2015	300468	1	-3.54829	0.965	-0.584947	9.71	0.116	24.9	5.91349	239.04	47.73	7.8	0.6773	0	0	1	0
2015	300469	1	-3.4244	1.06519	0.402701	17.6	0.619	10.2	6.04029	239.04	47.73	7	0.5019	0	0	1	0
2015	300470	0	-3.77002	1.06519	0.402701	7.48	0.292	20.8	6.17379	239.04	47.73	8.5	0.0792	40	0	1	0
2015	300471	1	-7.72817	1.06519	0.402701	21.1	0.62	14	7.31319	239.04	47.73	8.5	0.0792	0	0	1	0
2015	300472	1	-3.33588	1.06519	0.402701	8.59	0.457	11.4	5.85789	239.04	47.73	7.3	0.0914	0	0	1	0
2015	300473	0	-3.00218	1.06519	0.402701	10.8	0.309	14.5	7.00309	239.04	47.73	5.8	0.1198	0	0	1	0
2015	300475	0	-3.13295	1.06519	0.402701	6.99	0.298	22.6	6.73339	239.04	47.73	9.2	0.0784	0	0	1	0
2015	300476	1	-4.64953	1.06519	0.402701	7.33	0.538	9.23	7.17009	239.04	47.73	7.8	0.6773	0	0	1	0
2015	300477	0	-1.83638	1.06519	0.402701	28	0.576	9.09	6.89769	239.04	47.73	7.3	0.0914	0	0	1	0
2015	300478	0	-1.89656	1.06519	0.402701	8.59	0.429	12.6	6.04029	239.04	47.73	7.6	0.4312	0	0	1	0
2015	300479	1	-5.87644	1.06519	0.402701	11.2	0.289	17.4	5.59839	239.04	47.73	8.7	0.1607	0	0	1	0
2015	300480	0	-3.95698	1.34923	0.552234	-1.993	0.197	10.8	5.88609	239.04	47.73	8.9	0.075	0	0	1	0
2015	300481	0	-3.5443	1.06519	0.402701	1.33	0.288	11.3	5.76829	239.04	47.73	8.9	0.075	0	0	1	0
2015	300482	1	-2.4662	1.06519	0.402701	23.8	0.234	26.8	6.01619	239.04	47.73	7.8	0.6773	39.55	0	1	0
2015	300483	0	-2.11183	1.06519	0.402701	13.1	0.429	9.52	6.04029	239.04	47.73	7	0.5019	0	0	1	0
2015	300485	1	-5.7546	1.06519	0.402701	19.4	0.1	33.3	6.57929	239.04	47.73	7.3	0.0914	0	0	1	0
2015	300486	1	-3.65877	1.06519	0.402701	3.9	0.441	9.12	6.52209	239.04	47.73	4.9	0.0561	0	0	1	0
2015	300487	0	-0.514674	1.34923	0.552234	13.8	0.192	14.4	6.17379	239.04	47.73	9.7	0.0492	0	0	1	0
2015	300488	0	-2.92653	1.34923	0.552234	3.03	0.226	18.8	6.04029	239.04	47.73	7.6	0.4312	0	0	1	0
2015	300489	0	-5.11846	1.34923	0.552234	-0.946	0.52	8.6	6.21459	239.04	47.73	5.6	0.0498	9	0	1	0
2015	300490	0	-3.16952	1.33238	0.221146	4.35	0.551	7.39	6.53669	239.04	47.73	9.5	0.039	0	0	1	0
2015	300491	0	-7.65438	1.33238	0.221146	15.5	0.28	16.4	5.52149	239.04	47.73	6.5	0.1029	6.53648	0	1	0
2015	300492	1	-2.48199	1.33238	0.221146	2.56	0.407	11.5	5.59839	239.04	47.73	8.5	0.0792	0	0	1	0
2015	300493	1	-7.80411	1.33238	0.221146	3.09	0.409	10.2	6.08679	239.04	47.73	7	0.5019	0	0	1	0
2015	300494	1	-4.6575	1.33238	0.221146	15.1	0.0935	38.7	5.73659	239.04	47.73	9.7	0.054	0	0	1	0
2015	300495	0	-5.44023	1.33238	0.221146	23	0.563	13.5	6.86689	239.04	47.73	8.7	0.3319	0	0	1	0
2015	300496	1	-2.91907	1.33238	0.221146	29.4	0.193	28.6	6.04029	239.04	47.73	7.3	0.0914	0	0	1	0
2015	300497	1	-4.11347	1.33238	0.221146	17.4	0.556	10.2	6.44569	239.04	47.73	9.7	0.1062	0	0	1	0
2003	600004	0	-1.12814	1.35167	0.464983	9.33	0.224	21.8	7.43839	67.69	33.87	12.4	0.73	100	0	1	0
2003	600015	0	-1.95288	0.897333	0.438349	18.6	0.944	0.667	12.1007	67.69	33.87	11.5	0.1599	88.24	0	1	0
2006	600017	0	-1.76782	-0.829	-0.694843	5.36	0.583	7.08	7.78319	89.42	19.19	15.2	0.2129	100	0	1	0
2003	600020	0	-2.69264	0.800667	0.147138	37.7	0.455	11.2	8.10169	67.69	33.87	9.5	0.032	100	0	1	0
2003	600021	0	-2.84753	1.08533	0.971925	8.18	0.526	6.42	9.15909	67.69	33.87	11.3	0.4471	100	0	1	0
2004	600022	0	2.61504	1.02533	4.48569	49.4	0.743	12	8.85369	75.48	30.96	13.4	0.1898	100	0	1	0
2002	600026	0	1.25191	1.358	-0.928122	11.2	0.42	5.23	9.08249	81.38	41.64	10.5	0.4268	56.4516	0	1	0
2003	600031	0	-2.94933	0.866667	-0.093568	46.1	0.567	19.2	7.09009	67.69	33.87	9	0.036	2.35489	0	1	0
2004	600035	0	1.23225	1.23667	3.59652	15.5	0.171	12.9	7.24419	75.48	30.96	9.7	0.0446	100	0	1	0
2003	600039	0	-3.46349	1.451	0.145586	12.1	0.765	4.59	7.43839	67.69	33.87	10.3	0.0461	98.2275	0	1	0
2006	600048	0	-1.21904	-0.874333	-0.095561	67.7	0.85	8.25	8.98719	89.42	19.19	13.8	0.8753	75.0574	0	1	0
2004	600114	0	-0.433924	1.178	3.74708	21.2	0.633	14.5	6.19439	75.48	30.96	14.7	0.3786	0.5	0	1	0
2004	600143	0	3.70362	1.02533	4.48569	47.4	0.592	13.2	6.63329	75.48	30.96	14.8	0.803	0	0	1	0
2003	600184	0	-0.301371	1.14	2.14732	5.89	0.636	6.82	5.39359	67.69	33.87	9.2	0.0407	81.75	0	1	0
2004	600249	0	1.17357	1.27933	2.56908	16.5	0.453	9.07	6.62009	67.69	33.87	10.6	0.0484	40.3111	0	1	0
2003	600251	0	0.064357	0.951	-0.016858	10.6	0.388	9.2	5.52149	67.69	33.87	9	0.044	100	0	1	0
2003	600271	1	-1.04441	0.866667	-0.093568	11.8	0.554	21.7	6.72139	67.69	33.87	11.5	0.1599	100	0	1	0
2003	600273	0	-1.80925	0.951	-0.016858	-11.6	0.393	16.4	5.63479	67.69	33.87	11.7	0.3045	0	0	1	0
2004	600284	0	0.914353	1.23667	3.59652	54.2	0.623	6.36	6.64639	75.48	30.96	12.3	0.5667	67.4658	0	1	0
2002	600317	0	-1.31627	1.397	-0.97827	-2.04	0.439	16.1	6.01619	158.06	38.09	8.9	0.1878	100	0	1	0
2004	600325	0	2.73242	1.249	2.78192	33.4	0.521	7.02	6.84589	75.48	30.96	14.8	0.803	58.5139	0	1	0
2001	600331	0	-4.23191	1.17067	-1.25225	14.9	0.577	10.6	6.25379	158.06	38.09	8.5	0.0302	0	0	1	0
2003	600340	0	-3.05562	1.12167	2.33181	23.5	0.475	13	5.29829	67.69	33.87	12.6	0.3264	0	0	1	0
2003	600343	0	-1.06917	1.35167	0.464983	29	0.5	8.67	5.70379	67.69	33.87	11.1	0.0579	91.6667	0	1	0
2003	600348	0	-0.202999	0.877	-0.03136	27.4	0.6	15.3	7.31319	67.69	33.87	12.9	0.098	98.1146	0	1	0
2002	600350	0	-0.612087	1.76767	-1.04287	8.05	0.286	6.03	8.74829	158.06	38.09	10.3	0.1598	100	0	1	0
2002	600351	1	-4.06595	1.927	-1.19751	7.16	0.654	10.4	5.56069	81.38	41.64	10.1	0.1055	100	0	1	0
2003	600352	0	-4.68736	0.877	-0.03136	19.2	0.568	20.3	6.60669	67.69	33.87	12.6	0.3264	0	0	1	0
2002	600353	1	-3.42061	1.425	-0.9167	25.5	0.588	7.65	5.82899	81.38	41.64	9	0.0325	33.9224	0	1	0
2004	600354	0	0.284357	1.27933	2.56908	16.8	0.629	6.94	6.42969	67.69	33.87	9.9	0.0343	49.399	0	1	0
2002	600355	1	-5.82471	1.54033	-1.25428	41.8	0.513	25.6	5.96619	81.38	41.64	8.9	0.0383	0	0	1	0
2001	600361	0	-2.61831	0.862667	-1.2089	44.8	0.698	11.9	6.06379	158.06	38.09	11.8	0.2008	0	0	1	0
2003	600370	0	-1.00375	1.451	0.145586	-1.63	0.531	12	6.19439	67.69	33.87	11.7	0.3045	0	0	1	0
2002	600371	0	-4.74317	1.927	-1.19751	20.5	0.273	16	5.01059	81.38	41.64	9.3	0.0531	0	0	1	0
2002	600373	0	-3.56602	1.76767	-1.04287	-2.86	0.683	3.9	6.01619	81.38	41.64	8.8	0.0416	99.5327	0	1	0
2003	600375	0	-4.51659	1.35167	0.464983	78.4	0.681	25.5	6.15269	67.69	33.87	9.6	0.0547	100	0	1	0
2002	600379	0	-3.66138	1.397	-0.97827	12.9	0.676	2.47	5.82899	158.06	38.09	10.4	0.0609	74.0741	0	1	0
2004	600387	0	0.640204	1.249	2.78192	24	0.688	3.85	6.86689	75.48	30.96	14.7	0.3786	44.8768	0	1	0
2001	600391	0	-3.63833	1.17067	-1.25225	24.6	0.632	7.89	5.94019	158.06	38.09	8.5	0.0302	100	0	1	0
2003	600392	1	-0.044033	1.15867	0.295916	45	0.5	19.4	5.07519	67.69	33.87	12.9	0.098	51.6	0	1	0
2002	600397	0	-2.82961	1.749	-0.977827	6.5	0.564	12.2	6.30989	81.38	41.64	8.8	0.0416	99.7479	0	1	0
2003	600401	0	-5.09332	0.897333	0.438349	21.8	0.476	19.4	5.13579	67.69	33.87	11.7	0.3045	0	0	1	0
2003	600403	1	-4.11385	1.08533	0.971925	26.4	0.56	17	4.60519	67.69	33.87	11.7	0.3045	30.136	0	1	0
2004	600405	1	1.92232	1.27433	3.77217	-2.7	0.56	11.2	5.52149	75.48	30.96	11	0.1646	0	0	1	0
2003	600406	1	1.54091	1.08533	0.971925	18.9	0.583	10	5.88609	67.69	33.87	11.7	0.3045	79	0	1	0
2003	600408	0	-1.53681	1.41433	-0.254398	32.5	0.681	8.19	6.57929	81.38	41.64	10.1	0.1055	0	0	1	0
2003	600409	0	-2.03175	0.951	-0.016858	7.44	0.571	12.2	6.88759	67.69	33.87	9.6	0.0572	100	0	1	0
2002	600415	0	1.34334	1.358	-0.928122	18.4	0.698	5.21	6.86689	81.38	41.64	10.6	0.2911	66.5234	0	1	0
2002	600416	0	-3.15391	1.749	-0.977827	14.4	0.646	9.38	6.47699	81.38	41.64	9	0.0376	96.1959	0	1	0
2004	600420	1	-0.56862	1.02533	4.48569	46.5	0.462	14.6	5.56069	75.48	30.96	12.3	0.5667	89.8765	0	1	0
2004	600421	1	-0.380017	1.02533	4.48569	15.5	0.543	10	5.85789	75.48	30.96	9.7	0.0446	26	0	1	0
2003	600423	0	0.471522	0.866667	-0.093568	6.03	0.636	9.55	6.08679	67.69	33.87	10.6	0.0484	96.5363	0	1	0
2003	600425	0	-1.84699	0.866667	-0.093568	12.9	0.429	9.14	5.85789	67.69	33.87	8.2	0.0662	99.4663	0	1	0
2002	600426	0	-0.799254	1.54033	-1.25428	-2.56	0.6	10	6.10929	81.38	41.64	10	0.1663	99.3925	0	1	0
2003	600429	0	-2.54369	0.897333	0.438349	21.2	0.62	4.93	7.31319	67.69	33.87	11.5	0.1599	21	0	1	0
2003	600432	0	-0.098443	0.897333	0.438349	5.89	0.617	7.23	6.15269	67.69	33.87	9.5	0.0658	94.5692	0	1	0
2003	600433	0	-1.86511	0.951	-0.016858	7.95	0.611	7.78	5.88609	67.69	33.87	12.4	0.73	51	0	1	0
2003	600435	1	-1.78437	0.866667	-0.093568	19.1	0.538	9.62	5.56069	67.69	33.87	11.5	0.1599	87.2208	0	1	0
2003	600436	1	1.46746	0.951	-0.016858	7.71	0.515	27	5.79909	67.69	33.87	10.2	0.3407	94	0	1	0
2004	600438	0	3.46491	1.23667	3.59652	69.3	0.6	11.7	6.39689	67.69	33.87	10.3	0.0461	0	0	1	0
2003	600439	0	-0.801183	0.866667	-0.093568	14.8	0.629	14.6	5.85789	67.69	33.87	9.5	0.032	0	0	1	0
2004	600444	0	-0.171316	1.249	2.78192	43.2	0.654	8.85	5.56069	75.48	30.96	9.4	0.0584	26.31	0	1	0
2003	600446	1	-1.28419	1.12167	2.33181	7.33	0.587	23.3	5.01059	67.69	33.87	12.4	0.73	0	0	1	0
2003	600449	0	-2.91038	0.877	-0.03136	26.3	0.66	6.04	6.27289	67.69	33.87	10.2	0.0789	100	0	1	0
2004	600452	0	0.531252	1.23667	3.59652	10.2	0.283	10.7	5.66989	75.48	30.96	11.5	0.0482	95.3241	0	1	0
2004	600455	1	-0.035946	1.23667	3.59652	39	0.476	10.6	5.13579	75.48	30.96	11.8	0.061	29	0	1	0
2002	600456	0	-1.70039	1.482	-1.17322	22.6	0.559	7.46	6.38009	81.38	41.64	9.8	0.0583	100	0	1	0
2002	600458	0	-4.0742	1.44267	-0.626301	24.7	0.443	14.3	4.94169	81.38	41.64	9	0.0376	100	0	1	0
2003	600459	0	1.22756	1.15867	0.295916	7.33	0.435	6.96	5.43809	67.69	33.87	9	0.0463	98.6942	0	1	0
2003	600460	1	-1.05708	1.451	0.145586	15.7	0.575	12.3	5.99149	67.69	33.87	12.6	0.3264	0	0	1	0
2004	600461	0	0.587262	1.02533	4.48569	8.35	0.414	13.1	5.66989	75.48	30.96	13	0.0417	98.1711	0	1	0
2003	600462	0	-2.35211	0.897333	0.438349	-14.1	0.722	1.33	7.49559	67.69	33.87	9.5	0.0658	98.3375	0	1	0
2004	600463	0	1.04083	1.23667	3.59652	15.7	0.417	13.3	5.88609	75.48	30.96	11	0.1646	95.2634	0	1	0
2004	600467	0	0.680142	1.27433	3.77217	19.5	0.479	14.4	6.17379	75.48	30.96	13.4	0.1898	0	0	1	0
2003	600469	0	-1.33817	1.08533	0.971925	29.9	0.68	6.4	6.90779	67.69	33.87	9.5	0.032	98.5402	0	1	0
2004	600470	0	2.2954	1.23667	3.59652	34.7	0.594	5.94	6.46149	75.48	30.96	9.4	0.0584	100	0	1	0
2003	600475	1	-1.69689	0.866667	-0.093568	14.4	0.683	5.67	6.39689	67.69	33.87	11.7	0.3045	89.4	0	1	0
2003	600476	1	-1.37354	1.12167	2.33181	29.5	0.52	7.6	5.52149	67.69	33.87	9	0.036	92.381	0	1	0
2003	600477	0	-3.5382	1.14	2.14732	83.7	0.803	8.69	6.41349	67.69	33.87	12.6	0.3264	1	0	1	0
2003	600478	1	-1.45347	0.897333	0.438349	46.9	0.697	8.48	5.79909	67.69	33.87	9	0.036	30	0	1	0
2004	600479	1	-0.344622	1.23667	3.59652	10.4	0.452	16.7	6.04029	75.48	30.96	9.6	0.0384	30	0	1	0
2003	600480	0	-1.93423	0.877	-0.03136	53.9	0.614	15.7	6.55109	67.69	33.87	9.6	0.0572	62	0	1	0
2003	600481	0	-1.97677	1.35167	0.464983	10.6	0.544	16.5	6.34559	67.69	33.87	11.7	0.3045	0	0	1	0
2004	600482	0	5.66967	1.01067	4.71652	12.5	0.625	6.48	6.77989	75.48	30.96	11.6	0.071	72.7012	0	1	0
2004	600483	0	2.67244	1.178	3.74708	13.8	0.514	5.14	6.55109	75.48	30.96	11.5	0.3898	89.4685	0	1	0
2003	600485	1	-3.04814	0.877	-0.03136	47.6	0.357	22.1	4.94169	67.69	33.87	11.5	0.1599	1	0	1	0
2002	600486	0	-2.88808	1.482	-1.17322	10.7	0.458	14.6	5.48069	81.38	41.64	10.2	0.2572	100	0	1	0
2003	600487	1	-1.38186	0.877	-0.03136	22.7	0.638	13.1	6.36299	67.69	33.87	11.7	0.3045	0	0	1	0
2003	600489	0	2.21973	0.877	-0.03136	20	0.542	7.78	6.57929	67.69	33.87	12.7	0.4255	99.6359	0	1	0
2003	600490	0	-2.1083	0.951	-0.016858	9.12	0.484	10	5.24699	67.69	33.87	11.3	0.4471	91.5	0	1	0
2004	600491	0	0.398937	1.178	3.74708	34.7	0.773	5.91	7.69619	75.48	30.96	14.7	0.3786	1	0	1	0
2004	600493	0	1.74357	1.27433	3.77217	19.4	0.525	9.75	5.99149	75.48	30.96	11.5	0.3898	0	0	1	0
2004	600495	0	5.12528	1.178	3.74708	11.8	0.478	10.4	5.43809	75.48	30.96	14.9	0.1083	97.25	0	1	0
2002	600496	1	-0.764597	1.54033	-1.25428	-5.27	0.495	10	5.24699	81.38	41.64	8.9	0.0553	96.9833	0	1	0
2004	600497	0	5.92828	1.27433	3.77217	2.44	0.721	6.32	6.52209	75.48	30.96	8.8	0.0476	94.8899	0	1	0
2002	600499	1	-5.19902	1.547	-1.29661	45	0.487	18.7	5.01059	81.38	41.64	10.5	0.6588	0	0	1	0
2003	600502	0	-0.91007	1.35167	0.464983	22.4	0.633	8.67	5.70379	67.69	33.87	9.6	0.0547	100	0	1	0
2002	600503	1	-7.75218	1.749	-0.977827	27.3	0.45	15	5.39359	81.38	41.64	8.7	0.3006	0	0	1	0
2002	600505	0	-4.72829	1.358	-0.928122	0.6188	0.628	3.26	6.75689	81.38	41.64	9	0.0325	56.7983	0	1	0
2003	600507	0	-4.08892	0.897333	0.438349	48.7	0.583	12.2	5.88609	67.69	33.87	10.5	0.0357	97.1867	0	1	0
2001	600508	0	-0.759694	0.61	-0.624688	13.1	0.52	14	6.90779	158.06	38.09	11	0.4275	99.5688	0	1	0
2002	600509	0	-3.80234	1.489	-1.13936	14.9	0.682	7.88	6.49229	81.38	41.64	8.6	0.0371	97.8365	0	1	0
2002	600510	0	-5.8069	1.54033	-1.25428	23.5	0.697	17.1	6.63329	81.38	41.64	10.2	0.2572	35.0023	0	1	0
2002	600511	0	-2.51602	1.425	-0.9167	20.9	0.682	7.95	6.08679	81.38	41.64	11.7	0.1767	100	0	1	0
2002	600512	0	-1.8951	1.44267	-0.626301	7.54	0.595	10.5	5.91349	81.38	41.64	10.6	0.2911	0	0	1	0
2003	600513	1	-2.78707	1.451	0.145586	9.75	0.315	18.5	4.86749	67.69	33.87	11.7	0.3045	72	0	1	0
2002	600515	0	-6.44157	1.84533	-0.993799	8.34	0.643	5	6.32789	81.38	41.64	9.1	0.0911	0	0	1	0
2002	600516	0	-3.30918	1.84533	-0.993799	9.36	0.641	5	6.65929	81.38	41.64	9.8	0.0351	99.1667	0	1	0
2003	600517	0	0.150452	1.08533	0.971925	3.71	0.625	12.1	5.48069	67.69	33.87	11.3	0.4471	7.5	0	1	0
2002	600520	0	-5.29503	1.397	-0.97827	42.9	0.63	25	4.60519	158.06	38.09	8.3	0.0605	90.2116	0	1	0
2003	600521	1	-2.08534	1.451	0.145586	15.3	0.68	28.8	5.52149	67.69	33.87	12.6	0.3264	0	0	1	0
2002	600522	1	-2.28085	1.547	-1.29661	42.7	0.545	13.9	6.08679	81.38	41.64	10.2	0.2572	7.85193	0	1	0
2001	600523	0	-3.91437	1.17067	-1.25225	7.05	0.704	5.8	6.69699	158.06	38.09	8.4	0.0387	99.106	0	1	0
2002	600525	0	-2.38029	1.44267	-0.626301	39.9	0.462	14.6	5.56069	81.38	41.64	10.5	0.6588	34.0957	0	1	0
2002	600526	1	-3.63764	1.749	-0.977827	23.1	0.643	12.5	5.63479	81.38	41.64	10.6	0.2911	91.6667	0	1	0
2003	600527	0	-2.60062	1.14	2.14732	0.8707	0.506	15.9	5.13579	67.69	33.87	11.7	0.3045	0	0	1	0
2002	600529	0	-3.67458	1.54033	-1.25428	21	0.511	12.8	6.15269	81.38	41.64	10	0.1663	59.7524	0	1	0
2002	600531	0	-4.00407	1.749	-0.977827	26.7	0.64	9.2	6.21459	81.38	41.64	9	0.0275	99.3644	0	1	0
2002	600532	0	-3.79461	1.547	-1.29661	13.7	0.591	10.9	5.39359	81.38	41.64	10	0.1663	97.4146	0	1	0
2002	600533	0	-1.8416	1.76767	-1.04287	49	0.696	13.9	6.32789	81.38	41.64	10.2	0.2572	70.76	0	1	0
2002	600535	1	-1.48828	1.84533	-0.993799	50	0.583	21.7	6.39689	81.38	41.64	12	0.3825	3.24	0	1	0
2002	600536	1	-2.60791	1.358	-0.928122	60.2	0.55	21.9	5.07519	81.38	41.64	11.7	0.1767	0	0	1	0
2003	600537	0	-4.37342	1.52033	-0.388592	15.1	0.553	10	5.94019	81.38	41.64	10.6	0.2911	0	0	1	0
2003	600538	1	-3.89954	1.52033	-0.388592	19.2	0.367	12.4	5.34709	81.38	41.64	8.3	0.0491	15.1976	0	1	0
2004	600540	0	-0.187298	1.27933	2.56908	9.12	0.588	8.43	6.23439	67.69	33.87	8.2	0.0662	100	0	1	0
2004	600543	0	1.12618	1.23667	3.59652	9.55	0.587	5.87	6.13119	75.48	30.96	10.7	0.0438	97.0874	0	1	0
2003	600545	0	-1.53454	1.12167	2.33181	66.9	0.733	4.93	6.62009	67.69	33.87	8.2	0.0662	86.1842	0	1	0
2003	600546	0	-1.76551	0.866667	-0.093568	53.7	0.689	14	6.10929	67.69	33.87	9.5	0.0658	81.2809	0	1	0
2003	600547	0	1.99384	0.877	-0.03136	11.3	0.571	8.78	6.19439	67.69	33.87	11.7	0.1732	99.4	0	1	0
2002	600549	0	-0.821545	1.425	-0.9167	14.6	0.542	15.6	6.38009	81.38	41.64	8.7	0.3006	52.48	0	1	0
2002	600551	1	-3.89619	1.927	-1.19751	25	0.482	7.06	5.13579	81.38	41.64	8.9	0.0553	91.7904	0	1	0
2002	600552	0	-4.20041	1.425	-0.9167	16.3	0.545	9.55	5.39359	81.38	41.64	8.9	0.0553	99.7	0	1	0
2002	600557	1	-3.3336	1.927	-1.19751	41.6	0.556	13.9	5.19299	81.38	41.64	10.2	0.2572	49	0	1	0
2002	600559	0	-3.11693	1.547	-1.29661	-6.13	0.615	6.92	5.96619	81.38	41.64	8.7	0.0521	99.1519	0	1	0
2002	600560	1	-3.55258	1.927	-1.19751	15.5	0.522	9.13	5.43809	81.38	41.64	11.7	0.1767	98.1812	0	1	0
2002	600561	0	-4.73023	1.749	-0.977827	39.9	0.542	14.2	5.48069	81.38	41.64	8.8	0.0416	80.2424	0	1	0
2003	600562	0	-2.52636	1.52033	-0.388592	-4.77	0.494	18.1	5.07519	81.38	41.64	10.2	0.2572	80	0	1	0
2002	600563	1	-1.76859	1.44267	-0.626301	10	0.436	11.5	5.96619	81.38	41.64	8.7	0.3006	30	0	1	0
2002	600565	0	-3.45012	1.749	-0.977827	29.6	0.682	25.5	5.39359	81.38	41.64	9	0.0491	20	0	1	0
2003	600570	1	-2.07449	1.12167	2.33181	-25.5	0.362	20	5.34709	67.69	33.87	12.6	0.3264	9.9	0	1	0
2002	600571	1	-6.06534	1.425	-0.9167	29.3	0.557	26.4	4.94169	81.38	41.64	10.6	0.2911	0	0	1	0
2004	600572	1	2.31068	1.27433	3.77217	9.33	0.586	9.83	6.36299	75.48	30.96	14.7	0.3786	0	0	1	0
2003	600573	0	-1.06199	1.41433	-0.254398	1.11	0.625	9.17	7.09009	67.69	33.87	10.2	0.3407	51	0	1	0
2003	600575	0	-0.860429	1.451	0.145586	14.4	0.426	14.3	5.43809	67.69	33.87	9.6	0.0547	100	0	1	0
2003	600576	0	-3.62077	1.41433	-0.254398	16.6	0.653	7.36	6.57929	67.69	33.87	11.7	0.3045	91.785	0	1	0
2002	600577	0	-3.75286	1.927	-1.19751	31.6	0.667	12.5	5.48069	81.38	41.64	8.9	0.0553	87.5	0	1	0
2002	600578	0	-2.01481	1.358	-0.928122	-4.35	0.494	10.6	7.43839	81.38	41.64	11.7	0.1767	100	0	1	0
2002	600579	0	-4.32891	1.84533	-0.993799	9.36	0.667	6.98	6.44569	81.38	41.64	10	0.1663	99.4427	0	1	0
2002	600580	0	-3.47438	1.54033	-1.25428	21.5	0.48	18.8	5.52149	81.38	41.64	10.6	0.2911	11.4703	0	1	0
2002	600581	0	-2.54091	1.84533	-0.993799	33.1	0.588	14.1	7.43839	81.38	41.64	8.6	0.0371	95.3476	0	1	0
2002	600582	1	-3.16906	1.358	-0.928122	32	0.382	18.8	5.13579	81.38	41.64	11.7	0.1767	98.0028	0	1	0
2002	600583	0	0.926445	1.489	-1.13936	24.4	0.663	10.1	6.88759	158.06	38.09	10.8	0.3733	100	0	1	0
2003	600584	1	-0.367304	0.951	-0.016858	22.9	0.681	10.3	6.57929	67.69	33.87	11.7	0.3045	0	0	1	0
2002	600586	0	-4.11127	1.84533	-0.993799	47.8	0.628	20.5	6.06379	81.38	41.64	10	0.1663	99.4018	0	1	0
2002	600587	1	-4.183	1.927	-1.19751	45.1	0.679	8.57	5.63479	81.38	41.64	10	0.1663	80.6452	0	1	0
2002	600590	0	-3.52533	1.749	-0.977827	42.9	0.6	6.86	5.85789	81.38	41.64	8.8	0.0416	0	0	1	0
2002	600592	0	-0.952184	1.84533	-0.993799	26.5	0.4	10.3	5.85789	81.38	41.64	8.7	0.3006	82.643	0	1	0
2002	600593	0	-4.01279	1.749	-0.977827	6.26	0.433	28.3	4.78749	81.38	41.64	9	0.1768	45	0	1	0
2004	600594	1	-2.48795	1.23667	3.59652	29	0.587	13.3	6.13119	75.48	30.96	10.1	0.0471	0	0	1	0
2002	600595	0	-4.1754	1.54033	-1.25428	43	0.639	10.3	6.41349	81.38	41.64	9	0.0275	81.7325	0	1	0
2002	600597	0	-3.61457	1.84533	-0.993799	42.4	0.667	12.2	7.49559	81.38	41.64	10.5	0.4268	45	0	1	0
2002	600598	0	-0.897458	1.76767	-1.04287	-12.6	0.605	8.37	8.36639	81.38	41.64	9.3	0.0531	100	0	1	0
2003	600900	0	-0.391732	1.14	2.14732	-1.301	0.141	6.87	9.20029	67.69	33.87	11.5	0.1599	100	0	1	0
2014	600917	0	-1.30489	0.723667	-1.23223	14.7	0.524	5.87	8.74829	198.86	40.28	12.3	0.1838	75	0	1	0
2015	600959	1	-3.53778	0.921034	-0.491889	12.9	0.38	5.67	9.61579	239.04	47.73	8.7	0.3319	77.2573	0	1	0
2004	600960	0	2.03337	1.27433	3.77217	18.9	0.671	8.43	6.55109	75.48	30.96	13.4	0.1898	99.0518	0	1	0
2004	600961	0	6.30049	0.873	5.24265	22.3	0.669	6.54	7.17009	75.48	30.96	9.6	0.0384	87.9555	0	1	0
2004	600962	0	4.14658	1.02533	4.48569	26.6	0.672	5.07	6.50729	75.48	30.96	11	0.1646	88	0	1	0
2004	600963	0	4.26388	1.178	3.74708	17.1	0.645	9.34	6.63329	75.48	30.96	9.6	0.0384	0	0	1	0
2004	600965	0	3.03051	1.01067	4.71652	10.8	0.196	16.8	5.63479	75.48	30.96	11.6	0.071	11	0	1	0
2004	600966	0	-0.488775	1.02533	4.48569	34.7	0.75	6.19	7.37779	75.48	30.96	13.4	0.1898	0	0	1	0
2004	600967	0	2.54526	1.178	3.74708	48.8	0.681	7.23	6.15269	75.48	30.96	9.6	0.0529	48.8596	0	1	0
2004	600969	0	0.766633	1.27433	3.77217	17.4	0.588	8.82	6.52209	75.48	30.96	9.6	0.0384	92.6869	0	1	0
2005	600970	0	4.65581	0.711333	4.04533	43	0.875	5.42	7.78319	67.69	25.3	14.8	0.4857	93.7769	0	1	0
2004	600971	0	1.99511	0.873	5.24265	11.2	0.44	19	6.21459	75.48	30.96	9.4	0.0584	100	0	1	0
2004	600973	0	5.68618	0.873	5.24265	27.5	0.615	9.42	6.25379	75.48	30.96	13.6	0.3964	92	0	1	0
2004	600975	0	1.733	1.02533	4.48569	12.4	0.326	20.9	5.43809	75.48	30.96	9.6	0.0384	79.5868	0	1	0
2004	600976	1	-0.068504	1.27433	3.77217	19.7	0.453	8.11	6.27289	75.48	30.96	9.7	0.0446	40.8383	0	1	0
2004	600978	0	6.34837	0.873	5.24265	48.7	0.538	11.8	6.47699	75.48	30.96	14.8	0.803	0	0	1	0
2004	600979	0	2.77193	1.088	5.57744	17.4	0.615	6.67	5.96619	75.48	30.96	11.3	0.047	89.2	0	1	0
2004	600980	1	0.131508	1.178	3.74708	5.89	0.435	10	5.43809	75.48	30.96	11	0.1646	98.684	0	1	0
2004	600981	0	4.71696	1.02533	4.48569	14.4	0.692	6.25	7.09009	75.48	30.96	13.6	0.3964	97.5	0	1	0
2004	600982	0	2.1168	1.01067	4.71652	21.8	0.531	12.2	5.76829	75.48	30.96	14.7	0.3786	82.61	0	1	0
2004	600983	0	2.41847	1.01067	4.71652	14.9	0.233	10	5.99149	75.48	30.96	9.4	0.0584	0	0	1	0
2004	600984	0	3.19783	1.01067	4.71652	23.9	0.607	6.96	6.32789	75.48	30.96	11.8	0.061	98.5279	0	1	0
2004	600985	0	1.34304	1.27433	3.77217	5.83	0.489	11.1	5.24699	75.48	30.96	9.4	0.0584	100	0	1	0
2004	600986	0	0.748018	1.27433	3.77217	12.7	0.551	9.42	6.53669	75.48	30.96	13.4	0.1898	0	0	1	0
2004	600987	0	2.06346	0.873	5.24265	16.2	0.489	13	6.82439	75.48	30.96	14.7	0.3786	0	0	1	0
2004	600988	0	-0.086277	1.27433	3.77217	-9.12	0.636	11.2	5.79909	75.48	30.96	14.8	0.803	0	0	1	0
2004	600990	1	1.24277	1.178	3.74708	53.3	0.489	11.6	5.24699	75.48	30.96	9.4	0.0584	94.135	0	1	0
2004	600992	0	1.60478	1.178	3.74708	8.93	0.571	10	6.19439	75.48	30.96	10.1	0.0471	98.9615	0	1	0
2004	600993	1	3.39123	1.178	3.74708	25	0.378	13	5.91349	75.48	30.96	9.7	0.0446	27.1332	0	1	0
2004	600995	0	-0.979479	1.02533	4.48569	12.3	0.6	6.4	6.21459	75.48	30.96	8.8	0.0476	72.2513	0	1	0
2004	600997	0	2.8918	1.02533	4.48569	10.5	0.513	13.3	7.31319	75.48	30.96	11.6	0.071	100	0	1	0
2010	600998	0	0.355326	0.908333	-0.940506	19	0.764	5.28	8.88179	286.2	53.54	13.5	0.0497	0	0	1	0
2010	601000	0	-3.36964	0.773333	-1.11577	40.2	0.545	8.64	8.38939	286.2	53.54	10	0.0761	100	0	1	0
2006	601001	0	4.71344	-1.12967	0.852795	21.9	0.646	14.8	8.47639	89.42	19.19	12.6	0.1221	100	0	1	0
2007	601002	0	-1.3679	-0.746	-1.70408	17.8	0.473	10	7.31319	89.42	19.19	12.8	0.498	0	0	1	0
2007	601003	0	-3.09574	-0.664667	-1.83343	43	0.662	8.03	8.86789	89.42	19.19	13.2	0.0591	99.3751	0	1	0
2006	601006	0	-0.437265	-0.724333	-0.305512	46.8	0.526	14.2	10.5454	89.42	19.19	12.6	0.1221	98.3009	0	1	0
2007	601007	0	-0.525875	-0.693	-2.03525	16.5	0.25	11.5	6.17379	89.42	19.19	14.5	0.5489	85.5	0	1	0
2007	601008	0	-2.07026	-0.693	-2.03525	77.4	0.547	5.88	7.43839	146.82	28.68	14.9	0.5976	100	0	1	0
2007	601009	0	-1.03537	-0.373333	-1.68443	21	0.948	1.33	10.9682	146.82	28.68	14.9	0.5976	37.9786	0	1	0
2011	601010	0	-2.84251	1.62133	-0.329063	9.84	0.63	17.8	7.90099	212.21	63.79	12.7	0.4599	0	0	1	0
2011	601011	0	-2.59925	1.70867	-0.831976	24.8	0.643	9.29	7.93739	212.21	63.79	12.7	0.0555	0	0	1	0
2012	601012	1	6.77993	1.29167	2.60897	48.4	0.531	10.3	8.07089	170.65	51.65	13.9	0.035	4.4607	0	1	0
2014	601015	0	-3.27823	0.741667	-1.20382	31.4	0.697	2.02	9.09379	198.86	40.28	11	0.0388	28	0	1	0
2014	601016	0	-4.42455	0.723667	-1.23223	8.93	0.733	2.33	9.39269	198.86	40.28	7.7	0.1031	90	0	1	0
2010	601018	0	-1.29075	0.802333	-1.05808	7.71	0.44	9.2	10.1266	286.2	53.54	8.9	0.4388	94.6	0	1	0
2015	601021	0	-3.83746	0.991	-0.176453	19.1	0.636	12.9	8.94899	198.86	40.28	7.7	0.532	0	0	1	0
2011	601028	0	2.78351	1.521	1.10458	-8.02	0.5	13	7.60089	212.21	63.79	12.7	0.4599	0	0	1	0
2011	601058	0	1.38066	1.62133	-0.329063	38.5	0.718	3.33	8.26869	212.21	63.79	12.3	0.1906	0	0	1	0
2015	601069	0	-0.326782	0.991	-0.176453	-1.708	0.478	6.96	7.74069	198.86	40.28	11	0.116	87.5	0	1	0
2007	601088	0	-1.8116	-0.164	-0.715122	24.8	0.494	15	11.9829	146.82	28.68	12	0.2449	81.2125	0	1	0
2010	601098	0	-0.107029	0.777333	-0.749692	12.4	0.518	8.75	8.63049	286.2	53.54	13.7	0.0326	89.628	0	1	0
2007	601099	0	-1.82556	0.224667	-0.079192	88.6	0.587	8.67	7.31319	146.82	28.68	11.9	0.0612	0	0	1	0
2011	601100	0	-1.67865	1.17	0.261684	50.3	0.442	27.4	6.85649	212.21	63.79	12.7	0.4599	0	0	1	0
2010	601101	0	-3.6879	0.936	-1.04624	8.79	0.486	18	8.16049	286.2	53.54	10.2	0.1639	93.0233	0	1	0
2010	601106	1	-2.06741	1.188	-0.543679	32.7	0.85	7	9.90349	111.92	75.88	11.8	0.0776	100	0	1	0
2011	601113	0	-3.55368	1.54	-0.426758	23.3	0.667	10	7.31319	212.21	63.79	11.9	0.4907	0	0	1	0
2011	601116	0	-1.85401	1.70867	-0.831976	17	0.688	10.6	7.37779	286.2	53.54	8.9	0.4388	0	0	1	0
2010	601117	0	1.97527	1.05433	-0.330158	28.5	0.875	3.71	10.0858	111.92	75.88	9.1	0.217	100	0	1	0
2011	601118	0	-1.59419	0.978333	-0.791813	-1.33	0.446	4.31	8.77959	286.2	53.54	11.7	0.0721	95.4216	0	1	0
2010	601126	1	0.108883	1.03167	-1.00216	12.2	0.593	10	7.31319	286.2	53.54	10.2	0.1639	9.66	0	1	0
2011	601137	0	-1.2267	0.978333	-0.791813	-11.2	0.711	13.2	6.63329	286.2	53.54	8.9	0.4388	0	0	1	0
2009	601139	0	-0.18683	1.146	-0.285418	-19.1	0.625	5.21	8.47639	111.92	75.88	10.4	0.7765	60	0	1	0
2010	601158	0	-0.457834	0.936	-1.04624	15	0.433	10	9.39269	286.2	53.54	14.9	0.043	85	0	1	0
2007	601166	0	-1.63043	-0.664667	-1.83343	26.4	0.958	0.729	13.0816	89.42	19.19	11.6	0.4493	100	0	1	0
2007	601168	0	-3.68346	-0.373333	-1.68443	75.8	0.641	21.7	9.12699	146.82	28.68	12.2	0.0628	0	0	1	0
2007	601169	0	-0.588635	-0.132	-0.774552	16.5	0.963	1.15	12.5062	146.82	28.68	12	0.2449	36.1374	0	1	0
2010	601177	0	-3.1577	0.777333	-0.749692	12.6	0.667	4.58	7.78319	286.2	53.54	8.9	0.4388	90.9516	0	1	0
2010	601179	0	-1.9656	1.05433	-0.330158	30.2	0.789	6.32	9.85219	111.92	75.88	16.4	0.0644	100	0	1	0
2010	601188	0	-1.52794	0.936	-1.04624	-1.89	0.261	4.52	8.03919	286.2	53.54	11.4	0.0505	67.11	0	1	0
2015	601198	0	-0.771342	1.063	0.015181	22.1	0.814	3.02	10.669	239.04	47.73	7.3	0.0914	82.4351	0	1	0
2011	601199	0	-0.038745	1.70867	-0.831976	31.4	0.65	7.14	7.24419	212.21	63.79	12.7	0.4599	87.6341	0	1	0
2011	601208	0	-4.46177	1.54	-0.426758	17.1	0.458	19.8	6.86689	212.21	63.79	15.1	0.0489	0	0	1	0
2011	601216	0	-2.20139	1.39667	-0.593508	28	0.652	11.3	8.43379	212.21	63.79	14.6	0.0253	0	0	1	0
2011	601218	0	-3.5803	1.54	-0.426758	25.5	0.615	14.2	7.86329	212.21	63.79	12.7	0.4599	5.833	0	1	0
2011	601222	1	2.46907	1.266	-0.030027	3.4326	0.492	16.7	7.09009	212.21	63.79	12.7	0.4599	0	0	1	0
2014	601225	0	-0.042411	0.357667	0.751628	15.9	0.536	14.3	11.3386	139.58	42.07	12.9	0.0371	91.9989	0	1	0
2014	601226	1	-3.89144	0.857333	-0.491038	14.7	0.685	7.96	8.59419	198.86	40.28	7.7	0.1031	82.7419	0	1	0
2012	601231	1	3.47888	1.329	1.75961	-2.226	0.688	8.18	8.94899	212.21	63.79	10.3	0.6832	0	0	1	0
2011	601258	0	-2.54229	1.39367	-0.629666	40.5	0.914	4.86	10.4631	212.21	63.79	12.2	0.0929	0	0	1	0
2010	601268	1	-2.73241	1.188	-0.543679	29	0.867	2.33	9.61579	111.92	75.88	11	0.0588	0	0	1	0
2009	601299	0	-0.185956	1.146	-0.285418	25.5	0.829	3.41	10.6213	111.92	75.88	9.1	0.217	100	0	1	0
2011	601311	0	-1.98934	1.62133	-0.329063	34.7	0.545	13.6	7.69619	212.21	63.79	14.8	0.059	0	0	1	0
2012	601313	1	0.212534	1.22467	1.44354	22.8	0.545	15.5	7.00309	212.21	63.79	12.7	0.4599	0	0	1	0
2012	601339	0	0.285389	1.11767	1.20019	18.7	0.455	16.7	8.79479	170.65	51.65	9	0.478	0	0	1	0
2015	601368	0	-2.90753	1.06519	0.402701	7.62	0.746	4.75	8.68269	239.04	47.73	8.5	0.0513	75	0	1	0
2010	601369	0	-3.40691	0.905	-0.691353	10.8	0.694	6.35	9.04779	286.2	53.54	13.6	0.0342	80.8476	0	1	0
2010	601377	0	-2.16947	0.777333	-0.749692	-3.85	0.8	6.8	10.1266	286.2	53.54	12.3	0.2853	27.5101	0	1	0
2012	601388	0	1.55847	1.29167	2.60897	54.9	0.679	12.9	7.93739	170.65	51.65	11	0.427	0	0	1	0
2012	601515	0	-0.037949	1.329	1.75961	7.71	0.493	40.7	7.31319	212.21	63.79	12.4	0.6873	0	0	1	0
2011	601519	1	-2.16333	0.978333	-0.791813	50.6	0.175	27.5	6.68459	286.2	53.54	8.2	0.6176	0	0	1	0
2011	601555	0	2.93161	1.31133	1.23843	23.5	0.8	3.75	9.90349	212.21	63.79	12.7	0.4599	77.0167	0	1	0
2011	601558	0	-7.11048	0.978333	-0.791813	86.1	0.824	12.4	9.74099	286.2	53.54	10.2	0.1639	20	0	1	0
2011	601566	0	-3.11543	1.54	-0.426758	17.4	0.388	26.3	7.37779	212.21	63.79	13.9	0.306	0	0	1	0
2011	601567	1	-1.02991	1.62133	-0.329063	24.6	0.647	13.5	7.43839	212.21	63.79	11.9	0.4907	0	0	1	0
2014	601579	0	-0.491726	0.608	-0.72538	2.76	0.524	8.1	7.64969	198.86	40.28	8.2	0.4273	34	0	1	0
2011	601599	0	-1.32284	1.54	-0.426758	14.4	0.627	10.9	7.00309	212.21	63.79	12.7	0.4599	0	0	1	0
2012	601608	1	4.00023	0.973667	0.782805	10.3	0.723	7.38	9.47269	170.65	51.65	11.9	0.052	100	0	1	0
2011	601616	1	-4.8908	1.39667	-0.593508	11.2	0.58	16	7.31319	286.2	53.54	8.2	0.6176	0	0	1	0
2011	601636	0	-0.645256	1.266	-0.030027	46.5	0.714	14.3	7.93739	212.21	63.79	14.6	0.0362	0	0	1	0
2006	601666	0	1.81283	-0.791	-0.395254	40.5	0.471	25.5	8.53699	89.42	19.19	14.2	0.0434	100	0	1	0
2011	601669	0	-0.72732	1.17	0.261684	24.7	0.917	3.33	11.6953	212.21	63.79	10.3	0.1473	100	0	1	0
2011	601677	0	-0.336711	1.12167	-0.134251	9.92	0.52	13.2	7.82409	212.21	63.79	12.5	0.0357	0	0	1	0
2010	601678	0	-1.99902	1.188	-0.543679	15	0.757	9.73	8.21609	286.2	53.54	12.2	0.1666	10	0	1	0
2015	601689	0	0.652143	1.13433	-0.409236	17.6	0.4	18.4	7.82409	239.04	47.73	7.6	0.4312	0	0	1	0
2006	601699	0	2.12607	-0.635	-0.682097	39.2	0.673	17.9	8.55639	89.42	19.19	12.6	0.1221	97.1689	0	1	0
2011	601700	0	-1.57602	0.978333	-0.791813	20.5	0.688	11.3	7.37779	286.2	53.54	12.4	0.4111	0	0	1	0
2010	601718	0	-1.49727	0.596	-1.01523	19.1	0.61	6	9.21039	286.2	53.54	10.2	0.1639	100	0	1	0
2010	601777	0	-1.57716	0.908333	-0.940506	-4.51	0.695	5.93	8.68269	286.2	53.54	14.9	0.043	0	0	1	0
2011	601789	0	0.738423	1.266	-0.030027	16.3	0.813	4.38	8.07089	212.21	63.79	11.9	0.4907	0	0	1	0
2011	601798	1	-0.456868	1.62133	-0.329063	8.35	0.579	9.29	7.24419	212.21	63.79	11.8	0.0209	95	0	1	0
2011	601799	0	0.022838	1.39667	-0.593508	9.12	0.517	15.2	6.36299	286.2	53.54	12.4	0.4111	10.0023	0	1	0
2010	601801	0	-0.420956	1.05433	-0.330158	6.68	0.363	9.26	7.90099	111.92	75.88	12.7	0.0844	96.1	0	1	0
2007	601866	0	-0.235574	0.224667	-0.079192	17.1	0.484	2.9	10.3418	146.82	28.68	12	0.818	59.8673	0	1	0
2006	601872	0	-2.10188	-0.700333	-1.23802	20.3	0.402	17.1	9.01189	89.42	19.19	11.1	0.7671	100	0	1	0
2010	601877	1	-0.182742	1.05433	-0.330158	12.9	0.445	28.5	7.60089	111.92	75.88	10.1	0.544	0	0	1	0
2011	601886	0	-2.8898	1.266	-0.030027	17	0.686	7.06	8.53699	212.21	63.79	10.3	0.1473	0	0	1	0
2009	601888	0	1.54876	0.602333	-0.854059	8.43	0.633	14.3	8.00639	111.92	75.88	9.1	0.217	100	0	1	0
2010	601890	0	-2.58167	1.03167	-1.00216	12.6	0.619	12.4	7.64969	286.2	53.54	12.4	0.4111	0	0	1	0
2011	601901	0	0.505152	1.266	-0.030027	8.35	0.679	6.07	10.24	212.21	63.79	14.6	0.0362	65.3155	0	1	0
2011	601908	1	-2.8269	1.12167	-0.134251	19.8	0.5	24.1	7.43839	212.21	63.79	10.3	0.1473	0	0	1	0
2007	601918	0	1.10708	0.224667	-0.079192	21.1	0.775	6.85	9.09379	146.82	28.68	12.9	0.0862	100	0	1	0
2011	601928	0	0.467583	1.521	1.10458	8.02	0.474	8.82	8.93589	212.21	63.79	12.7	0.4599	92.63	0	1	0
2012	601929	1	1.53294	1.329	1.75961	39	0.531	8.44	8.07089	212.21	63.79	13.8	0.0352	100	0	1	0
2010	601933	0	-2.05078	1.03167	-1.00216	41.6	0.656	10.3	8.07089	286.2	53.54	12.3	0.2853	0	0	1	0
2008	601958	0	3.32218	1.76033	1.24133	17.8	0.367	61.2	8.49699	146.82	28.68	12.7	0.0738	100	0	1	0
2012	601965	1	1.43691	1.11767	1.20019	15.3	0.425	12.5	7.60089	170.65	51.65	16.4	0.0966	100	0	1	0
2015	601968	0	-3.82775	1.06519	0.402701	14.9	0.688	3.33	8.47639	239.04	47.73	7	0.5019	83.2	0	1	0
2014	601969	0	-2.72917	0.857333	-0.491038	1.75	0.292	27.1	8.47639	198.86	40.28	9.9	0.0614	40	0	1	0
2015	601985	0	-1.33425	1.06519	0.402701	2.7	0.818	2.82	12.3014	239.04	47.73	7.3	0.0914	100	0	1	0
2009	601989	0	-1.45909	1.146	-0.285418	34.7	0.808	5.77	10.1659	111.92	75.88	9.1	0.217	100	0	1	0
2011	601996	0	-1.14696	1.12167	-0.134251	8.52	0.309	10	7.00309	212.21	63.79	14.2	0.0462	0	0	1	0
2007	601999	0	0.874424	0.224667	-0.079192	0.503	0.609	8.27	7.00309	146.82	28.68	13.8	0.2431	100	0	1	0
2012	603000	1	0.9274	1.29167	2.60897	48.4	0.207	16.1	6.76849	170.65	51.65	8.1	0.1258	99	0	1	0
2012	603001	0	0.208647	1.29167	2.60897	28.4	0.5	25	7.78319	170.65	51.65	9	0.478	0	0	1	0
2012	603002	0	3.56243	1.264	1.88566	23.8	0.6	4.36	7.00309	170.65	51.65	10	0.6841	0	0	1	0
2012	603003	0	1.01377	0.764667	0.722302	18.9	0.527	10	7.00309	170.65	51.65	8.2	0.5584	0	0	1	0
2014	603005	1	-1.59627	0.369333	0.498211	11.5	0.0779	25	6.52209	139.58	42.07	10.1	0.3901	29.0492	0	1	0
2014	603006	0	-1.60465	0.658667	-0.394845	11.2	0.313	16.9	6.17379	198.86	40.28	7.7	0.532	0	0	1	0
2012	603008	0	0.829769	0.973667	0.782805	16.8	0.5	16.7	6.49229	170.65	51.65	9	0.478	0	0	1	0
2014	603009	0	-2.16396	0.800667	-0.37935	19.3	0.612	7.01	6.50729	198.86	40.28	7.7	0.532	0	0	1	0
2014	603010	0	-0.037588	0.693667	-1.45495	3.18	0.536	12.5	6.32789	198.86	40.28	8.2	0.4273	0	0	1	0
2014	603011	0	-3.40443	0.741667	-1.20382	-6.01	0.573	4.94	6.79119	198.86	40.28	10.4	0.0718	30.6691	0	1	0
2015	603012	1	-3.29069	1.13433	-0.409236	23.5	0.433	14.3	7.64969	198.86	40.28	7.7	0.532	0	0	1	0
2015	603015	0	-3.48599	1.13433	-0.409236	10.9	0.264	13.9	6.57929	239.04	47.73	7.6	0.4312	0	0	1	0
2014	603017	1	-4.53374	0.857333	-0.491038	10.6	0.383	16.7	6.39689	198.86	40.28	9.6	0.3434	0	0	1	0
2014	603018	1	-3.21635	0.693667	-1.45495	12.9	0.696	7.83	7.74069	198.86	40.28	9.6	0.3434	0	0	1	0
2014	603019	1	-4.38298	0.741667	-1.20382	17.8	0.72	4.4	7.82409	198.86	40.28	12.5	0.2083	40.097	0	1	0
2015	603020	0	-4.3995	1.13433	-0.409236	11.2	0.24	19	6.90779	198.86	40.28	7.7	0.532	0	0	1	0
2015	603021	0	-5.28643	0.921034	-0.491889	1.43	0.647	5.2	7.31319	239.04	47.73	8.7	0.1607	0	0	1	0
2015	603022	0	-6.27179	0.965	-0.584947	16	0.404	15.3	6.15269	239.04	47.73	7	0.5019	0	0	1	0
2015	603023	1	-6.45346	0.965	-0.584947	11.2	0.286	43.2	5.39359	239.04	47.73	5.6	0.0498	0	0	1	0
2015	603025	1	-1.2066	0.921034	-0.491889	9.12	0.087	25	6.90779	239.04	47.73	7.3	0.0914	35	0	1	0
2015	603026	0	-1.31528	0.965	-0.584947	13.4	0.524	3.14	7.64969	239.04	47.73	8.7	0.1607	40.9556	0	1	0
2015	603030	0	-3.61746	1.13433	-0.409236	16.3	0.75	6.25	7.37779	239.04	47.73	7	0.5019	0	0	1	0
2015	603066	0	-5.66668	1.06519	0.402701	3.3	0.286	12.7	6.32789	239.04	47.73	8.7	0.3319	0	0	1	0
2012	603077	0	0.817836	0.973667	0.782805	40.8	0.622	13	8.21609	170.65	51.65	15	0.0665	0	0	1	0
2015	603085	1	-2.22241	1.06519	0.402701	17.1	0.45	9.5	5.99149	239.04	47.73	7.6	0.4312	0	0	1	0
2014	603099	0	-0.525097	0.608	-0.72538	2.22	0.0854	17.3	6.17379	198.86	40.28	8.3	0.0269	100	0	1	0
2014	603100	0	-1.40782	0.608	-0.72538	1.59	0.697	5.15	8.10169	198.86	40.28	12.3	0.1838	77.6218	0	1	0
2015	603108	0	-6.66836	0.965	-0.584947	29.9	0.555	9.09	7.00309	239.04	47.73	7	0.5019	0	0	1	0
2014	603111	0	-2.08715	0.608	-0.72538	5.83	0.657	10	7.24419	198.86	40.28	9.6	0.3434	22.7179	0	1	0
2015	603116	0	-2.94271	1.06519	0.402701	0.9657	0.393	15	7.93739	239.04	47.73	7.6	0.4312	0	0	1	0
2015	603117	0	-4.07378	1.06519	0.402701	8.66	0.757	3.78	8.21609	239.04	47.73	8.7	0.3319	5.89575	0	1	0
2015	603118	1	-5.29007	1.063	0.015181	4.77	0.618	6.18	8.13149	239.04	47.73	7.8	0.6773	0	0	1	0
2012	603123	0	2.60602	1.264	1.88566	23.5	0.7	6	8.00639	170.65	51.65	8.1	0.1258	86.28	0	1	0
2014	603126	1	-0.052875	0.800667	-0.37935	-8.35	0.495	5.5	7.60089	198.86	40.28	12.5	0.2083	80.8868	0	1	0
2012	603128	0	5.6825	1.264	1.88566	21.4	0.7	6.5	7.60089	170.65	51.65	8.2	0.5584	2	0	1	0
2015	603158	0	-3.32481	1.13433	-0.409236	17.2	0.379	19	6.36299	239.04	47.73	8.7	0.3319	0	0	1	0
2014	603166	0	-5.12671	0.741667	-1.20382	-7.71	0.741	5.93	7.90099	198.86	40.28	10.2	0.04	0	0	1	0
2012	603167	0	0.147695	0.558	1.151	19.1	0.455	16.8	7.69619	170.65	51.65	10.9	0.1916	57.5992	0	1	0
2014	603168	1	-5.1224	0.800667	-0.37935	21.5	0.4	20	6.39689	198.86	40.28	8.2	0.4273	0	0	1	0
2014	603169	1	-4.22616	0.693667	-1.45495	4	0.758	1.7	8.10169	198.86	40.28	10.8	0.0139	85.078	0	1	0
2014	603188	0	-4.38131	0.723667	-1.23223	5.56	0.571	15.2	7.64969	198.86	40.28	9.6	0.3434	0	0	1	0
2015	603198	0	-2.43174	0.965	-0.584947	-6.26	0.333	16.7	8.26869	239.04	47.73	9.2	0.0784	0	0	1	0
2015	603199	0	-1.47495	1.13433	-0.409236	5.41	0.478	9.13	6.82439	198.86	40.28	10.4	0.0718	77.3808	0	1	0
2015	603222	1	-2.14092	1.063	0.015181	0.901	0.324	13.4	6.56529	198.86	40.28	8.2	0.4273	0	0	1	0
2015	603223	0	-2.29036	1.06519	0.402701	10.1	0.5	9.57	6.55109	239.04	47.73	8.7	0.1607	0	0	1	0
2015	603227	0	-6.22479	0.965	-0.584947	-9.48	0.4	9.41	7.43839	239.04	47.73	10	0.1166	48.6761	0	1	0
2015	603268	0	-1.55291	1.13433	-0.409236	1.64	0.232	15.3	5.94019	239.04	47.73	7.8	0.6773	0	0	1	0
2014	603288	0	-1.13628	0.369333	0.498211	12.8	0.41	24.6	8.71609	139.58	42.07	8.2	0.7034	0	0	1	0
2015	603299	0	-2.09561	1.33238	0.221146	45.8	0.622	6.49	8.21609	170.65	51.65	11	0.427	77.0565	0	1	0
2015	603300	0	-5.93532	0.965	-0.584947	10	0.464	9.09	7.00309	239.04	47.73	7.6	0.4312	0	0	1	0
2014	603306	0	-0.406479	0.723667	-1.23223	17.8	0.322	16.9	6.38009	198.86	40.28	11	0.2651	0	0	1	0
2014	603308	1	0.998996	0.357667	0.751628	23.2	0.697	6.36	8.10169	139.58	42.07	12.1	0.0757	0	0	1	0
2015	603309	1	-2.26281	1.13433	-0.409236	12.4	0.302	16.4	6.27289	239.04	47.73	7.8	0.6773	0	0	1	0
2015	603311	1	-2.71745	0.965	-0.584947	17.3	0.491	10.5	6.34559	239.04	47.73	7.6	0.4312	0	0	1	0
2015	603315	0	-3.89978	0.921034	-0.491889	3.71	0.7	6.7	6.90779	239.04	47.73	5.8	0.1198	0	0	1	0
2015	603318	1	-3.21173	0.921034	-0.491889	10.8	0.561	6.52	6.49229	239.04	47.73	5.8	0.1198	0	0	1	0
2014	603328	1	-2.4197	0.800667	-0.37935	-5.46	0.248	13.5	8.03919	198.86	40.28	8.5	0.7201	0	0	1	0
2012	603333	0	3.83987	1.264	1.88566	17.3	0.571	9.41	7.43839	170.65	51.65	15	0.0665	0	0	1	0
2015	603338	1	2.02774	1.13433	-0.409236	12.2	0.26	22	6.21459	239.04	47.73	7.6	0.4312	0	0	1	0
2015	603355	0	-1.84798	0.965	-0.584947	10.6	0.5	13	8.00639	239.04	47.73	8.7	0.3319	0	0	1	0
2012	603366	0	1.11515	1.264	1.88566	36.3	0.415	22.5	7.60089	170.65	51.65	11	0.427	0	0	1	0
2014	603368	0	-2.11931	0.857333	-0.491038	25.5	0.815	6.67	7.90099	198.86	40.28	10.2	0.04	0	0	1	0
2014	603369	0	-2.34497	0.800667	-0.37935	6.39	0.324	26.8	8.13149	198.86	40.28	9.6	0.3434	52	0	1	0
2015	603398	0	-4.77285	1.33238	0.221146	9.12	0.246	26.5	5.56069	239.04	47.73	7.8	0.6773	0	0	1	0
2012	603399	0	-1.75577	0.764667	0.722302	34.7	0.685	9.23	7.17009	170.65	51.65	12.2	0.1487	0	0	1	0
2014	603456	1	-4.58414	0.693667	-1.45495	16.2	0.506	12.5	7.37779	198.86	40.28	8.2	0.4273	0	0	1	0
2015	603508	1	-4.72866	1.33238	0.221146	27.4	0.181	28.7	6.84589	239.04	47.73	8.9	0.075	0	0	1	0
2014	603518	0	-2.30294	0.857333	-0.491038	19.3	0.124	31	6.36299	198.86	40.28	9.6	0.3434	0	0	1	0
2015	603519	0	-1.88615	1.13433	-0.409236	16.7	0.353	11.2	6.23439	198.86	40.28	9.6	0.3434	0	0	1	0
2014	603555	0	2.61756	0.357667	0.751628	33	0.52	25.2	7.82409	139.58	42.07	11.4	0.2845	0	0	1	0
2015	603558	0	-3.95926	0.991	-0.176453	16.8	0.561	15.2	6.49229	198.86	40.28	8.2	0.4273	0	0	1	0
2015	603566	1	-3.78789	0.965	-0.584947	6.68	0.179	20.2	6.73339	239.04	47.73	8.9	0.075	0	0	1	0
2015	603567	1	-4.03925	0.921034	-0.491889	6.68	0.389	15.3	8.18869	239.04	47.73	5.6	0.0498	0	0	1	0
2015	603568	0	-3.5201	0.965	-0.584947	25.8	0.643	8.93	7.93739	239.04	47.73	7.6	0.4312	0	0	1	0
2014	603588	0	-6.24669	0.857333	-0.491038	14.8	0.406	10	7.37779	198.86	40.28	7.7	0.1031	0	0	1	0
2015	603589	0	-0.018384	1.06519	0.402701	-4.17	0.378	15.1	8.21609	239.04	47.73	9.2	0.0784	0	0	1	0
2015	603598	0	-6.16391	0.965	-0.584947	19.9	0.458	12	6.38009	239.04	47.73	7.3	0.0914	0	0	1	0
2015	603599	0	-4.92367	0.965	-0.584947	12.2	0.35	8.18	7.69619	239.04	47.73	9.2	0.0784	15.0021	0	1	0
2015	603600	0	-7.93056	0.991	-0.176453	14	0.442	17.4	6.06379	198.86	40.28	8.2	0.4273	0	0	1	0
2015	603601	0	-2.64539	0.991	-0.176453	16.8	0.274	13.9	5.43809	198.86	40.28	12.3	0.1838	0	0	1	0
2014	603606	0	-4.11533	0.693667	-1.45495	4	0.629	5.14	7.24419	198.86	40.28	8.2	0.4273	12.8	0	1	0
2014	603609	0	-2.0889	0.608	-0.72538	7.61	0.457	6.57	8.16049	198.86	40.28	8.7	0.1207	0	0	1	0
2015	603611	0	-1.67579	0.991	-0.176453	-8.35	0.543	10.9	6.82439	198.86	40.28	8.2	0.4273	0	0	1	0
2015	603616	0	-3.02253	1.06519	0.402701	46.9	0.686	6.57	7.24419	239.04	47.73	7.3	0.0914	0	0	1	0
2015	603618	0	-3.51329	1.063	0.015181	12.6	0.692	5.38	7.86329	239.04	47.73	7.6	0.4312	0	0	1	0
2014	603636	1	-5.80546	0.857333	-0.491038	12.1	0.373	15.4	6.38009	198.86	40.28	11	0.2651	0	0	1	0
2015	603669	1	-2.21177	0.965	-0.584947	10.5	0.339	33.9	6.32789	239.04	47.73	10.8	0.137	0	0	1	0
2015	603678	1	-4.17295	0.991	-0.176453	18.7	0.37	18.5	6.69699	198.86	40.28	11	0.2651	0	0	1	0
2015	603686	1	-4.16355	0.991	-0.176453	17.5	0.513	13.8	6.68459	198.86	40.28	11	0.2651	0	0	1	0
2014	603688	0	-1.39951	0.693667	-1.45495	-9.36	0.0602	11.1	6.72139	198.86	40.28	9.6	0.3434	0	0	1	0
2015	603696	0	-0.428307	1.33238	0.221146	-5.09	0.0684	17.6	5.94019	239.04	47.73	9.9	0.25	0	0	1	0
2015	603698	1	-2.40891	0.991	-0.176453	25.5	0.571	12.9	7.64969	198.86	40.28	7.7	0.1031	88.2353	0	1	0
2014	603699	0	-1.03413	0.357667	0.751628	34.7	0.593	13.7	7.90099	139.58	42.07	10.1	0.3901	0	0	1	0
2015	603703	0	-5.48179	0.921034	-0.491889	9.62	0.542	11	6.38009	239.04	47.73	7.6	0.4312	0	0	1	0
2015	603718	1	-5.84153	0.965	-0.584947	-3.33	0.148	18.5	6.47699	239.04	47.73	7	0.5019	0	0	1	0
2015	603729	0	-0.753582	1.13433	-0.409236	16.7	0.289	12.6	6.63329	239.04	47.73	7	0.5019	0	0	1	0
2012	603766	0	1.54912	0.764667	0.722302	19.5	0.477	12.3	8.38939	170.65	51.65	16.4	0.0966	12.223	0	1	0
2015	603778	0	-5.87138	1.33238	0.221146	12.2	0.516	10.7	6.81349	239.04	47.73	7.3	0.0914	0	0	1	0
2015	603788	0	0.259051	0.991	-0.176453	25.5	0.4	20.7	6.10929	198.86	40.28	8.2	0.4273	6	0	1	0
2015	603789	1	-3.78401	0.921034	-0.491889	-13.5	0.361	18.1	6.72139	239.04	47.73	7.6	0.4312	0	0	1	0
2015	603799	0	5.67303	0.991	-0.176453	4.35	0.61	2.88	8.68269	198.86	40.28	8.2	0.4273	23.9544	0	1	0
2015	603800	1	-3.72834	1.33238	0.221146	13	0.479	14.9	6.84589	239.04	47.73	8.7	0.3319	0	0	1	0
2014	603806	0	-1.14606	0.723667	-1.23223	-11.2	0.196	30.4	7.74069	198.86	40.28	8.2	0.4273	0	0	1	0
2015	603808	0	-2.36351	0.921034	-0.491889	10.5	0.226	21.4	6.73339	239.04	47.73	7.8	0.6773	0	0	1	0
2015	603818	0	-0.422568	0.921034	-0.491889	8.93	0.344	14.6	6.86689	239.04	47.73	7.3	0.0914	0	0	1	0
2015	603828	0	-4.34663	1.063	0.015181	24.6	0.737	6.32	7.54959	239.04	47.73	8.7	0.3319	0	0	1	0
2015	603838	0	-3.4855	1.34923	0.552234	3.23	0.198	13.1	6.10929	239.04	47.73	7.8	0.6773	0	0	1	0
2015	603866	0	0.452399	1.33238	0.221146	16.8	0.167	29.2	7.09009	239.04	47.73	5.8	0.1198	0	0	1	0
2015	603869	0	-0.01777	1.13433	-0.409236	4.77	0.246	10.5	6.41349	239.04	47.73	8.5	0.0513	0	0	1	0
2015	603883	0	1.08066	0.921034	-0.491889	16.6	0.56	12.4	7.82409	239.04	47.73	9.5	0.039	0	0	1	0
2015	603885	0	-5.59385	0.965	-0.584947	20.3	0.734	7.59	8.97459	239.04	47.73	7	0.5019	0	0	1	0
2014	603889	0	-2.3137	0.857333	-0.491038	-3.45	0.564	10.9	7.00309	198.86	40.28	8.2	0.4273	0	0	1	0
2015	603898	0	-5.3106	1.063	0.015181	33.6	0.309	29.1	6.30989	239.04	47.73	7.8	0.6773	0	0	1	0
2015	603899	0	-1.60413	0.991	-0.176453	26.9	0.285	25.4	7.17009	198.86	40.28	7.7	0.532	0	0	1	0
2015	603901	1	-4.77357	0.965	-0.584947	18.9	0.62	8.8	6.90779	239.04	47.73	7.6	0.4312	0	0	1	0
2015	603918	1	-5.97357	0.965	-0.584947	-5.61	0.559	7.63	6.38009	239.04	47.73	7	0.5019	0	0	1	0
2015	603936	1	-3.78308	1.33238	0.221146	14.1	0.623	5.77	7.17009	239.04	47.73	7.8	0.6773	0	0	1	0
2015	603939	0	-0.68862	1.063	0.015181	19.1	0.508	14.6	7.17009	239.04	47.73	9.5	0.039	0	0	1	0
2015	603968	0	-1.475	0.965	-0.584947	3.71	0.562	9.23	7.17009	239.04	47.73	8.7	0.3319	29.9948	0	1	0
2015	603969	0	-0.516783	1.063	0.015181	11.2	0.425	12.5	7.09009	198.86	40.28	12.5	0.2083	0	0	1	0
2015	603979	0	-4.40578	1.06519	0.402701	14.4	0.455	11.2	8.10169	239.04	47.73	7.3	0.0914	0	0	1	0
2014	603988	0	-1.28304	0.741667	-1.20382	-1.3	0.463	12.8	6.29159	198.86	40.28	9.6	0.3434	0	0	1	0
2015	603989	1	-0.001155	0.965	-0.584947	16.1	0.292	20	7.09009	239.04	47.73	9.5	0.039	0	0	1	0
2015	603996	1	-2.74795	1.33238	0.221146	9.12	0.544	7.5	7.37779	239.04	47.73	7.6	0.4312	0	0	1	0
2015	603997	0	-0.855177	1.13433	-0.409236	23.4	0.181	26.5	6.72139	198.86	40.28	8.2	0.4273	0	0	1	0
2014	603998	1	-6.19053	0.857333	-0.491038	21.5	0.168	18.9	6.15269	198.86	40.28	10.1	0.036	0	0	1	0
2015	603999	0	-6.78351	1.33238	0.221146	0.662	0.254	10.8	7.17009	239.04	47.73	8.9	0.0187	92.5	0	1	0
2010	1157.hk	0	-2.86471	0.978333	-0.791136	41.9452	0.775601	12.1781	10.0529	286.2	53.54	13.7	0.0326	21.4	1	2	3
2014	1513.hk	1	0.828801	0.369333	0.500263	18.4488	0.435524	9.94564	8.63653	139.58	42.07	8.2	0.7034	0	1	2	3
2015	1776.hk	0	-0.105357	0.921034	-0.452785	14.9499	0.790815	1.95042	12.2163	239.04	47.73	7.8	0.6773	0	1	2	3
2008	1812.hk	0	1.5778	1.93767	0.689756	21.7749	0.535418	5.71629	9.99483	221.43	80.17	14.2	0.2308	19.26	1	2	3
2009	1988.hk	0	0.718968	1.146	-0.287457	37.9537	0.948146	0.994736	13.9108	111.92	75.88	9.1	0.217	5.1	1	2	3
2012	2039.hk	0	-0.307968	0.301667	0.384036	57.0803	0.664184	-0.108537	11.0723	170.65	51.65	10	0.6841	19.9119	1	2	3
2012	2196.hk	1	1.81966	0.558	1.15236	25.8236	0.491141	7.76848	10.0094	170.65	51.65	8.2	0.6684	0	1	2	3
2014	2202.hk	0	0.577252	0.591	-0.584687	31.6264	0.780094	5.80789	13.0804	198.86	40.28	8.5	0.7201	15	1	2	3
2010	2208.hk	1	-1.03082	0.802333	-1.05808	61.963	0.628618	13.375	9.60797	286.2	53.54	8.1	0.1742	36.2	1	2	3
2009	2601.hk	0	-0.488999	0.964333	0.195562	17.0165	0.822382	0.599201	12.7307	111.92	75.88	9.7	0.7924	59.12	1	2	3
2011	2607.hk	0	-0.124077	1.39367	-0.628995	15.4574	0.579183	7.69286	10.2485	212.21	63.79	10.3	0.6832	61.35	1	2	3
2015	3606.hk	0	1.93397	1.063	0.0158625	8.57094	0.464582	16.1996	9.59445	198.86	40.28	11	0.2651	0	1	2	3
2012	3948.hk	0	-4.33641	0.973667	0.783476	24.2498	0.353325	23.2733	10.2766	170.65	51.65	14.3	0.0272	0	1	2	3
2006	3968.hk	0	-1.19695	-0.724333	-0.304788	27.1249	0.96461	0.879647	13.5071	89.42	19.19	13.8	0.8753	40.46	1	2	3
2012	564.hk	0	-1.38579	0.672333	1.58179	23.9304	0.4108	13.617	9.25297	170.65	51.65	11.9	0.052	40.8	1	2	3
2011	6030.hk	0	0.494872	1.12167	-0.133574	21.1486	0.53748	10.6543	11.9394	212.21	63.79	12.4	0.6873	24.15	1	2	3
2013	6818.hk	0	0.108541	0.190333	0.880245	25.9788	0.949843	1.38595	14.6484	139.58	42.07	7.7	0.1103	56.34	1	2	3
2012	6837.hk	0	2.62323	1.264	1.88567	17.4165	0.604751	4.32334	11.6563	212.21	63.79	10.3	0.6832	27.94	1	2	3
2015	6886.hk	0	-0.972936	0.965	-0.601461	41.0994	0.845921	2.17275	12.5144	239.04	47.73	8.7	0.3319	49.78	1	2	3
2004	763.hk	1	-1.78657	1.078	5.42865	29.5143	0.707067	7.81227	9.70968	75.48	30.96	14.8	0.803	57.9	1	2	3
2004	1000.hk	0	-4.30391	0.605667	4.55266	26.2585	0.392973	34.0383	6.54886	75.48	30.96	11	0.1646	68	1	3	1
2009	1099.hk	0	-1.4374	0.602333	-0.856096	23.7744	0.788357	6.68574	9.6875	111.92	75.88	9.7	0.7924	37.22	1	3	1
2014	1289.hk	0	-5.02213	0.741667	-1.20177	-18.922	0.353104	19.935	6.64614	198.86	40.28	9.6	0.3434	0	1	3	1
2011	1296.hk	1	-1.55331	1.22467	1.44354	51.2736	0.847812	2.09589	10.388	212.21	63.79	10.3	0.1473	100	1	3	1
2014	1330.hk	0	-0.672149	0.800667	-0.377305	39.4776	0.638432	5.53178	8.11687	198.86	40.28	8.5	0.7201	78.9549	1	3	1
2012	1339.hk	0	-0.069406	0.698333	0.65757	20.2613	0.918081	1.74485	13.2796	170.65	51.65	8.1	0.1258	100	1	3	1
2013	1359.hk	0	-1.54455	0.198667	0.665499	14.3656	0.760875	3.7688	12.4475	139.58	42.07	7.7	0.1103	91.46	1	3	1
2015	1456.hk	0	-0.671222	1.34923	0.595845	50.7563	0.787338	4.70979	9.92568	239.04	47.73	8.7	0.3319	52.136	1	3	1
2016	1459.hk	0	-2.88211	1.175	0.195152	13.5697	0.842229	2.7284	8.36192	239.04	47.73	7.6	0.4312	0	1	3	1
2015	1461.hk	0	-0.416021	1.34923	0.595845	2.25507	0.769616	1.91052	8.61745	239.04	47.73	8.7	0.1607	43.1171	1	3	1
2015	1476.hk	0	-0.634741	1.19591	0.313451	47.5997	0.758222	3.76853	9.99047	239.04	47.73	7.3	0.0914	25.79	1	3	1
2015	1508.hk	0	-0.268029	1.19591	0.313451	12.5321	0.711955	3.69421	12.1531	239.04	47.73	7.3	0.0914	100	1	3	1
2015	1527.hk	0	-0.925369	1.16348	0.280412	17.2697	0.7352	11.0169	6.81259	239.04	47.73	7.6	0.4312	0	1	3	1
2015	1543.hk	0	1.52143	1.175	0.195152	11.4633	0.285215	11.4246	7.5242	239.04	47.73	7.8	0.6773	0	1	3	1
2015	1558.hk	1	4.28091	1.175	0.195152	33.039	0.708008	17.1785	6.85597	239.04	47.73	9.7	0.054	0	1	3	1
2016	1578.hk	0	-2.16055	1.42353	0.027183	20.5532	0.939669	1.19116	13.0792	239.04	47.73	10	0.2038	29.3303	1	3	1
2014	1588.hk	1	-0.962259	0.800667	-0.377305	1.00399	0.167363	19.1418	6.52992	198.86	40.28	7.7	0.1031	0	1	3	1
2014	1599.hk	0	0.502996	0.800667	-0.377305	-7.69174	0.701725	5.93879	8.56126	198.86	40.28	7.7	0.1031	90	1	3	1
2015	1786.hk	0	-4.00396	1.175	0.195152	9.7795	0.317058	9.82271	8.35006	239.04	47.73	8.1	0.0506	100	1	3	1
2015	1798.hk	0	-0.816439	0.978333	-0.791136	64.7809	7.70158	1.56564	10.108	286.2	53.54	16.9	0.0269	100	1	3	1
2015	1799.hk	0	1.29723	1.175	0.195152	59.7716	0.766182	3.5255	9.83966	239.04	47.73	10	0.1166	0	1	3	1
2014	1816.hk	0	-2.8575	0.857333	-0.489662	4.46669	0.751778	4.75404	11.7572	198.86	40.28	8.5	0.7201	90	1	3	1
2006	1818.hk	0	2.53356	-0.700333	-1.23729	40.7633	0.622586	11.2504	7.6653	89.42	19.19	15.2	0.2129	100	1	3	1
2013	1819.hk	0	0.07609	0.357667	0.753678	29.1719	0.451588	29.5531	7.28727	139.58	42.07	11.4	0.2845	0	1	3	1
2012	1829.hk	0	0.626724	0.301667	0.384036	3.09126	0.798036	7.469	10.189	170.65	51.65	8.1	0.1258	100	1	3	1
2015	1858.hk	1	1.2182	1.13433	-0.370754	16.008	0.103393	18.9979	5.30148	198.86	40.28	7.7	0.1031	0	1	3	1
2007	1893.hk	0	0.005777	0.388333	0.550933	30.0602	0.788505	3.44146	9.97525	146.82	28.68	12	0.2449	90.99	1	3	1
2014	1958.hk	0	0.959382	0.991	-0.175082	65.4189	0.637549	3.34371	11.3324	198.86	40.28	7.7	0.1031	73.94	1	3	1
2013	1963.hk	0	0.611324	0.190333	0.880245	25.886	0.947119	1.61178	11.9587	139.58	42.07	13.6	0.1717	54.04	1	3	1
2006	2006.hk	0	-2.01545	-0.746	-1.70334	27.6512	0.38974	8.38854	8.8456	89.42	19.19	11.1	0.7671	100	1	3	1
2016	2016.hk	0	1.05312	1.42353	0.027183	9.22484	0.950519	1.0138	13.415	239.04	47.73	7.6	0.4312	19.96	1	3	1
2014	2066.hk	0	-1.13801	0.991	-0.175082	24.872	0.939595	1.77474	12.7811	198.86	40.28	8.7	0.1207	10.92	1	3	1
2012	2068.hk	0	-1.39074	0.973667	0.783476	12.2042	0.790306	7.75733	9.55638	170.65	51.65	8.1	0.1258	60	1	3	1
2015	2120.hk	1	-0.442318	1.33238	0.275139	27.3448	0.298102	18.4152	5.9198	239.04	47.73	7.6	0.4312	0	1	3	1
2015	2289.hk	1	-0.125657	1.175	0.195152	20.0631	0.839912	2.99458	7.33559	239.04	47.73	7.8	0.6773	0	1	3	1
2003	2328.hk	0	0.314705	1.14	2.14585	7.39198	0.856295	1.38776	11.1792	67.69	33.87	11.5	0.1599	100	1	3	1
2006	2345.hk	0	-2.40531	-1.05967	0.539219	41.1733	0.547164	11.1681	7.49514	89.42	19.19	11.1	0.7671	100	1	3	1
2003	2355.hk	0	3.78891	0.866667	-0.094305	42.5051	0.664917	15.4536	7.22867	67.69	33.87	12.6	0.3264	0	1	3	1
2003	2357.hk	0	-0.710005	1.14	2.14585	21.5602	0.678598	4.23639	9.72279	67.69	33.87	11.5	0.1599	100	1	3	1
2013	2386.hk	0	-1.84038	0.158667	0.815822	12.6641	0.809285	11.4518	10.5222	139.58	42.07	7.7	0.1103	100	1	3	1
2003	2698.hk	0	-0.916022	1.08533	0.970461	51.6516	0.721014	8.32389	8.61956	67.69	33.87	11.7	0.1732	0	1	3	1
2008	2722.hk	0	4.41806	1.70933	1.01025	28.6985	0.66006	9.23845	8.63505	221.43	80.17	15.9	0.0687	100	1	3	1
2005	2777.hk	0	1.31534	0.023	2.18083	30.4697	0.834497	5.87492	9.40453	103.41	25.3	14.8	0.8442	0	1	3	1
2015	2799.hk	0	1.45067	1.19591	0.313451	33.6243	0.860901	2.79331	13.3056	239.04	47.73	7.3	0.0914	77.49	1	3	1
2003	2868.hk	0	-0.182064	0.866667	-0.094305	22.0545	0.864763	7.4168	8.60591	67.69	33.87	11.5	0.1599	92.5	1	3	1
2006	3323.hk	0	3.54227	-1.315	0.968446	27.8161	0.573327	4.23481	8.84671	103.41	25.3	14.1	0.1799	100	1	3	1
2006	3330.hk	0	-5.42734	-1.40267	1.00483	29.1553	0.580631	22.0827	6.69692	103.41	25.3	13.7	0.0462	91.4512	1	3	1
2014	3332.hk	0	-0.143731	0.369333	0.500263	40.533	0.14408	55.0823	4.939	139.58	42.07	10.1	0.3901	0	1	3	1
2006	3355.hk	1	-7.35646	-1.315	0.968446	8.59653	0.553235	-3.21817	7.87925	89.42	19.19	11.1	0.7671	19.4	1	3	1
2005	3378.hk	0	-2.49302	-1.40267	1.00483	15.1132	0.504123	8.1154	8.41195	103.41	25.3	11.8	0.4387	96	1	3	1
2015	3396.hk	1	0.394389	1.34923	0.595845	12.307	0.817076	4.00007	5.66643	239.04	47.73	7.3	0.0914	36	1	3	1
2005	3399.hk	0	-3.64169	-1.29367	0.547063	49.7548	0.747915	6.59447	7.74379	103.41	25.3	14.8	0.8442	97.2	1	3	1
2002	357.hk	0	0.230302	1.425	-0.917453	41.6164	0.489133	10.9726	6.68032	81.38	41.64	9.1	0.0911	100	1	3	1
2010	3618.hk	0	-1.02282	0.978333	-0.791136	-32.4596	0.952934	0.601657	12.2129	286.2	53.54	14.9	0.043	32.53	1	3	1
2014	3636.hk	0	-1.83513	0.521667	0.346525	16.0506	0.525503	17.4764	7.98868	139.58	42.07	7.7	0.1103	100	1	3	1
2015	3678.hk	0	-0.813487	1.175	0.195152	-13.3066	0.747268	2.26812	8.12197	239.04	47.73	8.7	0.3319	48.6189	1	3	1
2013	3698.hk	0	0.018514	0.190333	0.880245	19.3606	0.936831	1.75189	12.6892	139.58	42.07	12.1	0.0757	61.35	1	3	1
2007	3833.hk	0	-0.303465	-0.164	-0.713626	34.07	0.25044	28.312	7.35499	146.82	28.68	11	0.1835	62.8	1	3	1
2015	3866.hk	0	1.57949	1.33238	0.275139	20.67	0.937342	1.25379	11.9587	239.04	47.73	8.7	0.1607	17.13	1	3	1
2006	3898.hk	1	-0.074482	-0.746	-1.70334	20.7683	0.557035	14.7534	7.30074	89.42	19.19	11.6	0.0479	97.0588	1	3	1
2014	3903.hk	0	-2.20617	0.800667	-0.377305	29.7126	0.367364	5.47406	9.06276	198.86	40.28	12.3	0.1838	0	1	3	1
2015	3908.hk	0	1.42151	1.19591	0.313451	20.3314	0.848346	2.85749	10.8724	239.04	47.73	7.3	0.0914	43.35	1	3	1
2015	3969.hk	1	2.15155	1.4232	0.145415	24.8074	0.563443	8.65365	10.2603	239.04	47.73	7.3	0.0914	99.6276	1	3	1
2006	3983.hk	0	0.235183	-0.829	-0.694113	58.3426	0.337299	16.7512	8.7247	89.42	19.19	10.2	0.076	96.67	1	3	1
2015	3996.hk	0	1.06129	1.33238	0.275139	13.9112	0.798974	2.7493	12.2963	239.04	47.73	7.3	0.0914	100	1	3	1
2015	416.hk	0	1.09879	1.33238	0.275139	25.4071	0.936667	1.112	12.432	239.04	47.73	5.8	0.1198	4.27	1	3	1
2004	438.hk	0	1.47987	0.605667	4.55266	12.9879	0.512977	13.9223	8.40641	75.48	30.96	11.8	0.061	100	1	3	1
2005	489.hk	0	-1.86995	-1.12633	0.944256	-10.531	0.697617	9.48851	10.4178	103.41	25.3	11.2	0.0478	100	1	3	1
2006	552.hk	1	-1.19045	-0.700333	-1.23729	9.61574	0.460167	7.70523	9.51119	89.42	19.19	11.8	0.2163	100	1	3	1
2011	579.hk	0	1.89258	1.22467	1.44354	23.9437	0.663278	2.77854	9.94123	212.21	63.79	10.3	0.1473	91.23	1	3	1
2003	598.hk	0	0.966528	1.41433	-0.255148	17.2548	0.617991	12.4235	8.72561	81.38	41.64	11.7	0.1767	100	1	3	1
2014	6138.hk	0	-0.864299	0.572667	-0.046874	22.8062	1.2175	1.38124	12.6828	198.86	40.28	8	0.0521	29.48	1	3	1
2014	6188.hk	0	-1.70383	0.800667	-0.377305	33.8668	0.420717	4.92392	8.92553	198.86	40.28	7.7	0.1031	0	1	3	1
2015	6196.hk	0	-0.402641	1.175	0.195152	21.5426	0.944172	1.56788	12.2273	239.04	47.73	8.9	0.075	24.97	1	3	1
2014	6198.hk	0	0.654781	0.658667	-0.392803	12.54	0.576175	10.2366	9.84963	198.86	40.28	9.6	0.1576	91.2	1	3	1
2015	6826.hk	1	-0.64534	0.965	-0.544454	33.4165	0.145852	26.7986	6.43162	198.86	40.28	7.7	0.532	0	1	3	1
2015	6839.hk	0	-1.02102	1.06519	0.444695	36.1176	0.360095	7.09036	8.17679	198.86	40.28	12.1	0.0456	45.43	1	3	1
2015	6865.hk	0	3.13231	1.33238	0.275139	31.8634	0.087034	11.8514	8.31977	239.04	47.73	7.6	0.4312	0	1	3	1
2015	6866.hk	0	-2.01574	0.991	-0.175082	0.189852	0.176038	5.47674	7.0218	239.04	47.73	7.6	0.4312	0	1	3	1
2014	6869.hk	1	3.89549	0.857333	-0.489662	6.95605	0.31789	9.39114	8.51874	198.86	40.28	10.1	0.052	44.6575	1	3	1
2000	694.hk	0	-0.032634	-1.908	-0.957373	24.0776	0.322964	4.82156	9.21189	158.06	38.09	11.8	0.2008	100	1	3	1
2001	696.hk	1	0.9496	0.532333	-0.211493	21.0393	0.346124	28.758	7.11287	158.06	38.09	11.8	0.2008	100	1	3	1
2002	728.hk	1	1.3363	1.44267	-0.627041	2.43254	0.480151	3.58784	12.1513	81.38	41.64	11.7	0.1767	100	1	3	1
1999	747.hk	0	-0.079513	-1.709	-1.14343	35.7294	0.244618	20.6746	7.56962	158.06	38.09	8.9	0.1878	100	1	3	1
2004	8045.hk	1	-2.81834	0.539333	-0.706536	169.274	0.386977	6.89239	4.83776	158.06	38.09	10.6	0.2553	34.28	1	3	1
2004	8049.hk	1	-4.02203	0.597	-0.408733	36.4218	0.364597	36.5973	4.8396	158.06	38.09	9.2	0.0631	24.5	1	3	1
2000	8095.hk	1	-2.35912	-0.456	-1.62237	123.542	0.457103	-17.0588	3.26952	134.74	25.84	10.9	0.1942	33	1	3	1
2002	8106.hk	1	-2.40773	1.358	-0.928874	131.569	0.485392	25.2312	4.2386	81.38	41.64	10.6	0.2911	1.5765	1	3	1
2004	8115.hk	0	-4.87398	1.01067	4.68854	6.54375	0.592799	17.9441	3.89957	75.48	30.96	12.3	0.5667	5.08358	1	3	1
2015	8139.hk	0	-3.55481	0.991	-0.272556	8.7664	0.698929	8.50135	5.08613	198.86	40.28	8.2	0.4273	0	1	3	1
2008	814.hk	0	-1.32323	-0.829	-0.694113	10.5815	0.655332	6.59066	8.04492	146.82	28.68	12	0.2449	44.24	1	3	1
2012	816.hk	0	2.41733	0.973667	0.783476	0.392577	0.816702	1.47761	10.8138	170.65	51.65	12.3	0.2971	98.2409	1	3	1
2002	8189.hk	0	-0.294663	1.54033	-1.25509	41.332	0.692507	-22.6519	3.77304	81.38	41.64	12	0.3825	85	1	3	1
2002	8197.hk	1	-4.05972	1.76767	-1.04373	9.70504	0.461963	17.9651	4.80477	158.06	38.09	9.2	0.0631	35.985	1	3	1
2002	8205.hk	1	-2.11865	1.84533	-1.04383	35.7779	0.336369	3.88251	4.05069	81.38	41.64	10.5	0.4268	48.0855	1	3	1
2002	8211.hk	0	-3.2087	1.425	-0.919931	85.6459	0.9494	6.60182	5.1208	81.38	41.64	10.6	0.2911	0	1	3	1
2003	8227.hk	1	-2.69152	1.14	2.12985	78.6838	0.628441	14.7014	5.51161	67.69	33.87	11.1	0.0579	23.8424	1	3	1
2002	8235.hk	1	-3.51027	1.44267	-0.630194	125.509	0.165564	5.56793	4.14524	81.38	41.64	11.7	0.1767	69.414	1	3	1
2002	8236.hk	1	-0.154958	1.44267	-0.630194	77.8193	0.291692	14.9532	4.65129	81.38	41.64	10.5	0.6588	14.51	1	3	1
2003	8243.hk	0	0.822996	1.14	2.12985	48.0533	0.499412	15.8348	5.2366	67.69	33.87	11.7	0.3045	0	1	3	1
2006	8247.hk	1	-0.206263	-1.58467	1.23603	18.8137	0.35409	16.6804	5.19083	67.69	33.87	14.1	0.1799	50.225	1	3	1
2003	8249.hk	1	-4.53954	1.14	2.12985	126.491	0.645893	35.181	5.07882	67.69	33.87	12.6	0.3264	0	1	3	1
2003	8258.hk	0	-2.20938	0.866667	-0.100846	8.43341	0.509119	10.363	5.30058	67.69	33.87	11.1	0.0579	0	1	3	1
2004	8273.hk	0	-1.81335	1.249	2.75978	68.5691	0.414788	5.91063	4.55243	67.69	33.87	12.6	0.3264	0	1	3	1
2004	8286.hk	1	1.41896	1.178	3.71619	10.5229	0.26891	19.5862	3.9959	67.69	33.87	12.9	0.098	40.31	1	3	1
2004	8301.hk	1	-0.751154	1.01067	4.68854	-7.27235	0.610889	9.03006	5.0753	75.48	30.96	14.8	0.803	0	1	3	1
2005	8329.hk	1	0.681806	-0.466667	0.883309	-11.6087	0.273087	8.93421	4.73973	67.69	33.87	14.8	0.8442	0	1	3	1
2008	8348.hk	0	2.62102	1.90767	1.3441	32.4066	0.472218	16.1191	6.61634	221.43	80.17	15.5	0.5525	100	1	3	1
2008	840.hk	0	-3.70177	-1.58467	1.21766	8.55509	0.185382	7.59567	6.65902	146.82	28.68	11	0.1835	0	1	3	1
2009	916.hk	0	-1.23944	1.146	-0.287457	22.5855	0.8038	1.70877	10.4926	111.92	75.88	9.1	0.217	100	1	3	1
2010	956.hk	0	-0.028757	0.777333	-0.749015	44.0433	0.675317	5.28814	8.66276	286.2	53.54	10	0.0761	100	1	3	1
2011	958.hk	0	1.15242	1.62133	-0.328387	60.1618	0.817046	1.91779	10.4176	212.21	63.79	10.3	0.1473	100	1	3	1
2003	980.hk	0	-0.594494	0.866667	-0.094305	25.2048	0.794696	7.00436	7.95447	67.69	33.87	11	0.4275	0	1	3	1
2009	ALN	0	-12.6168	-1.40267	1.00581	50.0098	0.517919	12.5376	6.63866	221.43	80.17	14.2	0.2308	0	1	3	2
2007	AMCN	0	-2.78889	-0.297667	0.027835	165.477	0.46289	3.87404	5.09869	146.82	28.68	12	0.2449	0	1	3	2
2008	ATAI	0	-3.91563	0.575	0.743913	59.6858	1.93819	-19.0635	4.15866	67.69	33.87	14.1	0.1799	0	1	3	2
2013	ATHM	1	-0.816806	0.198667	0.68705	53.1681	0.345299	12.7694	7.77472	139.58	42.07	7.7	0.1103	0	1	3	2
2007	ATV	0	-4.5097	-0.855667	-2.58485	36.3072	0.127912	1.38417	6.85256	146.82	28.68	12	0.818	0	1	3	2
2010	AXN	1	3.25834	1.54033	-1.25489	-37.9878	0.407346	-1.55643	5.97852	212.21	63.79	12.2	0.0929	0	1	3	2
2014	BABA	1	2.47254	0.693667	-1.44991	62.3398	0.826827	15.853	11.0633	198.86	40.28	8.2	0.4273	0	1	3	2
2005	BIDU	1	5.86733	0.023	2.17683	118.315	0.999987	4.7619	5.56913	67.69	33.87	14.1	0.1799	0	1	3	2
2010	BITA	1	4.59401	1.03167	-0.996916	41.5782	1.36438	-0.475354	6.27827	286.2	53.54	10.2	0.1639	0	1	3	2
2010	BORN	0	-7.0382	0.658	-1.11534	38.8799	0.325975	29.0748	6.641	286.2	53.54	12.2	0.1666	0	1	3	2
2015	BZUN	1	6.44304	1.06519	0.433465	25.3412	0.450947	-6.51634	6.77138	239.04	47.73	7	0.5019	0	1	3	2
2010	CCIH	1	-2.31695	0.777333	-0.744821	26.2962	0.661345	-9.87002	5.92993	286.2	53.54	10.2	0.1639	0	1	3	2
2009	CCM	1	-1.30921	1.146	-0.289526	55.7619	0.646448	6.85437	7.42252	286.2	53.54	10.2	0.1639	0	1	3	2
2001	CEO	0	2.39835	0.864	-0.356551	47.802	0.505415	37.4973	10.392	130.66	21.38	11.5	0.2008	100	1	3	2
1997	CHL	1	3.51096	0.224	1.63521	41.3133	0.165917	11.9658	11.2896	230.33	16.84	10.1	0.2337	100	1	3	2
2000	CHU	1	-2.54657	-0.84	-1.24046	13.3014	0.756016	3.87737	10.7225	134.74	25.84	10.9	0.1942	100	1	3	2
2014	CMCM	1	-1.70662	0.591	-0.580052	83.8963	0.346886	12.169	6.813	198.86	40.28	7.7	0.1031	0	1	3	2
2005	CNTF	1	-1.65872	0.676	3.10494	157.099	0.584111	27.0113	6.32621	67.69	33.87	14.1	0.1799	0	1	3	2
2003	CTRP	0	4.48581	1.12167	2.32853	137.056	1.42804	14.5936	4.57734	67.69	33.87	11.3	0.4471	0	1	3	2
2009	CYOU	1	-0.348789	0.856	-0.962498	158.225	0.407357	65.7164	7.11262	111.92	75.88	9.1	0.217	0	1	3	2
2008	DL	0	-2.16906	2.01833	-0.009725	56.3389	0.313177	25.8029	5.02104	221.43	80.17	14.5	0.2335	0	1	3	2
2010	DQ	1	-2.4414	0.777333	-0.744821	34.3566	0.641183	4.88581	8.08739	286.2	53.54	14.9	0.043	0	1	3	2
2006	EDU	0	2.01154	-0.635	-0.679169	30.8232	0.565148	9.80794	7.01509	89.42	19.19	11.8	0.2163	0	1	3	2
2014	EHIC	0	-1.50876	0.857333	-0.499712	22.9853	0.35015	-7.45087	7.61403	198.86	40.28	7.7	0.532	0	1	3	2
2007	FANH	0	1.3678	-0.297667	0.027835	99.1115	0.201045	14.5937	5.93918	146.82	28.68	14.1	0.9159	0	1	3	2
2011	FENG	1	1.8904	1.54	-0.430606	43.246	0.339931	18.9111	6.10314	212.21	63.79	10.3	0.1473	0	1	3	2
2015	HLG	0	7.42758	1.34923	0.598221	14.0207	0.128545	22.0171	6.45978	239.04	47.73	7	0.5019	0	1	3	2
2010	HTHT	0	-1.77478	0.905	-0.69028	83.837	0.42936	4.39167	7.3659	286.2	53.54	8.2	0.6176	0	1	3	2
2007	JASO	1	-2.75577	-0.664667	-1.84411	100	0.428172	13.5458	6.00621	146.82	28.68	13.2	0.1056	0	1	3	2
2014	JD	0	1.62886	0.658667	-0.396057	78.6519	0.642011	-9.66678	9.79177	139.58	42.07	7.7	0.1103	0	1	3	2
2010	JKS	1	-2.89135	0.658	-1.11534	10.7941	0.582124	0.083648	7.62851	286.2	53.54	13.1	0.0675	0	1	3	2
2014	JMEI	0	-5.45637	0.658667	-0.396057	154.932	0.612618	20.1253	7.09069	198.86	40.28	7.7	0.1031	0	1	3	2
2015	JMU	1	-7.34254	0.921034	-0.451078	57.2351	4.12513	-137.634	4.96776	198.86	40.28	7.7	0.1031	0	1	3	2
2004	JOBS	0	0.493175	1.28033	5.19871	41.4803	0.302688	21.7982	5.22254	75.48	30.96	12.3	0.5667	0	1	3	2
2015	JP	0	2.97099	1.4232	0.16889	77.4261	0.308038	29.9633	6.02777	239.04	47.73	7	0.5019	0	1	3	2
2004	JRJC	1	5.34147	1.078	5.42416	156.945	0.283833	18.0139	4.00148	75.48	30.96	11	0.1646	0	1	3	2
2014	KANG	1	-0.865024	0.572667	-0.041724	33.6989	0.45082	11.2378	6.92423	198.86	40.28	7.7	0.1031	0	1	3	2
2010	KONE	1	-9.71746	0.658	-1.11534	96.4125	0.490367	34.802	4.80662	286.2	53.54	13.6	0.0342	0	1	3	2
2014	LEJU	1	-5.0634	0.591	-0.580052	44.7372	0.375115	11.3628	7.81488	198.86	40.28	7.7	0.1031	0	1	3	2
2013	LITB	0	-2.96701	0.158667	0.810796	61.3015	0.924921	-5.84869	5.52685	139.58	42.07	7.7	0.1103	0	1	3	2
2014	MOMO	1	1.49688	0.857333	-0.499712	113.59	0.088314	-14.8481	5.95963	198.86	40.28	7.7	0.1031	0	1	3	2
2004	NCTY	1	-1.33043	0.605667	4.59718	56.9605	1.08122	-4.65539	5.04856	75.48	30.96	12.3	0.5667	0	1	3	2
2010	NOAH	0	1.11042	0.908333	-0.937636	75.7272	0.394401	26.3737	4.70986	286.2	53.54	8.2	0.6176	0	1	3	2
2011	NQ	1	2.25226	1.54	-0.430606	74.8393	0.118771	-19.4653	5.79202	212.21	63.79	10.3	0.1473	0	1	3	2
2011	RENN	1	-1.36028	1.54	-0.430606	85.7192	0.056755	-13.6978	8.03597	212.21	63.79	10.3	0.1473	0	1	3	2
2010	SFUN	1	3.39072	0.802333	-1.05404	39.3997	0.841411	32.6297	6.96158	286.2	53.54	10.2	0.1639	0	1	3	2
2004	SMI	1	-1.49766	1.23667	3.59256	198.385	0.648379	-2.88777	9.85002	75.48	30.96	12.3	0.5667	0	1	3	2
2008	SOL	1	-1.26208	0.575	0.743913	167.145	0.718962	6.61499	7.94109	221.43	80.17	14.7	0.555	0	1	3	2
2007	STV	1	-2.86529	-0.164	-0.712951	147.356	0.643605	39.8776	5.58767	146.82	28.68	12	0.2449	0	1	3	2
2014	TEDU	0	1.88577	0.572667	-0.041724	64.1364	0.347183	22.1492	6.11573	198.86	40.28	7.7	0.1031	0	1	3	2
2014	TOUR	0	-1.60819	0.591	-0.580052	46.6738	0.729065	-7.40506	6.98042	198.86	40.28	9.6	0.3434	0	1	3	2
2006	TSL	1	-0.711744	-0.746	-1.70136	115.414	0.555545	11.7345	5.57836	89.42	19.19	14.5	0.5489	0	1	3	2
2012	VIPS	0	11.9249	1.29167	2.60931	219.712	0.890769	-64.0674	5.12059	170.65	51.65	10	0.6841	0	1	3	2
2011	VNET	1	3.75431	1.54	-0.430606	38.9969	0.611924	-32.0852	6.58698	212.21	63.79	10.3	0.1473	0	1	3	2
2014	WB	1	3.84419	0.591	-0.580052	104.953	0.610055	-6.23527	8.22451	198.86	40.28	7.7	0.1031	0	1	3	2
2013	WBAI	0	-3.22261	0.198667	0.68705	5.53602	0.155358	3.1055	6.86516	198.86	40.28	8.5	0.7201	0	1	3	2
2013	WUBA	1	-0.519584	0.190333	0.906857	104.844	1.22224	-53.849	5.87549	139.58	42.07	7.7	0.1103	0	1	3	2
2007	XIN	0	-3.51275	0.224667	-0.07016	69.2582	0.772717	13.0944	7.39877	146.82	28.68	14.1	0.0464	0	1	3	2
2014	XNET	1	-3.04392	0.800667	-0.372496	46.8144	0.362502	12.5497	5.98709	212.21	63.79	12.4	0.6873	0	1	3	2
2010	XNY	0	-3.47248	0.908333	-0.937636	49.0673	0.20274	77.6477	5.6577	286.2	53.54	12.3	0.2853	0	1	3	2
2010	XRS	0	1.36052	0.777333	-0.744821	102.713	0.588941	23.5253	6.09455	212.21	63.79	10.3	0.1473	0	1	3	2
2007	YGE	1	-3.86198	-0.908667	-1.67361	99.6467	0.824989	11.6749	7.4886	146.82	28.68	13.2	0.1056	0	1	3	2
2015	YRD	0	3.9226	1.175	0.204184	232.103	0.444474	-6.92943	6.24766	239.04	47.73	7.3	0.0914	0	1	3	2
2012	YY	1	2.55641	0.698333	0.673891	113.978	3.49749	-10.7932	6.61396	170.65	51.65	10	0.6841	0	1	3	2
2014	ZPIN	0	-0.058344	0.658667	-0.396057	7.96235	0.965595	22.1596	0.021037	198.86	40.28	7.7	0.1031	0	1	3	2
2011	ZX	0	-2.14302	1.54	-0.430606	307.726	0.666083	13.1409	8.0597	212.21	63.79	13.9	0.306	0	1	3	2
2004	1071.hk	0	1.91495	-1.57567	-0.274741	22.7737	0.618454	8.9904	9.87091	134.74	25.84	10	0.135	100	1	4	3
2005	1088.hk	0	3.6905	0.078	2.34486	30.282	0.651342	12.1284	11.6116	103.41	25.3	14.1	0.1799	100	1	4	3
1998	1171.hk	0	1.58156	0.208333	1.69589	5.86768	0.203734	11.467	8.87178	130.66	21.38	10.8	0.1335	100	1	4	3
2011	1211.hk	0	-0.147783	1.84533	-0.994517	57.2626	0.736803	19.719	7.14092	81.38	41.64	10.5	0.7048	0	1	4	3
2014	1375.hk	0	-2.46596	0.800667	-0.377305	19.7584	0.69411	2.47773	9.52147	198.86	40.28	9	0.0737	77.446	1	4	3
2015	1528.hk	0	0.150915	1.34923	0.595845	17.2697	0.7352	11.0169	6.81259	239.04	47.73	7.6	0.4312	0	1	4	3
2015	1533.hk	0	1.77023	1.19591	0.313451	20.618	0.47978	7.43928	11.1833	239.04	47.73	7	0.5019	0	1	4	3
2011	1800.hk	0	-2.69337	-0.746	-1.70334	59.7716	0.766182	3.5255	9.83966	239.04	47.73	10	0.1166	0	1	4	3
2007	1898.hk	0	-0.266986	-0.746	-1.70334	30.0602	0.788505	3.44146	9.97525	146.82	28.68	12	0.2449	90.99	1	4	3
2005	1919.hk	0	3.13882	0.965	-0.601461	21.5317	0.831646	12.2295	10.6975	103.41	25.3	15.8	0.5448	100	1	4	3
2010	2009.hk	0	-1.5629	0.739	-1.33579	27.6512	0.38974	8.38854	8.8456	89.42	19.19	11.1	0.7671	100	1	4	3
2012	2238.hk	0	-3.37185	-0.27	-1.40618	27.3448	0.298102	18.4152	5.9198	239.04	47.73	7.6	0.4312	0	1	4	3
2006	2318.hk	0	5.03662	1.01067	4.71577	20.0631	0.839912	2.99458	7.33559	239.04	47.73	7.8	0.6773	0	1	4	3
2011	2333.hk	0	2.3496	1.27933	2.56761	7.39198	0.856295	1.38776	11.1792	67.69	33.87	11.5	0.1599	100	1	4	3
2004	2338.hk	0	2.71338	1.23667	3.59506	71.1675	0.79995	19.2037	7.77145	75.48	30.96	13.4	0.1898	62.54	1	4	3
2007	2600.hk	0	3.81937	1.17067	-1.25299	12.6641	0.809285	11.4518	10.5222	139.58	42.07	7.7	0.1103	100	1	4	3
2006	2628.hk	0	5.47046	1.27933	2.56761	21.2421	0.784364	7.11193	10.0566	158.06	38.09	11.8	0.2008	100	1	4	3
2008	2727.hk	1	1.50273	0.676	3.1187	28.6985	0.66006	9.23845	8.63505	221.43	80.17	15.9	0.0687	100	1	4	3
2004	2866.hk	0	2.23734	1.01067	4.71577	33.6377	0.73104	10.4339	9.50927	75.48	30.96	12.3	0.5667	100	1	4	3
2010	2880.hk	0	-1.22466	-1.05967	0.539219	22.0545	0.864763	7.4168	8.60591	67.69	33.87	11.5	0.1599	92.5	1	4	3
2007	2883.hk	0	1.26089	1.44267	-0.627041	14.9233	0.652821	6.75765	8.85926	89.42	19.19	12.3	0.2512	97.5	1	4	3
2008	2899.hk	0	6.29234	1.27933	2.56761	18.0439	0.416507	6.20636	8.52319	81.38	41.64	12	0.3825	100	1	4	3
2007	3328.hk	0	2.4686	0.078	2.34486	27.8161	0.573327	4.23481	8.84671	103.41	25.3	14.1	0.1799	100	1	4	3
2013	3369.hk	0	-2.79262	0.198667	0.665499	8.59653	0.553235	-3.21817	7.87925	89.42	19.19	11.1	0.7671	19.4	1	4	3
2000	386.hk	0	1.64186	-0.121333	-1.47965	5.85263	0.576731	4.51305	12.1	135.747	26.0767	10.9083	0.193308	96.9	1	4	3
2012	3993.hk	0	-3.82727	-0.855667	-2.58939	58.3426	0.337299	16.7512	8.7247	89.42	19.19	10.2	0.076	96.67	1	4	3
2006	525.hk	0	-4.57138	1.084	1.24873	8.5112	0.131085	10.8541	2.38484	322.12	9.28	11.2	0.2337	100	1	4	3
2010	568.hk	0	6.19307	1.178	3.74636	47.1746	0.567247	12.0442	6.86603	89.42	19.19	15.2	0.2129	0	1	4	3
2014	6116.hk	0	-0.766631	0.693667	-1.45291	60.2887	0.675447	14.2166	8.26683	198.86	40.28	7.7	0.532	0	1	4	3
1997	670.hk	0	-4.6627	1.164	1.3175	16.278	0.723835	3.763	10.1937	230.33	16.84	12.8	0.3572	100	1	4	3
2016	6881.hk	0	-0.438327	0.158667	0.815822	24.0776	0.322964	4.82156	9.21189	158.06	38.09	11.8	0.2008	100	1	4	3
2006	753.hk	0	4.58172	0.605667	4.55266	4.02294	0.852559	0.316114	10.9402	75.48	30.96	11	0.1646	100	1	4	3
2007	811.hk	1	-1.23847	-0.908667	-1.67242	3.08939	0.45441	12.7089	7.786	146.82	28.68	13.3	0.0521	92.73	1	4	3
2007	857.hk	0	-0.235108	-1.33867	-1.08352	5.58191	0.488406	8.88216	12.927	134.74	25.84	10.9	0.1942	100	1	4	3
2007	939.hk	0	0.144583	-1.29367	0.547063	14.5499	0.949986	1.30946	15.1765	103.41	25.3	14.1	0.1799	90.999	1	4	3
2007	601186	0	-6.30421	0.078	2.34486	28.8943	0.970391	1.68463	11.7325	146.82	28.68	12	0.2449	100	1	5	3
2010	601288	0	-0.736396	0.996	-1.16186	9.90383	0.961394	0.83228	16.0016	286.2	53.54	10.2	0.1639	100	1	5	3
2011	601336	0	0.332779	1.17	0.261364	37.0254	0.978418	0.740398	12.6266	212.21	63.79	10.3	0.1473	57.59	1	5	3
2007	601390	0	-1.6624	-0.164	-0.713626	28.5101	0.92653	2.36699	11.8713	146.82	28.68	12	0.2449	100	1	5	3
2006	601398	0	-1.30493	-0.724333	-0.284456	12.8279	0.959747	0.976219	15.6873	89.42	19.19	11.8	0.2163	91.55	1	5	3
2009	601618	0	-3.53045	0.689333	-1.34552	27.1684	0.955109	2.3592	12.0466	111.92	75.88	9.1	0.217	100	1	5	3
2008	601766	0	1.14348	1.70933	1.01025	15.1817	0.804811	2.89958	10.3949	221.43	80.17	14.5	0.2335	100	1	5	3
2006	601988	0	-3.04811	-1.315	0.968446	18.0881	0.946094	1.13524	15.3631	89.42	19.19	11.8	0.2163	83.15	1	5	3
2007	601998	0	-1.60454	-0.664667	-1.84411	23.7614	0.955154	0.99077	13.4684	146.82	28.68	12	0.2449	80	1	5	3
